# Supplementary material for: Systematic discovery of recombinases for efficient integration of large DNA sequences into the human genome
Source: Nat Biotechnol. 2022 Oct 10;41(4):488–99. doi: 10.1038/s41587-022-01494-w (PMC10083194; doi:10.1038/s41587-022-01494-w)
Supplement: Supplementary file 3 — Additional data related to Fig. 1 and Supplementary Fig. 1 [file 41587_2022_1494_MOESM3_ESM.xlsx]

## Sheet: README
Table	Description
Phylogenetic tree details	Sequences and metadata used to create the phylogenetic tree presented in Fig. 1B and Sup. Fig. 1A. Each cluster_id corresponds with a single tip on the phylogeny.
Fig. 1F LSR sequences	LSR sequences that were used to build the hierarchical tree presented in Fig. 1F.
Fig. 1F attB sequences	The attB sequences that are displayed in the bottom part of Fig. 1F.
Fig. 1H LSR sequence	The LSR sequence that targets all of the attB sequences presented in Fig. 1H.
Fig. 1H attB sequences	The attB sequences that are displayed in Fig. 1H and are used to build the sequence logo.
Sup. Fig. 1B Pfam enrichment	All Pfam enrichment results, including those that do not meet significance cutoffs.
Sup. Fig. 1C GO term enrichment	All GO term enrichment results, including those that do not meet significance cutoffs.
Sup. Fig. 1E attB sequences	All of the attB sequences used to build the sequence logos presented in Sup. Fig. 1E.

## Sheet: Phylogenetic tree details
cluster_id	host_phylum	unique_proteins_per_cluster	unique_target_genes	mge_category	repr_protein_ncbi_contig	repr_protein_cds_start	repr_protein_cds_end	repr_protein_seq	attb_seq	attp_seq
cluster1000	Proteobacteria	75	2	dsDNA Phage	NZ_NRNR01000010.1	36431	38056	MPKAISYIRFSTKIQSVGDSTKRQSKYINDWLKRNPDYYLDESLRFQDLGISGFSGANAKSGAFGEFLAAVESGYIEAGSVLLVESLDRVSRQDIDTAGEQLRKILRSGVEVVTLVDNEWYTKESLKDSLSMIKAMLVMERAHEESAMKSTRLRSMWAAKRERAAKGEIMSKRCAAWLKVSEDRSHFEFIPENVKAVQRVFQLRLEGLSHIKIAKQMNDEGFYTLNQHKSVKGGWSQSSVTELLSNRSVIGFKVPSKSMAVKGVSEIPNYYPSIITDEQFYAVQQLKQGSGRKPSSDLPLLTNLFKGVLRCSECGFIVVVAGVSAKRSGIYKCSMKSEGRCNSVGFSRLQTDRALVQGLLYNTNRLSLNRDNGSAIGSLQSELEQLQKQRERLIKLAML…	AGCTGGCGCTTAATCGTGGGCTTATCGCGCGCGGCGTTAATCGCGTGATGCTCGACAGCCGCCCGGTGCATGCCGCCAGGCCGAACAGCCCGGCGGTTATCG	ATGATGAGTTATGAAGGATTGAAGAAGTGTATCATAAGAAAGGTGTAATCCTGAAGAGACCTTTCTATTGATACACTTTCCCTCTCAGACTGAAATCACTTA
cluster10003	Firmicutes	4	NA	dsDNA Phage	NZ_CP029066.1	1170022	1171401	MSNYTMKRAALYIRVSSDQQAKFGDSLREQQDTLQEYVKTQKDMIVHSIYIDDGISGQKLERDEFKRLMNDINSGLVDIILFTKLDRWFRSLKHYLNTQELLEKNHVHWIAVSQPYYDTTTAYGRTFINQVMSFAELEAQMTSERMKSVFANKVKMGEVISGSTPLGYSIDDKRLKPDNQAHIAQAVFAYYNEHANLNKTAKFLLEEYGISRTMQAIRSMLRNKKYIGEFRDNKNFCEPIINQELFFSVNRQLSMNQKSNVKNMYLFSGILVCGECGKKMNSGQKSVWGNKRKDGTRIKYPPKSMYSCRYAYQHPKCLNTKSIREHVLEARLLDNIDDLISVEINELKSVKKKLPDNKYKQKAIEKKIDRLKNAYLNEVISLNEFKHDRQKLLTELSEL…	CGATGGGATTTGAACCCACACGAGCTTACGCTCACAAGACCCTCAATCTTGCATGTCTGCCGTTCCATCACGTCTGCAAGAAACAACACTTTAATCATAGCGAGTAACG	TGTCTGCCAGTTCCAACACATCTGCTTTACAAGCCTACTATAGAATAGTGGCATGTCTGACACTATTCGTTAGTAGGTCTGCATTAATTATAGGAAATTAACCGTAATT
cluster10013	Firmicutes	2	NA	dsDNA Phage	FMGK01000008.1	14057	15535	MNVAMYLRKSRADENNPLETLERHKEILLSYAKDNNLTVIDIFEEVISGGMLYNRTEMLKLLDAIPSHIYDAVLCIDLDRLGRGSAADSEKIFDVLKENDVKIITLKKIYDLNNEYDEDYSEFEMFMARKELKFITRRMNRGRIKSINDGCFVSGAPFGYRNAVINKKHTLEVYEPEAKYVRMIFDMYVNQSMGITSISRQLANLGVLSKKNTPLHPTTIARMLRNHTYIGKIVWNKSKSVKGKNTQEKTSKDDWLYVPGLHEPIIDENTFNKAQDIINLKYKPPMRTGTLQNPFAGLLKCANCGRAIVINTSNETVEKYRLCCRTLGCNKASALSIVEDKVFEVLTKEFKDIELSLKNIRQSHNKDKLSCLDTIATLETELKKLDKQQLRLYDLLEQE…	AGAAGGCCTCGCAACCTTCACCTCCGCCCTAAAAGACCCTCATCTCGGGCTTGCCATAGCTGTCGCCATAGCAATCCATAATATTCCGGAAGGAATTGCTACTTCTGTACCGA	CTTCTTGAAAATCTATTATAAATAACTTTTTACCCGCCTTATGTATCTTGTTGCCATAGCTGTATAGATAGCAACAAGATACATAACTAAAAAGAACATAAGCATTTTGCCTA
cluster10021	Firmicutes	1	1	dsDNA Phage	NZ_VEGT01000012.1	43758	45320	MKEISHVGIYLRISQEKKGNQKAEGAETLDNHKQMLTEYARSQGWTWKEYGEVLSGGASDMERRPELQRLLQDLEKFDALLVVELSRLSRNGKISQTVKQECIDYDVPIITPFQTYDLANNENDRLMFDFGSLISAHEHGTIGKRSKANKIQMTKAGLHVSGGVPYGYRRNNQTKKLEIYEPEAKAVRYIFQLHGQGLGSRRIVDLLNAEGYLPQRSNAWNSTSVRRIMKNPTYKGTIFFNDRKRIKEAGKYVYKILDTITIENAHDPIIEPSVWERTNLERTDRVERFKGVREKPSAQFHTILKDLVFCGVCSRKSSYKTEQNGKVSIRPCQFQLPSSAEKCNNCGLLVEYLEQDVVNDLKQYREDLLQELNQLQDNDTSSVERELSDRFNHIEGQLV…	AGGGATTGAAATCATCGAGGGGCTGCGAGGCCATACATCCGGGTATGCTGTACCGACATTTGTTGTAGATGCACCAGGGGGTGGCGGGAAAATCACACTGCAAC	ACACTAGCTCCTTTTTTCTTTATTTTTCATACGTCTAATAAAAAATGACATACCTACTGCATAAATTATAGGACGTATGCTATAATCCTCTTAAACAAACGTTT
cluster10040	Proteobacteria	2	1	Other	NZ_CP019635.1	1707616	1709106	MTTPCYVYSRVSLEVQVEKTGLERQRSMALDWLSKNPEYHLEESISDDGRSAYKGHNLSSGALGEFIRRCERGEIPENSLLLVEAIDRISRRSVDEQRELWRKLKDLRINIAVAKFGGKVFKWNDQFELGYDIQLTVMMDLAHQESKQKADRIRDAHARNFGVTKSKMCPYWLRLKDDRSEYEVIEEKAKVVRQIFQMKLDGMGADSIVRTLRKEGIKTSSGRWFNVGTVRKYLKNERVMGWLRKSSTIYTDDGRTERQPTNQVIKDYYPAIISEEEFNAVQMSFKKMTSGKRGKIANPLRGLMECPKCERPMTLTNKWLRCRGRASFKDCDHTYLIAEPIFDAFNKYMRKIIAVGMKGGGVNLRDIDAKKHEIEQLESERNNIIASLRYLPDEASRQD…	GTAAACGTGGTGGCGACCTAGGTGAGTTTCGCCGCGGTCAAATGGTGCCACAGTTTGATAAAGTTTGTTTTTCAGGTGAGGTTCTAACGCCACACCTAGTCAAAACCA	CTCTTTGGAGAACCTGATTTTAAGGCTGTACTTGCGTTATATAGCATACCCAGTTTGAAAAGGTAGTACGCCATATAACTCCTGTAATTTCGTAAATTCATCTATTTT
cluster10068	Firmicutes	3	NA	Other	USNM01000010.1	11421	13094	MGQSNNDRITALYCRLSRDDEQLGESNSITNQKSILSKYAENNNFKNIKFFVDDGYSGTSFTRPAFMKIMELAEQGQIGTIIVKDHSRLGRNRLIVGQLLEEDFVRLNVRYIAIMDNIDTDKGLNDFLPIQDWFNEMHAKNTSQKVRAVFKNKGNSGIPLTTFLPYGYIKDPNNKDKWLVDEPAAEVVKKIYNLCIQGYGTTQIARKLKEDGIMTPTEYYQSLGRKSPTKVQEVKNFWNADTVKNILDRQEYIGDTVNFRSTQRSFKDHTKIDLPKEKWKIFKNHHEPIIDEETWNTVQRIRNNKRRPTKTGKQSIFSGHLFCKDCGAKLYYCTANNFTADKDFYRCSNYKNNSTNACTSHNIRDIVLREIVLEQVQQVISYIHNFEWLFIKEKQNTSI…	GAAGGAACTGGAACAGAAAATTTATAAAATAAACATATAAAAAAGAGGCTTTAGCCTCTTTTTTATATGTTTAAATTAAATCCATTCACCATATTTTTTAATAT	AATAAGGAAGAACTAAATAAGAACTATTTTGTCCTTATTTAAGTTCTCCCTTAGGAGCATTTTAATAAGGACAATTCCTATAAAATGCTCCTAAGGTATTTAAT
cluster10124	Firmicutes	1	1	dsDNA Phage	NZ_KB906607.1	86089	87804	MDNNSDIRVAIYIRVSTLYQIDKDSLPMQREDLTNYCKYIFNTEDYEIFEDAGYSGKNTGRPAYQEMMLKIRKKQFTHLLVWKIDRISRNLLDFSNMYEELNKYNVTFISKNEQFDTSSAMGEAMLKIILVFAELERKLTSERVSSTMISRATKGLWNGANVPLGYKWNEEKKYPSPDEKEAKVVQYIYSTYIQCKSCSKVSKILNEEDIPTKRGGKWTSKTVNDILRNPFYKGTYRYNYKESARGKKKDESEWIVIDNNHEAIIDKAIWQLANETLDTNAGLVGRRYVGKIHTHIFSRKLVCSKCKSGYNASKDTMRENGYTPSKYVCSGKVRKFICDAKLVSDVVLGPFVLTLIKNIILAGNMCIDTTDELEDILLDGSPFEDVLSINQEDLEMLYV…	ATGAGGATGAGTTTATAAAAACTGGAAAAAGAAAATCTTTTATCATGCAAACATTTGGATGTCAAATGAATGAGCATGACTCAGAGATGTTAATTTCAATGTTAG	ATGAAGATTATTTTTTAAAGAATGGAAAACGAAAATCGTATTTCTGCCTGACATTCGGATGTCCGTATGTTGCCTCAACTACGATTTCTTAGATACCTCTACGCA
cluster10132	Actinobacteria	1	NA	dsDNA Phage	NZ_KB900614.1	2634696	2636270	MSKQTPPAGYARVSLFLPGAVSDEAQKSECNAEAARRGLSEPVWYVDVDRTASDERKPRPAFDQLMADVKAGKVKVIISRSSDRFVRRPRELESIIDVLSPRHVPVYFTRDSDYDLSTAGGRETARIKASIARGEVERMSERMKSSAEERARRGVPRKGNRPFGYTFANKSDGTLTFTQVGPEAEAIRWAFDYVMSGGTLAGVAREWTGRGFTTAHGKVGRNWSWLGVKQAVLNPAVGGFRYYQPTSVLTIGEARKVPWECDFIPGNWKDDSILSGQEWRDLRTVLTSTRQKAGNRKRHLGSGIYLCGLCDDGTTLKSARRGGELMYRCREKSHLNVPGQNLDAFILEMVRRALVDRDIFEASFGTSSAVDAAALDQQRKEAQKQLDQLEEAYAGKRVS…	CCAGCTCGGACGGAACCAGCGGGGAGAGTTTGTACGCCCACTTGTAGAGATCCATGTTGGCGTGCAGGCAGCCGGGCTGCTCCAGGTCGTGCTGCCTGTCCC	GGGCCCGCTTCGGGCAATCCAACTTGATCGAATCTCTGTCGATGAGTATGTCATTGCTCAGCGATAAAGAAAAAAGTGGCCGTGCCGGTAGAGGTGACTGAT
cluster10148	Firmicutes	1	NA	Other	SFIM01000011.1	55323	56624	MVQDALAGKIDLIITKSVSRFARNTVDTLTTIRLLKEHGVEVYFEEQNIYSLDSKGELLLTIMSSLAQEESRNISENVTWGMRKRFADGKVALPYKQFLGYKKGADGIPEIVPEEAAIVKLIYRLFMEGKSPAYIARFLSSCNIPSPAERPQWRPETVKSILSNEKYKGDAILQKTFCTDFLTKKMKVNEGEVPQYYVENSHPAIISPEMFEAVQAELVKRKRSNHRNYTPHCFSGRVFCDECGALYGSKVWHSKTVWQCNARHKGKTACQTPALRDETLQDAFVMAINRTLHKKDEIIRICEATMEKRCDIQPLKEEQKKLQAELEVTRGLMERLITLNATTVMDQDEYNRQFAEYEARYNEIRQRIADVESEQKQRVGKRGKLAEYLETLKNQGIIS…	TCGCGTAGGCGTCAAAAGCGTCTCGAGAGTTCGAATCTCTCCTTCTCCGCCATAAGCCACCGAGATGCAATAATCCGGTGGTTTTTTGTATGCTTTCTTGTGC	TCCTGTGTAATGGTGCAACCCCGACATGGCGTACCTACTGTCGGATAGGACATGAATACCGACATTAGTTGGTGCAAGCAAACTTATCCGAAAGGATAGGCTT
cluster10157	Firmicutes	13	>3	ICE/IME	NZ_CYYL01000015.1	58754	60361	MSKEYNIGIYIRLSMADEDTGYGSKAESDSIGNQRMLINRFLDNHPELSHCQRSEFADDGYTGTNFHRPQFTQMMEKVKRGEINLICVKDFSRFSRDYIETGNYLECTFPFMGVRFISINDGYDSDDYKGTTGGLEVVMRSIIYAAYSKDLSVKTTSAKIQMMKQGKYVGGYAPYGYVLHPTIRNKLAVDPEAADVIRRIFREALEGSNTSQIARSLNDDGIPTPGQYFKNKHPDKKKFSNMSEKISWETVMVYNILKNLVYTGTLVSRKMKSCGVGSKKRVVNEPIIVEGTHEAIISKEDFELAQKVIRGGGRNPTRKQHDYPLKGLVRCGNCKRAMTRRKNKAGIRYFQCIHSVNNGNTDCPIGRSFPEMDIEKVVFHAIAQFLALAQKEAVQNREV…	GGAACTTCTGGATGATATCCGGGAAGGAAAGGTGGCAACAGTCATTACCAAAGACCAGTCCCGACTTGGACGCAACCACATCGAAACCGGAACGTATATGGAAA	TGAACGGCTTGTAAATTCTCAAAATTTTTTTAGTCCCTACTTGACACAAGAAGATTATTGTGCGATAATAGGACTAAATCAGAAAGACCTTGAAAACCAAGGCA
cluster10160	Actinobacteria	2	1	dsDNA Phage	NZ_QNGF01000021.1	4146	5405	MDNDTSAYSGAKRPAYDRMIDDVRRGRVTTVLAWHNDRLHRSPKELEAFIDLINDTGAQVHFVTSGEFDLSTPTGRMIARQVGVLARYESEHKSERITRAHRQGAELGKYRGGSARIFGYNDDGYTLNPVEAEAIRGAYQAILEGKSAGSILRDWKARGLTSTSGRQFIHTTLRSVLLRKRNYGVSEYKGEIVGVGQWEPIVDEATFKQVEGILNDPGRIKNKSNRAKYLMSGLLLCGKCEQSATMGSYTASQKGVKVRYYRCRSCLSNFIRIDETDAFVAQLVIARLSQPDSEILAMPRAEQKADDDDLEAKARVLRARLTELIDMYASGEITRAQHQRAAEAVKTELSAVEARMSTTPGRTLVGELISSEDIEQAWANLDIAQRKELVSALVTVTVK…	AGGTCCGCGAAGCCGAGAGCCTCGACCTCCTCGTCGCGCTCAATTCGGGCCTGCCGGGAATGGGGACGATCCACGCGAACTCCGCCCGCGCCGCGATCACGAAGA	TGTGATGACCTGACAGGCAAACCACTAATGGTGCTTAACTAATATTGGGGCTGCCTGTGTTGCTTGTTACACTATACATATGGAACTTAGCGGTCAAGCTGGAAT
cluster10172	Firmicutes	1	NA	dsDNA Phage	NZ_QICS01000002.1	605817	607529	MRIRKVAIYARVSTEHEAQLSALENQVQYYDNLLNTHPDWILYKYYIDEGITGTSIKKRKHFLEMMEDAKKGRFDLIVTREVSRFARNTVDTLQQTRLLKRMGVEVYFTEDGIWTLNDEDGELRLTIMATLAQNESKKTSTRVKAGQMVSFQNGVIYGNGNVMGYDKIGKEYVIDEVQAKVVRKIYNMYLAGEGYQKIKKQLEYDHDLTAMGKSIWSFSAISSILKNRLYCGQLEYRKEYVPDYLEQKRAPNNGEVEKVIVEGRHQPIISKEEFERVQKIMEQKSPMIKRYHKNKGVYSNDLWRRKLRCKCGHSFLKTKWHVKKEITTYAYKCYSQNATGTVSARKKRGLSIEGICPIPMVQDWKLFTMAQSVFHAVFDCKEDTIQTAEEKLGNGIVDT…	ATGTATCCTGCTCACCTTTTAGAGTGCCAATCGCTAGATTAGCAGCAGCTCAGGCAGCGTTGAATAATAAATAAGAGGGGACATTTGCCAAGAGATTGGCGTAGGTTTCTCTAAAATAA	TAAAATTCCATTACCCCGGGGTAATTAGTCCACTCCCAAACACCACCGCACAGGCAGCGTTGAATAATAGATAACTTTTGGGATTGATACTATTCGGCGGAAGAATTGAATAAGTGGCT
cluster10207	Firmicutes	1	NA	Other	NZ_GG662007.1	788325	789914	MKTQDNRDRIAAIYVRLSEEDHDKVHETDDSLSIQNQKSMLLEFASKHGWTVYDIYNDDDYAGADRSRPEFNRLITDAREGKFGIILCKTQARFTREMELVEKYIHGLFPIWGIRFVGMVDGADTSVKGNKKARQINGLVNEWYLEDMSENIKSSLDDLRRKGHHIGAWVRYGYMKDPNQKGHIIPDPVAAAVVERIFKMYLEGNSRADIARILNSEQIPPPGLYKIQQGDKYKNAFMAGEWDSCSISRILKEEMYIGNMVQGRQASESYKTKKLRTLPKEDWIRVIGTHEAIISLETWNQTQALLAVGARSFTRSEEIGLFSRKVYCGHCNKLMRTGRSKRKSGTYYNYVICVRRHPEINPCPVHAVSNALMEKTILDQLDILAAKYKDGSLFSEIMD…	GTGGAAAGATGATCGACAAGATCACAACTTACGATGAATACCTTGCGTCTGACGCAACTGCCGCGAAAAGGCAGGCAATCCTGGATCTGAATACAGAAGAAC	CCCGCATCGGTCATTTCCGGTGCAAATCTCTTCTCAAGTCGAGTGGAGCAGAGGCTACGATTGAGATGCGTCGACGAGCGCTTGATTTGCCTGAAGATAACT
cluster10208	Proteobacteria	2	NA	dsDNA Phage	NZ_MCZA01000003.1	8101	9699	MRQVAYSYTRLSSAKQILGHGATRQRENIEALCEARGWTLSDKTFNDLGVSAYRAKNRSEGALGLFIDAVEQGVIPQGSILVVESIDRLSREEVDKSLRLMLTLLDLGILIFTVSDQKLYRSGSPNAMLDIMTWLIVASRANEESAVKSKRIRDAKMRHKAQARETGRIITRQCPKWLTVNQSKTQFIIDEVMVKTIKSIFQWYSEGIALRGICDKLNAYGATWKPATITSLLINRKVLGEFQPLRYTEQGKEIPDGDVIPNYYPRIIDDTLFTQCQIIRESKKSRGRTASEPYANLFKGLLVCGECGSGIGLSTDRNGKRVYKNLRCANRSEVKCSAKRWKYDVIETIIIVALQHLPWNTGSRSASEALCASLSDSIEILNAEYQMLATKAENALEAL…	ATGTGGTTTGACGAGATCCCAGACCTGTTGACTATCATTGGTATTGCGATGATTGTGGTTCCGTTAATGCCCATCCGCTGGCGCAGAAGAAAAAAACCCACCGACA	CAAGAATATTTTTCTACCTGCCTATTTTTTGTTCTGGCAACAGGGAATGCGATTGTAGTACCCTTGGCCTTTACCCGATATATCTCTAAGGAATCTAAGCAATGCG
cluster1021	Proteobacteria	12	NA	Other	NZ_SNZF01000002.1	105592	107178	MSNRPIAKPKAYSYIRFSTPEQMRGDSLRRQTEAAERYAALHGLELDDKLTFQDLGVSAFRGRNRAEGMLGEFLELVRSGDIAIGSYLLVENLDRVSRENALDALDALKDIAKEGITVVTLNDGRAYTHESLRQNPVDLMVAVMVFMRANEESATKAKRLREAWGAKRAKAEKQPLTKLSPGWVRLRDDRSGFDLIPERAAIVRRIFEMAIAGKGQQSIAETLNREGVPVFGRGKHWHRSYVKKMLGNPAVIGQFTPHRMEIINGKRVRVPAEPVEDYFPQAVSREVFEQVAALASGRSAPSKTEGAMANILAGLAKCPRCGSTMTRVNKGGKKGGHPYLICTRAKAGAGCTYRKVRLDHVTRAIIDNAGYLIGELPSPEADLQAQWDQLSLAHDVMGD…	AGAGTGCCCGGCGTGCGCTGGAAGTGGCGGCGGCGGGCGGCCACAATCTCCTCATGGTGGGTCCGCCCGGCTCGGGCAAGTCGATGCTCGCCCAGCGCCTGCCTT	TTCGACATGATGGTTATCTAGTTCGATAGGGGTCTTTTGTCCATATCATGCTCATATTGAAAACAAAAGACCCCCCGGTTCAATTTTGTTTGGTCCCCTGCCCTG
cluster10210	Multiple Phyla	112	>3	Other	NZ_JRFS01000014.1	119047	121047	MKKQQKCYIYTRVSTSMQVDGYSLDAQKDKLRKYAEYQEMSIVGEYSDEGKSGKSVEGRPQFKQMLADVESGKDNVDYVLVFKLSRFGRNAADVLSSLQKMQDYGVNLICVEDGIDSSKDVGKLMISVLSAVAEIERENILVQTMEGRRQKAREGRWNGGFAPYGYQLVNGELIIAEDEAEIIRIIYDKFVNTTMGMAAIAAFLNNSGYKKKLRQNNTIEGFSTSFVKGVLDNPIYCGKLAFGRRKNEKIPGTRNEYHIVKQKDYLLSDGVHEAIISEEMWNQAHRKRQETGVLQVKTHSLEHEHILSGIIKCPVCGSGMYGNVNRKKHPDGGYYKDYFYYACKHRKLVDGHRCTYKRQWNEDRINAAVEEIIRKFVKNPKFEQEIRKQIGSSIDTSEL…	CAACCACGAGTATACATGGCATAGCATATGCACCTCTCTTTATTAAATATTCATCTTAAAATGCTCCAATGCCTCCACAATTGCTCTCTCTTTATCTTCCGGACACTGTGGTTGCCTACTG	TTTCATAAGTCAGTATTTTCCTTTATCAAACTCCTTTTATTTCTGCTGAATCATCTTAAAATGCTCCAATGTCGGCATTATGTTCAGCCACATACTTCTTTATCATAGTCAATGGCTGTCG
cluster1023	Actinobacteria	1	NA	dsDNA Phage	NZ_CP021748.1	8060085	8061776	MTWGFGACMVVREEPHRAASAADAAQWTPQGPSLFACRRGAVMHEVEWSAAELKELEELSLREAQLPPEAPRALLSVRLSVLTDETTSPVRQELDLRRFALLRGCRVVGVARDLNVSATKVPPWKRPELGDWINNRAPEFDQILFWKLDRFVRRISDLHLMIEWCKEFRKILAADKDPIDLDSAYGEMMVTMIAGMARIEAANMEVRLESLWKYARTTERWVIGKPVYGYKSIETQDGRKLVHAPEKVRILRWVFSMLKRKKSMHKITQILNRAQIPAASGGQWHSANLWKILTNPALKGVRTVRPPGAKSKDISRIVYGTDGQPMRVAKHIFTDAEFNEIQNILKSRAKNGAGKNSKTSLFIGVVKCGTCGDNMYKHVTKKKRKSGKVAMYSAIRCAS…	GCACGGCCCGTTCGACGCCACGATGATCCAGATCGGCGCGTACTCGGACTTCTGGCCCGACATCCACATGCGCCCCGAGGAAGGCGTCCGCGCCCACCTCGACCTCCA	CCCCAAAGCCCCATGTCATGTGGGTTTCTGACGTCTACAGCGCGTGTGGATCTGGCCCAAGAACCACACGGACTGTACACCCGTTCCTGGAGCATGGCCAGACATCCA
cluster10258	Firmicutes	3	NA	dsDNA Phage	NZ_PIWM01000001.1	21594	22964	MYTALYLRVSTMEQADNNFSLAAQESKLRAYAEAKTLSNIKVFTDPGYSGSNMNRPALTQLLESVKRNQVSNILVYKLDRLSRSQKDTLNIIEDYLLPHDTNLISLSESFDTSTSFGRAMIGILSVFAQLERENFKERSRMGMIQRAKEGKISGYGGKVFGYDYIDGELIINDYEAMIVRKIYDYYVKGLGVTKIFMQLQKEHPNVIKSSHHIWQILRRRTYTGDFDYMDESYEGIHEAIIDKSIYDQVQVLRDSRNSKQKSDAVYMLTGLTYCKCCGYKMQGTVSSSTYKDKRYERRYYKCNTNKRNKVNHNPFRCNTKSIKKDELEHAVISQIKALDIDLKIDDIQTNTIDDKAIDKRLNELEKQSEKLLNLYIEDSISKSILDKKLEEINTEKEAL…	CACCCAGAAAATAACGGCACTTCCGCTATACTTTGTGCGATTCCGACCGTGAATGGATTAATCATGCCACCTAAGAATCCAATCCCTGCACCTAGAGCGATCA	AATTCTAGCGTGGATATTCAGTTTATTTTTAGTGTTTAATTTATTAGTACGAACATATCGATAATATAAACACAAATAAAGCGCTCTATCATTTGAGATAGGG
cluster1027	Firmicutes	8	NA	dsDNA Phage	NZ_RZGO01000002.1	224587	226095	MKKVAIYSRKSVLVEGSVSIETQINMCKDYINNKFPNAKFKVFEDEGFSGGNTNRPAFQKMLRMAQLNEIDIVVCYKVDRIARNTLDFLKILELFKENNVELISISEGFDPNTQMGKVMLTLLASFAEMERTNIQQRVKDNLLSIAKKGKWTGGSPPTGFKNGLNGGLEWNKQDMILDVFNMKYEKEKNSNIIKYIKEKYNHNFLGGTLATTLRKPIYVKSYPSVSLYLKTKGYIVQGDEDNIHSYLTYTDKETKYAIVSDIVGLIEPSVWISINKDMDKNISREGNRFSEKFWLTKTIRCKYCGQTFCGQTKTTKTKYYNKYGEEKIYISTYSYYSCRDAVRGKLKTCKNTKRVKQEILESKVSELIHLLKDKKTFNSLYFSNKIDNSSKIDTIKKQI…	CTGCACTCTCATGTATAAAGGTTTTATAGTTCTTTTTCATTCCTATAGGTGAACATCCACCACGAATATATCCAGTATGCTTTAATATATCTTTAACTGGTATCATTTCAA	TGTTACTTTCATGTAACATCTATTTTATTTTTGTCTAAATAAAAATTGGAGAACATCCACCTATGTTTATTTAGACAAAACTATTTTATTAGATTTTCAAATTTTCCAGAT
cluster10270	Bacteroidetes	13	NA	Other	WCRU01000002.1	119341	121011	MNANVIIYCRVSSDEQTLGASLDVQEERLRKYCNQMGYNIIDNIPYREDESAKTFEKRPVIQGIMNYIRKNKGRVNKLLFLRWDRYSRDIISASENLKELLKLGVEPNAIEAPLDFNSDTWPLLLGVHIGSAQCDNIKRSKATMDGIHGTLAKGKCANKAPRGYKNVRISKHETHVEIDTNTAPFIQAMFKEVAKGIETPCYIRRKFARKGYNIPESSFLEMLRNKFYIGKIRVPAYKGEPEYYVNGEHEAIIDKETFYKVQEILDGKRKKTPKLSKAINPDLFLRKFLICPVCGCALTGATSSGNGGKYTYYFCCNNQKHIRMRAENVNEEFARYTAQLKPNKTVLDLYNEILKDLQSEHKGESKKEVAALQNELSTIPKRINSIEDKYLDGDLTKEQ…	CTATAACAAAAAAGCTAAGTAATTGATTGCTCAATTCTTAGCTTTTCGTGGTACCCAGACCCGGGGTCGAACCGGGATGGAAGTGAATCCACTGGTGTTTGAGACC	CCTATAAAAGCAGAAAACCCTGATAATCAGGTGATTATCAGGGTTTATTCGTACCCCTAAGCGTTCTTTTCTCGAACCAATTCTTACATGATTTGGACTTAATTTG
cluster10279	Firmicutes	21	2	dsDNA Phage	NZ_CPZS01000003.1	176592	178007	MRKVAIYSRVSTINQAEEGYSITGQIDSLTKYCDAMGWVIYKNYSDAGYSGGKLERPAISELIEDGKNNKFDTVLVYKLDRLSRNVKDTLYLIKDIFTKNNIHFVSIKENIDTSSAMGNLFLTLLSAIAEFEREQIKERMQFGVMNRAKSGKTTAWKTPPYGYTYDKENKVLLLNEFEATNVKQIFNMIVAGHSIMSITNYAKEHFAGNTWTHVKIRRILENETYKGLVKYREQTFAGNHDAIIDEELFTKAQLALDKRTNSQNNTRPFQGKYMLSHIAKCGYCGAPLKVCTGRPRVDGTRRQTYVCVNKTESGAKRGVNNYNNNKVCNSGRYEKSCVEKYVINELSKIQHDKEYLEKMKNNSKKVDVSSLKKEIKSIDKKINRLNDLYVNDFISLSKL…	AAAATAAATAAAATTGCAGATGAATTATAGAAGGAGATATTAGCATGGCTTGTACAACAATATTGGTTGGTAAAAAGGCTTCTTATGATGGTTCGACTATGATCGCTAGAACGG	AAAAAGTTAAAGGAGTAGTTAAGATGAATGATAAAAAACAGCGTTTTTCATGTACAACAATATTTATTGTCGTTTGTCAATAATGCATTAAAAATTAAAAATAATATCGATGTT
cluster10287	Firmicutes	2	2	dsDNA Phage	NZ_AMQH01000018.1	81567	83078	MKKVAVYARRSEEKETGESIQNQLNICKRYAENYYKDASIDEYFDDDYSGRNMNRPEFSKLMKLVKKGYYQSIIFWKLDRVARNALDFLALHKELEKIGVNLVSVTEGFDPSTPAGKLMMTMLAAVAEMERKNISQRVATNMNEMAKQGRWTGGTVPFGFKVNSIEGKKYLIEDENNIKIASKLFKKYLEEESLYTVSKWLKANYAINKQPTSIKRILQNLVYVQADNDIYRYLQNKGIVLHGELNNNGLLSYGKTNNTKEEGMEFREESEWIVSVAKHKGVITGAEYIHIQKTLEKKTNSGRRGTGEVTYLNGLCRCAYCKGYMRTKQKKNPNGSIYRYFACGNRDSGRNDCKNIMVKISDVEETVLDKLYHYKVGSVQVENDLADTSILKADLDKKK…	AAAAATGAAAATAAAAAAATGGCCGAAGCCATTTTTTTTATCTCGAACCTTTTTCGTAAGGTGACCCATTTGCTGCTGGACCATTTGTCTTTCCTACAAATCCCGCAAGAGCAA	GATCCTTACTTCTAGCTCTATTTTTATACACTTTTTATTATCTACTATTCTTTTCGTAAGGTGAACCTTGTGTAATAAAAAGAATACTATATTTACTATGAATTTCTAATCTCA
cluster10319	Tenericutes	2	2	dsDNA Phage	URBE01000003.1	91325	92890	MVGNNRFKVGIYIRLSRDDGNIESDSIVSQRSLLNQYVKENNYNLIEEFVDDGYTGTNFDRPAFIRMMKDIEVGKINMIITKDMSRLGRDYIGTGELIEKYFPNNNVRYIAINDGIDTFIDNTNNDIAPFKAIMNDMYAKDISKKVKTSLHSRMKEGLYVSGRCPFGYMKDPNNKNHLIINGEQAETVRLIFDLALKGNTYHFIAQELTKRKIKTPASYYNYVWNTKCINTNCISQEYGVWVDTTIKSILTNQIYVGDTVQGKTKKINYKLKKTVKNKPNDFIIVENTHESIIDRDTFNYVQTLLPKNVKRPEKKRFYLLDGLLYCGDCKHRITIRYQNKTGRSYTTCDYYRTYSKYHVCTTHTNNYEVLESVILDNIKEVCKRYLDKNIIKNSIGSLE…	TTTTTAACTCTGCAACAGTTATACCATATTTGTTGGCAATGCTATAAAGAGTATCACCTCTTTGAACAGTATAGGTATCCCCACTAACACCAGGTGGTGTGTATT	AAATTTCATCAATATTTTTAAATTGCTACTCATTATTCCCCATAAAAATTGTATCCCCAGATACATTTTTTATGTAACATTTTTAAATGTAAATATAATATCTAT
cluster10333	Proteobacteria	2	1	dsDNA Phage	NZ_MIRL01000062.1	57661	59586	MIYAYCRVSSGKQLEGLSMSLQGDEALLSKLAKDYNTTVSERVYRDEGKSAYKGEHLRGELGKLLADIDSGVIKDGDIIVMRHLDRLSRLDFSKSMNLFNGILGAGIGIYTTMDSRLYSNKLGNSEQAIYNALAGFAFSTANEESVRKSYYINKNALAQIERFQRGERTACGHAYDIGVGHHPFWVTTRTDDGVGIKNPPVRVHTENYSIAKELVQYALQGNGITRCQQLLEKRGLSYTKQGIRNIFESAALYGCLKISIDDKQGARTEFELDGYYPAVCSKEEFYKLRAERKKRTVSNGNRKEYSLLSGARMLHCGCKQSLNVHHSKNGAKYYICASQNHNMINCYTLDNLVLNALKSKVFNTEIDDTRLKALEAELDVISTAYRKKQKFVFDNIELF…	CCAATGCGATAGGCAAATCAAAACGACCGCCTTCTTTAGGTAAATCTGCCGGGGCCAAATTGACCGTAATGCGCTTGGCTGGAAACTGGAAATTTGAATTGA	ACCTCTCTAAAAAACATCGTACTACAGATTGCAACTAGAACAAGTTTAATGGAGCAATATTGTTTTAGTTGCAACTTCAAATGACGACCCTAGATCTTTAAA
cluster10342	Proteobacteria	1	1	Other	NZ_QCYB01000002.1	92246	93844	MKAGAKIYLYFRYSDMKQENGDSIRRQRECAQRVADKYKLEIDEESVITDRGVSAFYGNNAKKGNLAGFLKSVEQGEIEKDSILIVESFDRLSRDAPRDAHKLFDKLIDNDITIITENDGLEYNKETLAREPSRLFMMIGTMLRAHEESLTKQKRAIESIKGKVKEFRESGNVKSIGTVPHWLDYIDGSYVLNSRAENVKLIIDMYLNNEGLKSISRKLAEKGIKSPTGKDRWGITTIRTILDNKALYGFKEFEISYLVNGRKVKENFELESFYPSLISKVDYLVIQEKKNARSNSRESYGEVTYLLSSYGKGKSVCAKCGYATGTQTQKQINRKGKYMQSVMRLHCKKHSESGDCCKSFKCAELEKHFIYSIYHELDPEFLMKYKSKKVNKEGLKAEI…	CAACCGAAGGCAACTACAAAAATGGTTGTATGCAGGATATCCATTGGACCGATGGCTCATTTGGCTATTTCCCTTCATACACATTAGGGGCGATGTATGCGG	CTTCAAATAGCCTAATGATAAACAATGCAGTTAAGATTGTAAATTGGTGTGAACACAAATCTACAATGTCTACTGCAAAACATGACTATAAAAACGGGTGTT
cluster10347	Multiple Phyla	40	>3	ICE/IME	NZ_QMHC01000004.1	64167	65678	MSKIALYIRLSVEDMIKTDESESIINQRAYLNDYLDKNEEFKNFTREEYVDDGYSGTNENRPAFQRMLEDVKKNNIQTIIVKDLSRFMRDYITLGDYLENIFPFLGVRFIAINDGYDSDKEKGNGTDLDIQFKGLLYDFYTKDISEKVKSSMTTLKKQGKFLAWSPPLGYMKDPNDRHKIIVDEETAWIVKKIFKLALDGISSRNIAKILNEEKIPTPSKRKSELTNLDFEYSIIRTVKKPRPTWTNGNVIDVLANENYTGTYTFNMQDKSVLNPSSFKFKPKEEWGRVENNHEAIISKEDFEKVQKIKEKNLFMKGKNTDYEWRKKSPLQGFAKCPTCNHILGCVQSKHKRPDGSLRVHTYFTCRICKCNNVKHKNSRAGSLEEQVFEAIKEKYGLED…	ATCCAAGGAAAAGAAGACAAGCTAGGATTGACGGCTTATGACCCAACCATGGGGTCAGGATCTCTGCTCTTAAACACCAAGAAGTACGCTGATGAGAACGTGGAG	TTAAATTACATAACTATAATCCCTTTTTTGTCATAAGCTTGACATGAGAGGGGGTTTCGTGTCATAATAGTGATAGAGGCAAATAGTTATGTAAATATAAGGAGT
cluster10350	Actinobacteria	1	NA	dsDNA Phage	NZ_AORZ01000002.1	47514	49178	MQIAPPKPGAGTRVLGVRRISHDTEASSALVRQKKEHDAAEKRFGFHMVGDVEDATVSGSVNLADRPSLGKWMVSPKIHEWEALMVTAQDRITRDDWEWMAFLLLCREHGKHVIILEEPSFDLYDRSSRMMSHFRSYKDSEYLDSIKKKKRDQVQDFRENGLWPGGNWPFGYRTEKFFHEPSGKFRWKLVIDPVTSKLVREAYSRIVEQGWTTGRLVSDWNKRKILSARDYQRHVNALEGRENVDVEVKGTFWSHGSMTKMLSKKQLIGQRVHKGEVIMGPDGLPQKFCDPILTQAEFDALQAILKARGDRYRGKEKVGSGDLTGVLYCLCGRKQHELYSQKKATKTQPAIKNYYAYFWCATKPATNMDACRFGLCWPQEQVKAELESAFLHRLGSIEI…	GCCGACGCCGCCGCCCTCCGCGAAGTGGCCGCGGATCTGCACCACTTCGAACCAGTCGAGGTTGCGCAGCGTCTGCGACGCGCGGGACAGGCCGTTGCGGATGGCCTG	ATGGTAAAGGACCGGTCAAGCGGGGAGGGGTTTTGTGATCTGTTCCTCCGACCAGTCGGAGTCAGCTTGCACAAAACCTGTCGCTAGGTCAAGTTCTCGCAGGTCAGG
cluster10352	Proteobacteria	1	NA	Other	NZ_KB905143.1	308545	310086	MNQTPRAYAYVRFSSSKQKDGDSIRRQLESARDYCKRNKIFLDEREFTDFAKSAYRRSNIKKGSALSAFLALVDSGEIASGSYLLIETVDRLTRADVYSAVTLFGSILQKGILIVETAKNQVYNEKSLTQFAAMLSIMSSTLVAFDESSKKALRSAANWDRRQTNAREFATPLTRECPRWLRVSEDGKKYEVLQDKVRSIQFVFELRKSGLGATAIARKCNELKLSVPGKGDIWHLSLVNRLINNAALIGQYQPYKVNESGRRVPHGDPIPYFYPSVISTALFNAVQQINNKSKEFPKKRDSAYRNFLQGLLFCSCGASLHRKLKSRLDLDYSRYYCSRSNLNATKCPSVDCRRIEDTVMFFMSEEAPGLVSLDDFSDKLLDAENSARESIKKIDAQIS…	GGCCGCCCGCACCCGATCCTTGCTTTCTTTGACCTCGGTTTCTGGCAGGCCAACAATGGTAAAGCTGGGTAGTCCATTCGCCAAGTGGACTTCTACCACCACTTCTGGCG	GGCATTTGTATATTTGAAAAAATGCTAAGGCTTAAAGTTTCAATATGTTTCAACAATGGTCATCGTCATGATATAATGAAACAATGAACCAGACTCCACGAGCTTATGCT
cluster10359	Bacteroidetes	2	1	Other	NZ_RCVH01000011.1	8463	10325	MLGIYCRTSKNRKDKYTIDDQRDGGIKCAKKLGLEYEVYVDDGISGTLDESVRDGLSDLFRDIRKDKITHIYSIDQSRIERRSRTWDFFVAECLNKKVKYYPNGEFFDLNNSANRMLASLMSVVNAYYAEITSKKVRLANARKAKEGKTHGIKPYGYKKSSNNDYVVDEEEAVHVRRMFELSLEGRGAYTIANIFNKEGIPTKYSRNFKGKITRKDSYTGITTTHDKSSIKWRGNVISDILRNKIYKGIREWNRYEDKIENVNGKSVKSKIKAELIISQVPNIVEPELWEKVQDNLAVNKINVGKKSHYNYLLNGLITCNHCGRLFVGKRRKTSRDNAYKCKGKVYPNSNCKASRSINISKLDSFIIKHLFKSKDLKRYLKSLPKPESKHEKIKENLEK…	AAATACCTAAATCGACTCCAGTTGTATTATCACGAACCATCCAACGTAAAAACATGTTAATTCTTTTGGATGCAGAACCTTTTAAAGGGTCAGAAACATGTTTTA	TCAAAAGACGAAATTATTGATTTTAATTAACTACGCAATTTACCTTTATTAACATATAGATACAGGTAATTAAGGTAGTTAAATATTTTTGTTTCAATAATAATT
cluster1036	Firmicutes	4	NA	dsDNA Phage	NZ_NUQZ01000052.1	68993	70510	MKDKLNKIKNVAIYLRKSRKSDGLNVEESLKAHRDTLVRLANKYKWNYTIYEEVGSSMDMAIREELQRMLLEVERGIYDAVVVMDQDRLSRNRYDSAVIKKILLDTYTFIVTAEEECIDLRDASDSLMTDFKDIIASYEYRQTSKRLVRGKDASARKGNWAAGRVPLGYKYNRDTKKLDLEESEARIVREIYKLYLEGEGIREIAIKLNKAGYRSKTSKLFGNKGIWDILKNPIYKGIVRQRHYAFESKSHQYLRDESEWIVHKDIYPRIVSPEEWEEVRKLAEKRSRLPYKARARKHGLTGLITCGYCGQKHGIQWRAQKTKPYRTIKTCWKRSLETGELCRNKGLRYDEVLEYIISKISERRSIIREEISKISSDVSEFTKKKEEQKVKLKEELERV…	TCAGGGTACATCTGGAGTTTTATGCGGTGTGCATGGTGGACATATTTATTTGTATGAATACTTGTATCAAGCGCAATTCGTAATGAAACATTATGACTTTAGGCAAATTCA	ACTATAATGTTAATTAAATTAAGTTTAACATAGATATCTTTTATAAACAATGTATGAATACAAAGTTCACTAAAGATACTTTAATTGTAGTCAAAAGAAAAAGGCATTCAA
cluster10368	Proteobacteria	2	NA	Other	NZ_PKPA01000005.1	354208	356019	MPVAYSYIRFSTAEQKKGDSLRRQAELSEAYAAQHGLTLDTSLHLRDLGLSAFDRSNVVRGALGGFLEAINRGRIAAGSYLLVESLDRLSRAQVLDALKVFISILEKGITIVTLADGMVYNTESVGSNFGSLMFSITIMARAHEESATKSRRLKAAWTSKRKNIGTKKLTGQCPRWMGLNADKTEFELVPDRVALVREILSLARDGIGQAQIAKRLNERGVQPFSRHGKGWHGSYVHKIITSTALYGEMQPHALVDGKLVPQGDPVPNYYPALITKDEFHFLQSARSQRMVGGAKARKGTDVPNILSGVAKCGYCGSSMIMAGASVRKRQADETTPQKKVANKVLVCDGGRRGLGCYAVQWSYKDFEKSFLTFCRSLDLRQLLGSVDINAEERLVQLTV…	ACAGCGCAGCAAACAGCCCGGCAATCATGGTGATGTGCAGGCCCGAAATACTGACCAGATGGCTGATGCCGGTGCGGCGGAACAGCTCCCAGTCTTCGCGGGCG	GGGGTGCCTGGAAATTATATTCCAATCTATGTATTCATAGCCCAGTTATCCTGATATTGTGTCTATGAATACATAAGTTGAGGCTTGGTTGCCTAGTAGAGGAC
cluster10375	Proteobacteria	2	NA	Other Replicon	CP025059.1	9128	10876	MRVALYARVSTQRQAQADGVAQQLDRLQAHAASQGWTVVAENIFRDDGYSGASLKRPGLERLRDRAALRHLDRVLITAPDRLARHYVHQVLLLEEITATGCQVEFLDRPMSQDPHDQLLLQIRGAVAEYERSLIAERMRRGRLRKLQAGLLLPWTRPPYGYRVDPDRPRDPAGVRCDEAEAAAVAEMFAWYGEEGRSLYGLAQKLLSDAIPPPRVKGRWNVTTLRGILTNPVYTGEVFAGRIQTAPRRLQAREEWIPVASIPTIVSQESFDRVQAKLAQNRQFARRNNTAHPYLLRALVSCGVCGLSCLGRCLPAGHRYYCCRGKLSPVNSHRDTPCPSRFIPASQVEALVWEDLRQLLTDPEAIRHALERAHGGHWLPQELRARRETLRRGQVSVAQQ…	CCTTCCACTCGAAATAGGGCAACTGCCACTTCTCTCCATCTCAGGCCCGATAATGATCCATTATCGTGCCTAATTGACGGCAAAGATTCGCAAAAACAAGGCTCT	GGATCGTCCAGGAGGTGACGGGCAGGGGGAGCTTCAGGGCCTTCGCGGTGTAATGGATTATTATCGGGCGTGAATAGAGGCTAAGCCGTTGATCCGCCGCATGGA
cluster10382	Firmicutes	2	1	dsDNA Phage	NZ_KV440956.1	63839	65272	MRVAIYARVSTDEQFKEGYSIDSQKENILNFVKSQGWEVHDFYVEEGVSAKNLKRPSMQRLIQDTVDRKFDVVVFYKLDRLVRSVSDLDSLLQLFDENKVAIRSVTEPFDTTTAIGRFLITLVAAIAQWERETISERVVINMVKKATLGERNGGRAPYGYRLKEGKLIINDEEARFVKDIFNLYTSGKGIRSIVLYLNQFGVNKDIRTISRMLENPVYSGRLRWANNSKMDSITSDGLTHHPIINLELYEQTQQLRNQRAKEGKKATSPYPFSGVLKCGRCGSSLSGYYKKARGSKHYICIAKKNKGTCDLPMFTESALTKVFLESLSPDNAEKFLSLTSNFELESPKEENNDNKIKELEKELSIIKTRKKNWLLALGNGVISQEEYLTMTKDDTKNED…	AAATCCCCTGATAATGCGATTCCGTGACCAAAAAGGTTCATCGCCATCGCCACGCCAAGTGCAGGTAAACCAGCCCGTAAGGCAACGGGGAGCAGGACAGCACCAA	AACTAAAGTGAAAGATTCGTATTTAGAAAGATTCCTTTGTTGGCTTTAAGCACGCCTAGTGCTAACAAAGGAATCTTTATTTTTATTCTGAGAGTGTGAATTCTTT
cluster10386	Proteobacteria	1	NA	dsDNA Phage	DFQT01000035.1	64262	65599	MVAVNLLTSITLAGIKVVTLVDGHEYHAGSDAMDIMRAVIVMSRAHNENKARAEKLRAAWADKKRRARETGEVLSRRGPAWTKFDERSKKFVLIADRAKIVGRIFDECNQGLGITAISSRLNAEKVPPFVKGSDGWHQGYVLTILRSPSVCGYYQPTLTTNNPGQRMGREADGDIIENYYPRVIEDATFYTAQDMLARRNKRGGGKGRRGKTFANLLLGLGRCEQCGGTLILGSRANSSAVRHFRCYQQSRKHNCDNTTRYLATDVEDRLMYFLMRARMNEDRAAPDTAALVVKLAQIDDVKRRMETLLDQLEERVPGVAERLASRRDELTVLEQEAAELRMSVERRSKTRGDESIRNTIEWLNVVEGEAPDADVYLARAKANAMLNDLFDFIMPADGG…	ACAGCTTCAGAAAGCCCTCGAAGTCCTCGGGATCGAACTTCTTGGTCCCCATGAACTGCCAGTTGATCGGCCCCAGCTTGTCGCCCAGCACCGTCAGCCCCT	GACCGGCATATCGAACCAATATCAGGTGCTGTTTAATAGTCTCCCAAAGTATACCTTGCCCCACTAATGCACAAGCCCTGCACTAAAGGTTCTCGCCGCCGT
cluster10397	Firmicutes	5	NA	dsDNA Phage	NZ_JENT01000120.1	205546	207081	MKIAIYSRKSVETDKGESIKNQIEICKEYFLRRDNNIEFEIFEDEGFSGGNTNRPAFKLMMSKIKMFDVVACYKIDRIARNIVDFVNVYDELNKLGIKLISVTEGFDPSTPLGKLIMMILASFAEMERENIRQRVKDNMKGLAKAGRWTGGNVPFGFISERIEEGGKKATYLKLDESKKQLIKEIFQMYISTNSMHKVQKQIYNTKNIKWSLSTIKNILTSPVYVKADKDVVKYLNNFGEVFGEPNGHTGIITYNRRPYTNGKHRWNDKGMFYSISRHEGVIDSNIWLKVQSIQEKTKISPRPKNSRVSYLTGILKCTKCGSPMTISYNHKNKDGSITYVYLCTGRKSYGKEYCNCKQVKQTILDKEIENALNSYIELNIEEFKKVVGSPTDTENFNKK…	GTCGTTCTGGTCTTATAGCTACACTTATAATTGGAGGTTTAGTACAAGCCACTCCAATCCAACCAACAGTAAATACATTTACTTTTCCTTTGTTATTTTTAGATGTAATAA	ATTCATATAAGTCCTCCAATGCTTCGTACTGTATTTGTAGTTGTGTTGCTACTCCAATCCACATAGAACAACAGTATTTTATATTATAATATCAATACATTCTGCGTCACT
cluster10407	Proteobacteria	2	1	dsDNA Phage	NZ_MCTZ01000026.1	128725	130296	MNTYGYIRVSTEEQKKVEKTGVQRQLKFINKCAKSLGCDNPIIIDDTGMSAHASSSKKKTNITHGKLRKFLDDVAKGKHDGDVFIVEDMDRLSRDNDAGTLALIQMRQGGVTVHTKDGVQGKELVSSLLTTVKLALAQQESDAKSHKIKGAYREKIRRAKAGEKTPFNQIPHYYYWDKVKKDYFYHDYYKQAVNRAVDLYLDGHGYGYIAKVLQDEGYKGSARKSSEWLGSHVSTLLHHKSLHGDFHINGETIVNMFPKMMSDEKYTKLKLALSQREKFGRGGQKFGQTLITALGGITRCGDCHGAVVKNRDRFGRYVLKCPVCSRGASKEGRKASALLGYIEEKVFAVLAFDFKPHMNKTDSDVDDRINSVLVDIKAKEDSIQSFFDMIEENPSLTAM…	ACTCTCAAAAATGTTCACGCTTTCAACACCTAGCCTCTATTTGTGGTTGGGACCAAGCTTCAATGATGCCTGCAGGTGGAAACCAAGCACGTAGCGAAGCCA	TATTCATAGAACCTCACAAATCAATTAGGCATATCTTACCATACACTTGCGAACAGGCAACCACTAACCTATGCCCAGCGTTTTACTAACATGAAATGCCAC
cluster10443	Firmicutes	1	NA	Other	NC_013205.1	533324	534751	MTVALYCRVSTDEQAEHGFSIDNQKERLIAFCKSQGWDQYRLYIDDGYTGTNMDRPALQRLIKHIKEKKIDTVIVYKLDRLSRKQRDVLYLLEDVFDKNNVVFKSATEPFDTSTPLGKAMLGILAVFAQLERDTIIERLSTGQKLRVKSGKFSGGRIPFGYVYNSQTGKFEVSPHEAFLVREVYKKYLQGYSLSDLSDWIESQTSARYWDHARIRDMLTRETYTGVMPYGTLRSTEIAPPIIERELWEQVQQEMVRRREGFTPKGEYLLSGLLRCAECGSSFIHVIRKKGPYVYYLYGCRSQHQRPKKVPRRAPKQACTVGYRNREELESWVIEQVKRIARLDAEEFEHQIANIETNSDETEDTLRDLRKNLSDIEHKLNRWYEAFEEGTIDATQLRDR…	TAGATCCGGCTCAGGCCGAGATCGTATTCGAGCTTCATTTTGTGGAATGTTTTTCCAAACGACCAATGGTGGAATCTGGTTGGCATTCCGTACGCTCCAAAGG	ACCGCCGGTCATCCATTGGAATGTCTAGTTTCATCTTCTCGGTGCTTCGCTTTAGCGAAGAACCTAGAAGATGAAACACTCATTTTTGATTTCGCGCGTCACA
cluster10449	Firmicutes	2	1	dsDNA Phage	NZ_PJSW01000072.1	17586	19055	MKRVAKFIRTSTLDQHTSIDNQSEILDNWIAQNNCILYKTYNDEGISGTKKKFRVQWLQMLEDAKNKEFDILICKSYSRFGRNQIETLQAIKELRENKIRIVFLEDGLDSMIDDSRFGLMAWLSEEESKRTSKRIKGVFSHFKEVGKIYNCIAPFGYDYDINKKNFVINKDESEVVKRVFRLYLLGNGTNKIANILESEGVPTKNGGKWRGNTIKNMIRNEVYLGTLVQNKSSNIEVTNSKRNFHNEDEYIKHLNNHEAIVNEETFIKANEIFKKNSDKVKNRSVGVRASNTSLFSNLLRCGSCNSSMSIRRKSKRKPFYNCIEYERLGLKCGHNSNFIQEEFLIEYIEQKLNELIENNFENIKIIEKNDIKKTLENDLKNIQKKIDEQINLANNLLKL…	CTTAAAGACATAAGAGAGGAAAATATCTTTACTGAACCTGCTAATAAAGAAACTGCAACCTGTATAGGTCTTTCAGCAGCTAAGCTTTTAAAGAAAGATAAGGATGCA	AAATAAATAAAATGTAAAAAATTAGTAAGACCTATATAGTTATATAAAACAACTGCAATATATATCTATATAGGTCCTGTTAATTTTTGTAAAAAGTTCTTTGTGAAC
cluster10451	Proteobacteria	3	1	Other	NZ_NNLZ01000009.1	369572	371158	MYTPQSLSEHYSQITTPQTEQPLAILYSRFSSRNQVGNDSINRQLEGAQKFCEYHNLKLSEANYSDLGISAYKDNVREGLELLLNAVRDGTIPANSWILCHTTCRLSRKGFQHVLKLVSELVATGCKFCTINDNQVYDSTNINKLSSALPLIISADLAFSESEKKSLMIKHAKEQTRKNRKIVGKQPYWITLQDGKPMLNDFSTIVKTIIDLRLKGYSAQRIAKQLNADGHLSPTGKSWGAAAIRKTIDNHVLYGAKEYSEMKDGKLVPVEIVEDLYPALCSKSIWLQIKYEKGTKEVGKRSKSSPFSKLLRCACCGSAMTTRSTYQKGVKYDYRVCIRSTEGSCDQKSRFRDLDNIILGELKHLKYEVKTHATVEVDSIKVFQDKLTLLNQTKELLQS…	AAGTGTTAACTCCGCACTTGGTCAAAACAAAATTTGGCTGGCATGTGGTCAAGGTTCTCTACAGAACATAGCCTCTACCCAGAGCTCATGAGCTGACTTTCG	CATTAACACTGTGGTTACATGGTCGAGTTAATACAATATGGTCCATACTTAAAGTCTTGTACCGTATTTAATTAATCTTGTATACCAGAACTCTCAGTAGTT
cluster10469	Actinobacteria	3	NA	dsDNA Phage	NZ_FNTD01000004.1	1531763	1533274	MLRGGYVEQEIDLYLRRSKITREGVEALTFKTQEERGRAWADQHGYHVRKVWKDNLSAWTDVKRPDFIKALGALRRKEVPALWCYAVDRFDRQGAGSVIQLLDSGARIIFDYERLDSAVQRDRERIISDAERAKTVSDLLSHRVRDTKQGQRRRGEWLGAAPFGLRKDKSGKLHHDKHWDTVVRLITDVADGHAPRAVAQRLTEARRESPRGGPWNASTVRRIVHNPVYEGWQVVAFSRKYTWPVAYRNEAGERVRVFADGVEPVPAELVARARRVHAGHQRGTLGSRVGKASHLLTDLLRCAGCGAKMPTSGRSYVCNGHAMGKPCPAPASAMKARIEEYVYAEWLAKVSSADVAAGDPLMIAVAERWAALTAPEETEAAHEALAAVKAAEAAIERLA…	AGACCGACACCCGCCACTACGCCCACGTCGACATGCCCGGCCACGCCGACTACGTCAAGAACATGGTGACCGGCGCGGCGCAGCTCGACGGGGCGATCCTCGTCGT	TCCACCCCTCAGCATGCCGAGTGCCAGTATGACAGGGTGCGCGAACCACGTACGTCGTCGGTGCACCCTGTCATGACAGTAGCGACGGAGGTCATGGCATGCAAAA
cluster10471	Proteobacteria	8	2	Other	NZIU01000073.1	3722	5254	MNKAYSYIRFSTKGQIEGRSLKRQLENAQEYANSNGLELQSLSFRDLGVSGYKGKNSTDGELGKFIEAVKEGVIEEGSYLLIESFDRMSRQPVETSLMLLMNIVDLGITVVTLMDRQVYKKGEMNMNALMLSLVSMSRAHEESATKSKRVGDAWHKKQSRAASEPMGSPLPSWLHYSDDKKEILVSEVKAIIVRYIFLLSAEGYGRAAIVRRLNNEGIPPISSRASQWHTSTISKLLNGRMVLGEYHPHVTNSKGKREATGEVIKDYYPQVIDEDLWYKSQAAIKSRRIGSTGSIKKGLTRNIFSGFISCECGSSVQFVNKGSSPKGGYYLVCSLARYGAGCKYVSHRYYYTQWVILIALQKLLKTYAKKPEDTAKTLSLEGESATLQKQIDKLIRDID…	AAAGGTAACGGTTGAGTAACTATAAAAATTAAAACGGGTGGCCCTATAATTAGTTTTATGTAGCCACCCGAATAACTGCAAAATAAATGTTTTTAGCGAAGGTTAG	TGTTGACCTTTAAGGAGTAAATTAATTATGGGTCCATTAGGACATTTAAATAGTTTATAATACCCTAGTGGACCCCATATATTTTTCACTACATTTATATAGAGTT
cluster10489	Actinobacteria	1	1	Other	NZ_QGSV01000315.1	2025	3767	MTATHDTTDPTRCAALYLRRSHKNADGDARNGRSLAEQESELRDLAARLGLFVTEVYVEREGTGASRYSLKARPQWMRALAELRAGDHFRTLLVWALDRADRRGAVEIGRILDEHADGSRRIVGVDGTDTADSRRRLEHIIRAELAREEVENLSRRVSRAKRFRRAEGRWLGGAAPYGLRIVDGHLEHDPETYPTARRIADELLAGRTIWQTVKRLNDDGVPSPRGKSWGVGTVSTLVRSPAWAGLQGIREKTASGRWRHIAEPFRDERGQTVSVGEGVITPGERARILQTIGDRSATLAEGGRFVRRGDRRSAALLADVLRCADCGGRTAQSGAAGKKVYRCGTYGNGRACDGFTAPTAESDEAVSIAFLGRLATLEAGDPLLEAVADAWVARVAPDD…	CGGGCGCAGCTCGTCGAGCACGTGCAGGCAGTTGATGCAGCAGAAGGTCCAGAAGTCCAGCAGGACGATCTTGCCCCGCAGGTCGGCCAGCTTCAGGTCCCGCCCGC	GCGGTCACGTCGGGCAGAGTAGCAAGGTCGTTAGACCGACGGGAACGCTAAGAAGTCGAGGATGGTTATACGACCTCGCAGCTCGGCGAGCGTGAGGGCTTTTCCGC
cluster10491	Proteobacteria	16	2	Other	NZ_CP035214.1	3735762	3737507	MKKLYSYIRWSTDKQTGNTSLERQTEKAKQYAAIHGLEYVQLLDAGVSAFRAKNSTSGKLAGFISAVESGVIPSDSWLYVENLDRLSRADATTANELFLRLLRLGLTLVTGMDGKTFTRDSVNQNPTDLMLSILLFMRANEESLTKQKRAFETTLKLIERYRSGLPVNIKSAGSSPWWIDASGPNNEAVKQHPIHFKAAKEAVRLLLSGWGNYRVTNYLNDNSELYPPPTGKKSKNERKEVRWTVPNIKKMRLNRALMGEKVLTLNNVTHHLENYFPPVCTPAEFARLQDVASNNKMPQGEQKQVITLLSGMGILRCGHCGGAMTSFSKQGKIRYMCESGKKRMSSCRAWSVSGVLVERCLLQPLITGYISLVMDKQGSEQSISGLIDSKRGELEAIQS…	GCTGAGAGACGGGGAATGCTTCCCTTTCTAATCATTATTTTGAGGAATTATGGGCAACACTAAGTTGGCTAATCCGGCACCGCTGGGCCTTATGGGCTTCGGCATGA	GGCTCACACAGAAAATAATAAACATTCTGAGATTATCACCTTTTCGAACTTGGGCAAGCCAAAATTCATTTTGGCAAAGAAAATATCACATAAATAGTAATGATAAC
cluster10492	Actinobacteria	2	2	dsDNA Phage	NZ_CAAHFK010000013.1	84515	85933	MRFLARTRLSVFTDESTSVERQREIITQWATVHGHTIVGWAEDIDVSGKLSPFDTPQFGDWLKNRYPEFDGVVAWKLDRLARNMFGLNDLFQWAKTNAKTVVSITESLDLSSTVGLMVAQILAGMAQMELEAIQARQSGSQAHLRQVGRWPGGNPPYGYRVVRNGKGCKLDADPDKAAVVNTIVGRILDGSTMASVCRELNSAGVPAPKGGKWQVSSMRHMLRSPALRGHRVHKGEVILGDDGQPVMFGPELLDAETFHRLQAALVPGNGAGSRRNASPLSGLARCAECGAAMGYESSRGRDKRRRYYYRAKCDHRPAMRADQLERLAEQALMLAKGDDEITRREWIPGEDHTTALQDAVARYDALSERLTTNLPEVAKQRLEKQLAAVEAELGRLSAL…	CAACGTATGGCTGGCCCAGCGCACGCGATCACCCATGTCTCGGATACGGCCCGGTGGACGGCCTTGCACCGGGCCACCGAATCGGCCCGCCCCGACGCGTTGTTCAGCG	TTTGGGATTTTGAGCCCTTCATCGCGCGGCTGTATCGGATTACCGACGATCCGGTGGACCACATTGCGCTAATTCCGACACATGTCTACGCTGGTCACATGCGATTCCT
cluster10493	Firmicutes	1	NA	dsDNA Phage	NZ_CP039710.1	2361034	2362464	MKASIYIRVSTAEQAAEGFSLAAQQQRCTDFIKSQGWELGEVYKDDGYSAKDLNRPSMQRLIQDVKSKKFDVLVVYRLDRLVRSVLDLHQLLNIFDEHNIMFKSVTEVFDTTTAMGRLFISIVGAMAQWERENLSERVKMGLERKFLEGKRIGGPAFGYRIDEDGKMVIDKEKAQIVRWIFNSAKKMGINKIAKILNKQGIDSPKGGNWTGSKVAYLLRNPTYTGKIRYLVNRNGYGEKETIDSNHPALISEEEYNEVQEILKKRHGGRKKAHTSDYPFSTILFCTRCGSPYSGARQENKSGVTYYYRCNGTARGICQASTVLEERLVDELLNKINLIIEESEVTLESEKGETDNEFRLKQIEAELQRIKKRRRKWQEAFANDAISLEELKERMNEEKK…	TATCAGTTTTTTGAAAAAGTGATGTCCCTGCTGACCGGCATTATGTTCATTACCGTCGTCGGCACCGCTGTCATCGTTCTGCCCCAGCTGGATCAAATTGCCA	ATTTTAAAAAGGTGAAAATGAAAGAATGACTGTTTTTTAATCAGAATAACTACACTCATTTTAACTAAACAACAGTAATTCGGGTTTGTTAACCCTAAACAAG
cluster10497	Firmicutes	2	NA	dsDNA Phage	NZ_CP017124.1	658479	659903	MKVGIYVRVSTLEQATEGYSIQEQTDKLKKFCDVKEWTVSDIYTDPGFSGSSLKRPGMQKLINDVEQQKIDAVLVYKLDRLSRSQKDTLYLIEDVFLKYNVHFVSLNENFDTSSPFGRASIGMMSVFAQLEREQITERMQMGKVGRAKAGYFHGGGTIPHGYDYKDGELIPNEKEAKIVNYIFDQYLDGWGVQSIAKHLNAKHISGKRSAKWSHKVVNEVLDNNLYIGKITWKNEIYDGTHAPIIDEDKFYKVQELMAKRKSTAAKNNQRPFKAKYMLTGLAYCGVCGARMFTLQSYSNKQRKYIRKYGCYSQSTVQHMVKDPNCDNDKYDGPELETYVLQRVKKLSMNPKTIKRITNQTASIVSTDGTKAQIKETEEQIERLLDLYQNGAITFAKIES…	CATGGTGAATATGGATGGCAAAAATAAACTTTGATCTGATAATCCTGTTCTAAGAACCTGTTTAAAATCTAGCTAATTTGGTATGATAGTTCAAAAAAGGTAAT	CGAATATCAATTAGTGGATGAACGAATCGTTGCAAAAGCACCGCAGAATTTAAGGCCTGATAATTGGCAAACTCTTTACCATGATCAACAGTAATGGATTTTAC
cluster105	Firmicutes	1	1	Other	URMG01000011.1	18656	20119	MTAAVYLRKSRADEGDPDALHRHRETLLAFAQEHQMTVAEIFEEIVSGESLYLRPQMLRLLEGVQEGRFEAVLCMDIDRLGRGDMASQGIILDSFRSAACKIVTPRRVYDLSNEMDETYSEFEAFMARQEYKMIVRRMRRGVMAAAREGAHVTEVPFGYVRAWEGKRPTLALHPQEASWVQTAFALYTGQGQGCQKIADLFNAAQVPAKKSAQWSRTSIRKMLHNPVYTGTWLYNRSKWQKRKKLEDKNKSIPRPPEEWICMENAFPAIVSKEQFQLAQELFQSRSHSPSHAGRRKNPLAGLVYCGLCGAKMQRQHQESKGIAPCLRCPTRGCSPSVPLEQVEQAVLLALTHHLSELRTAGALAEPKEGILIGAAESLAKELVRLESQKARLHDFLERE…	CCCAAAGAGGCCGTCTGCATCCATACCAGAAAGGTTTATGATTCCTGCCGTGATAAGGAATGTCTGCAGGATCTGCGGGTTTATCCCACCCGTTGTTCCCAGG	ATCTTTGATTTCTTTTCCCTCTCCCTTCCCCTATAAAACGGGTCTTGCCATGAAGGGCAGGAACCGTTTTATAGGAAGAAAACAGGAAGCAGGCCCGGCTGTA
cluster10506	Proteobacteria	10	NA	Other	NZ_CP023071.1	1142359	1144434	MSKITIDHLALSAFIYVRQSTAYQVANNLESQRRQYSLVERARQLGWETVEIVDDDLGRSGSGTARPGFEKLLAAICEGRVGAVVSLEASRLARNGRDWHTLLEFCGLVGTLIVDEEAIYDPRSPNDRLLLGMKGTMSEMELSVFRQRSVEAMRQKARRGDLHLTVAVGYVKTDDVRVEKDPDRRVQESILLVFRKFAELQTVRQVLLWFRQENVLVPSVLQGRGKRPIEWKAPVYHTLHHILTNPVYAGSYVYGRRATRVMIKDGRKRVTRDTLRRNPKDWDVLIHGHHEGYISWAEFERNQHLIAENTNGKSYMGRGSIRRGEALLPGLFRCGRCGRRLHIQYSGKGGNTQRYVCRGTFGDMAAGNCIGFGGMRVDRAVAQEVLERLQPLGIEAALQ…	TTCTCTACGTTGGTAGAGAACAAAGGCAAACTGGTGTTTAACGCTTGCCGTGTGTTCGCACGTCATTTCGTGGTTATACCACTGTGGGGCGCGCCTTCCGTCGA	CCGCCAGCCGTTGGCGATGCGCTCACGGGTCTGGCTGAGCAGCGAATCGATGTGGTCGGCACCCCTCCGGTGACGGCCGCTTGCTGAGTTAGGCTGAAGGCTGC
cluster10522	Proteobacteria	18	1	Other	NZ_LR134492.1	4213834	4215462	MLLDYVKDNAVKLGLDPDNYEFIVDRGKSAFKGQHMENTSGLGKFFTRLVEGKIKPHSVLIVESLDRFSRQNPFLCMKYLSVLDEHKVELHDVDKKLIISRKVPNSLTFATMIAQRAYDESCLKSDRVKKGWNRRRTRAKDDGDYMIKNTPAWISVSDEKYVLNDNHKIVREIFDLYLTGIGSFTIAQMLNRQGKFISEFKWDTAKICRILRNVRCRGDYISNIIERDLDNDEVSISEITIPNLYPAIVSVHEFSEVQRRLDKHNFMGRIRGDSKKTVFNSLLKCSLCGAALALSTSGKYRYLKCFSAREKLGCIGTMMSYDAVEKAILTHIKNVDFEKIAKKQDITELDTIKGQVADLERYVKSFTDGFARLRDSGRTPTFEMMDQKAVAEEQLQQLR…	CTCCCTGTTCTTCCAGCCAGCGGCGTGCTTTTTTGATGGTGTCACAATTTTTGATGCCGAACATGGTCAGCGAGGTGTGCTGCGGTTTGTCTGTCATGGCGTAAA	GGAGTACTCTCGATTTTTTAATCAATAGTTAGTGTAACGCACAGGGAATGTTGATACCATAGAGCTTAAACAAACTTTTTGAGTCCATATTTACCATGAGAAAGT
cluster10528	Firmicutes	2	NA	dsDNA Phage	ONNA01000001.1	97	1668	MRFFCYGRKSVFSDKSDSVDNQLRMCLDYCESKFHGKIDSWECFSDEDFTGANTDRPQLQLMFSRIRENAADALVVYQLDRLSRNVRDFSNMYAMLEEHGVMFISIKETIDTTTPIGRAMMFVTAVFAQMERETIAERVSDNMLGLARKGYWTGGNPPVGYVRKSIVEHGRKHVTIIPDPDGVDYVNRIFDTFLSSNRSLQGMETQFKNSGIKTLSGKFFSSTQLYKILTMPFCVEATPEVYDYYANKGCIMDPDSPREKWDGSVGVMVYGRTTGKNKKHQLQPPEKWTVCLGHHEPFMKADKWLLVQSRFSEHKCIKDAKWPVPLMKGVLRCKCGSLMSVSRKKRVDGSCSSWYYCRKRMRQGVSYCDMGQTACDKLDSRLISIFRDIAADPRLINQY…	AGGGCGGCGGGGAGGTCACCATCCGTGATCTGATCAGGGCGTCCCTGAGAATGCGTCCAAGCCGGATTATTGTAGGGGAAGTCCGAGGCGCTGAGACCATCGATATGCTC	ATGGGACGGCGTGAATCTTTTTATTACGCTTTAAACCTCACTTTTTTGTTATGCGTCCAAGCCCATGCATTATAAAAAAGTGATGTAATCAAATAGCGCGTATATTTCAC
cluster10530	Actinobacteria	2	NA	Other	NZ_KQ948734.1	35249	36886	MAEHDTSVRSNAQIERRTHTRPSACEVELLLEELRGIPRDAPSLSEALELRKAGWHLVVAYCRISHDRHRRDGHGVEDQARHCARIAARHRMIVIHRYVDNDKSASKIGVRRPEFDSMVAALTAGKTTAGYPIDGVVCVSDDRLYRDVHTFQIFLRCFTAHPARVYADGLGTYDLYSEDAAQRCLLGAAAARAESTKQQHRAKLNHRARAERGEPVASRRTFGWNADMVTLNHGESEVVRSGVQSLLAGKTLTAVTHDFVASGYTTTLGNSWQRQTVKQLLRNPRICGYRKLHGLLIRDTDGKPVVGQWRSIVSPEEWHAVSQMLDKQRHPGGWAKNGPTPLDSGYLLTGLVRCGRPLENGRRCGAPMLGKPAKASYVYCCRPALDGGCGRVSRQGPAV…	GCACCTGTAACGGTGGGCCCGTCCGACTCGGATCGGGCCCACCGTTCTTCGTGACCGCGAGGCGTTTACTTCGGTGCGTGCATCGCTGCGTAGATCATGAC	GTCGCCTGTTCAGGGGGCGTTCGGGTGATCGAAGGGGTTCATCCCTGTGGGATGTGGTCGTCTACCGGCTCGGGCGGACGGTTGCGTGCCATACCGGCACC
cluster10541	Proteobacteria	1	1	Other	BBSA01000012.1	119301	120860	MKTCDSLVRVSTKKQSTDTKTGLVRQSDNVQSWLSRNPDYELRNVIELKGVSGFSGKHLQGEFGSYLDDLENNVLACPDAFLVDEMSRLTRLPLQQGIALVNRFSALGVTLVFVAEGQTYSPSSSDDLGSFLALTVRLHQAHEESQRKSRMLRSARLQETKSYASGGLVKNRLPNWITISDNQYVVDEVKADAIRYLHKLYQSNHTYSDILKIFKAESVPVVSIRSRDWSTAVIKNLLTASTTYGLLTRNHADREPQTFENHFPAVISKECYDLTQALIASKKGTRSGGVGKNFNNIFRGCIVCADCGYSVSVKRNSQGRVYMSCEGRNRRGYTVADCKNGGYLQQTLIARVLYILKHERLVDSSTPSEDLPELRLQLSTQQAEYTKFKGRLALIDEDL…	TTATAACCCTTGGAATCAAGGTAGCGCTGGGCATCTTTACAGTGCGGGCATTTATCTTTTACGTATAGGACGAGTCGTTTCATTTTCTTACTTCCAAAAATAGAGCCA	TCTTCATAACTTGTTCTATAACCTGCTTTCTAAAAAGTGTAGAACAAGAGTTTATCTTCAGATTTAATTTTGTTCCACACTTTGTTTTCTTTCTAGGTATTCTCTGAC
cluster10553	Firmicutes	6	NA	dsDNA Phage	NZ_VEHS01000007.1	101689	103302	MSDELYAKLTSKLQGRFCMYLRKSRADMEAESRGEGETLARHERNLFDLAKRLKINISEVFREIVSGETIAQRPVIQNVLRQVEEGLWDGVLVMEIERLARGDTIDQGIIAQTFKYAGTKIITPVKTYDPDNEFDEEYFEFGLFMSRREYKTINRRQQTGRKDSVLEGKFIGNIAPYGFNRIKLEKEKGWSLEPHPEQAPIIQMIFDMYVNQGVGTGLIAKKLNQLSIPTLKNSQWTVATINGIIRNPVYYGAIAWRRRPEKKTRKNGVVHRYRPRVDESEWLLADGKHDGLITKETWDKAMEILKGNYHPPAPRGVIINPLAGLIRCGMCGRLMVRRPYKNPNTPTGLICQGPTCKNISSPGYIVEERILEGLRVWLENYKAQWNTHKPERISENEST…	ATCTTTGGTAAGCTTGTAGATCATGGTTGCAATCATTTCCAGGTGAGCAAATTCTTCCGTAGCGATGTCATTCAGCAGACCAATGATCTTATCAGGAATCGTATAACGTT	CCTAAACTCCCCCGAGTTTAGGGTTTATGATTGATAGCTATGGTGTACTGATTCTTCCGTTCACTATAGTTATCGTTCAGAAATTAACTTATCGCTATGCCAATTCCTTT
cluster10559	Thermotogae	1	NA	dsDNA Phage	NZ_FMYV01000004.1	57912	59384	MIMKYAAAYARVSTKEQSILSIEGQFEKIETYARNNKIQVVKKYYDKESGTSESRENFDKLLEDAYSKKFSIILVEKIDRFSRFSKTRAEMIIEELEKEGIFVIAVDQPFDVGSPYGRFMRSILLSQSKLEAEVTQERTTQRMRDIAKHGYWMGGKPPYGYYIDSTKDSEGRKRSVLKIKRDEAKVVREIFKLFNQGWGYKKITEYLNNHLEFAKPRSKKGLWNTSTVHDMLKNEKYVGTYVYGKGYKKRNHVEREDAIKIPGVVPAIIKKEEWELAKSKVALGGQRTRTVKTYILRGYLMCGECGAKMSGTSGKYICSAYANKQHDVYVSVSQNKIEKIVIDYILKQIERFTDQDYQEMAELYKYLRKIKDKSKNEDINKLKEALSKIQNKIKNIVGI…	AATAAAAAACAAGATTAGAAAGTAGTTTCTAATCTTGTTTTCTTTATGGCAGCCCCACGGGGAATCGAACCCCGACTCTCGGACTGAGAATCCGATGGACTGGCCGTTATC	ATAACCCAAAGTTACCGAATTAAAGGTCACTTTAGGTTATTATCTCTGGTAGCCCCACGGGACTACCAGCTTTATTGATAAAAGGTTATTAATCCGAATACTTAAATAAAG
cluster10565	Firmicutes	10	1	dsDNA Phage	NZ_CP006903.1	549708	551369	MKKSAIYVRVSTNHQIDKDSLPLQKNDMINYSKYVLGIDDYEIFEDAGYSGKNTDRPDFQKMFKRIKNGEFTHLLVWKIDRISRNLLDFCSMYDALKKYGCTFISKNEQFDTSTAMGEAMLKIILVFAELERKLTAERVKATMLDRASRGLWNGAPIPLGYKWDDKIKFPVIDEDEKETVMLIYTSYSELQSTSAVRNLLNNLGVQTKRNGTWSTKTISDIIRNPFYKGTYRYNYRETARGKKKKENEWIVLDNNHEAIIYEEFWVQCNEIMDKNSNKNNAKFRGNSNVHIFSGLIECGECHSTMYAKQDKPNLDGYRPSLYACKSRYNGLGCTQKTISDKIVGTFVLSFISNMIRLSDLDRKNLDKEKVEKMLLVGKSFNNVYGIKEIDTILNSLIYA…	ATATAGTTGAGCAAGATGGAAATAAACACTTCTTTATTGAAACATGGGGTTGTCAAATGAATGAAGAAGATTCTGAGAAGCTTTCTGGGATGCTTAAGTCTCAA	AGGAAAATAAAATAGATAAAAAAGAATTCTTCTTTATTTCTACCTTCGGATGTCCGTTGGTAGAAGTAAATAAGAATTCTTTAAGATAGGAAATGTGAGAGTTT
cluster10596	Firmicutes	1	NA	Other	NZ_VEBN01000001.1	921172	922551	MKVCIYARKSTGKLSQNNTIENQIKICKRYADKNNFEVVDIKVDVGTGRDDLNRFEIQELVDESIKGKYECVLMKGISRLYRNTLKGLELIEKFDMFGIRVITIEEKFDSNKSRYSHGALDVSKITMYLMFSEMESNKIGERVKLTQIEKAKMGMWNNPTRVPFGYRYNRETKKLEKEPESASTISLIFKMYEGGNSIKEIIESLEKENKKPPRGKAWRDDTIRYILRNHVYKGNIFYRTDSDKEEVENAHEPIIENKRFDAIQLKINSRAKSKGKNNQRSKLMGMVKCSSCGSSMTYRYYHYNGEYYYYCIGYIKNGKSYCSSHKIKADALEQEVRQKTSKYLNKINNIKELKNKKLIIKNKISRLNTEADMLSNLLIENKVTKKHFQQGIYHLTNKI…	CAATCGATCCACCAATTTTAATGATGGCCGTTCCGTCTGCCATGACTGGTACACCTTGTTCAGTATAGACTTCAGGTGTTGAAACATCTAGCTTGCTAGATAGTA	CACAGATGGATTTTAGAAGTAATATTAATATTTTTTAACTTGGTATTGGAACACCATTACTAACAGTATAGAATAAAAAACAATAGTGATTTAACTGTTTTACTG
cluster10597	Proteobacteria	6	1	Other	NZ_NSUM01000011.1	102611	104290	MRKVYCYVRFSSKKQQLGDSIERQQKLIEQYLTEHNAEIAEQFSDLGVSAFRGKNVKVGALSRLLERVKSGEISHGDTLIVESLDRISRQKELNTLEILISILNAGVVIYTLSDGRIYNAKTEDQANLVFQINFIISRAYDESLNKQKRSVSAWNRKHEEARKAKTVMTRKLPYWLKVVENHGEARIEIIEDRAREVRKAFELAKYKLGAQAIASRLNKDGAQKRWTLIAVRHLLTSKSVYGSFEAFKTKSLNGTLEKNQAYEEIENYFPAVIEKSEYYNIQSILQSNKEVYATRGRTPKGFRNVFKGLIKCMDCNSYLHQNFLKRKGKEYMYLVCQKSLVHACPAGKKVIIPYRHILEPFLLFFKNYGIEELFSEPSDTQSLNQRLTAIREEKSDKKG…	AACCGGCATTGAGCAGGGCGCTGCGCACGCGGTCCTTGCTCTCGCGCACCGCGGTTTCCGGCAGGCCGACCAGGGTCAGCGAAGGCAGGCCGTTGGCCAGGT	TCGGCACAACCTGTTTGTATTCGTTGGTTTTGAGAATACAACAGTTAACTGCCATTAACAAGCGATTTATCAAAACTCTGTAAGCAAGCATCTCCAGTGCTT
cluster10599	Firmicutes	1	NA	dsDNA Phage	NZ_QXXK01000017.1	56391	57881	MNKGNISPAPASFSLDNVADLYIRVSTTEQAEEGYSVGEQEARLRSYCSAMGFTVNAVHIDPGYSGATLDRPGINQVIKDVQGGYVKKVIVWKLDRLSRSQKDVLILLEDVFLENGCNFISLMESFDTATPFGRCIVGILAAFAQMERENIKSRMMMGKQAGLKEGNYYSGITPIGYKSELQENGKRSLVVDPFSSRVVKDMYKLYSSGRSLGEIGDYVQKKYGVYADRDRRSAADQCGRVLRNPVYAGRVFMNDLEYSGKHEALVSPEVWQKVNDRLSQNKKAYKRAYSGSDGLLSGLLFCGDCGARMSIRQWGWKTSKVNKYICYSVSRCSKRMIKSDSCSNRKEHFTVSDLDALVLEEIKKLALDPAALDALVEENAGEAPPDLGAFRERLGNVEK…	GCCCTGTGCTACCTGTAAAAAGATCCATGCTTCGTCCAAATCCACAATCTTAAACAGGCTGCGGTCGGTGTGGATGAAGTCGAGGGCAAAGGTGCTGATTACAA	TTTTAGTGGCATTTCTTACGGTTATTTACACAACAAATACCAGCGTATTATAAAGAGTAAGCGGCTATTTGTTGTATAGAACAAAAGCCGCCCCTTCATTTAGC
cluster10609	Bacteroidetes	1	NA	dsDNA Phage	NZ_KB903360.1	370046	371860	MKKGALLLRVSTEQQEFESQKNELIPIAEGLGYKISDDLIFGQFITGKDDYRGRERESITALKEACRSGKVDAIFIWEVSRLSRSSIAGRMFINEFNEMKIPIYFKDRNIWTLDPETLEEDNTTKMIIGLFFDFAEAELKTMRNRMMRGKRRNASDGLATGGYLNYGYEKELETGKIQICEEEAIFVKDLFQKYSTGQYSLGDLVRYANSTPNLPRYKKNSKRGEFTTNTGRLKSISTVHWNKAVIRGMLKNLIYIGKSHFQDITKSVPAIVDKNLFDQVQERLAKNPKTKEKSRKHTHLLQKLMICGFCNNMFYGHYSYKGNHYICSSFNTTHLNCGNSSLGYEKVESIIWDFVKKHTYIFNKIEEKEKEEFKKELMTQKEELIKDRNRTEQEINKQA…	GCTTTGTAAGGTTGATCATAGAACCTTATTTCATGAACCCTACAGAAACCCTATTGCAATAGGATTTCTGTAGGGTTTCAATTTAAAACATTTCCTGTTTGGCAGTATATTTCA	ATTTACAAGCAAAAATAAATAAAATCACTAAACATACAAAATAGTAATTTCTATTGCAATAGGAATTACTAATTTGTATGAATATAACATATTGATAATCAAAAATTTATATAT
cluster10612	Proteobacteria	2	NA	dsDNA Phage	NZ_PHOB01000101.1	31044	32792	MTNPASRPKAYSYIRMSSAIQIKGDSFRRQAEASAKYAAEHDLDLIDDYKLADLGVSAFKSDNLTTGALGRFVAECEAGEIEAGSFLLIESLDRLSRDKILDAFSLFARILKTGVKIVTLSDGQVYDGSSDQVGSIYYAISVMIRSNDESKIKSTRGLANWSQKRKLAAEHGVKMSSQCPAWLKLSDDRKSYLIDKERAKIVQRIFEASASGKGANLITKELNRDNVPTFGRGALWAEAFVSKTLRNRAVLGEFQPGQYVNGKRQPAGDPIPNYFPPVIEEELFDIVQASLRGRLLAGGRRGEGQSNIFTHVAFCGYCGSKMRHRSKGSRVKGNPPHRYLTCFNRFNGPGCDCKPLPYAAFERSFLTFVRDVDLRGLLEGAKRKSEAKTIADRITVNQE…	GCACATCGATCCCCCGCCCGGTCAGGAACTCCGCCGGGCCCATCTGATCGAAGAAGATGAACGGCCCCACCATCTGCCTGCGGGCCGAGGGCAGCGCGCGGCGCA	CATGACTCGGCCTCATCGTCTCTGATGGGGTCACAATACCAATCATGTTCAAGAATGTGAAGGGTATTTTACCCCTGTCGATTCAATGACTTAGGGCAGCACTTG
cluster10620	Firmicutes	3	NA	dsDNA Phage	NZ_MDRY01000017.1	8277	9716	MRTALYVRVSTQEQANEGYSVGEQEERLKAYCIAKGWTVYKVYTDGGFSGANIERPALKQMLIDIKNKKVNAVVVYKLDRLSRSQKDTLLLIEDEFLKNGVEFVSMSENFDTSTPFGRAMIGILSVFAQLEREQIRERMQMGLDARAREGFWHGGGYDPIGYDYIDGYLQINEYEAIQVKKVHELFQKGLPIARIQKMMREKYTTKHGSWVNHSTVRNALTQPIYTGKIEWKGELYEGKHEAIIDEDTFNKSVKRYNEISWNKGDGKNKKRPFQAKHVLTGLVYCNHCGARYFAKGNYSGRGENRKYRPYYTCYSRAKSAKNMIIDPNCKNKSYATVDLDRIIFDEINKLAFEPTLIREIESDKPEKENNNAAIETRIKEIDKQVERLLDLYQMGTSSV…	GAGATCTACTTCTGCGAAACTAACGTTTCTTCTCAAGTAGTGTCACTGTCTCAACGTGCCAAGTTTGTGGGAACATATCTAATGGTTGAACTTGCTCGAAGTCATAGCCT	CTTTTGTATAAGCTTTTTATTTTTCCTTTCTGATAAGGCGACAGGTCGCTTCAACGTGCCTTGAGTACACTCAAAAACGTGTCACTTAAACGGTTGGTATTACTGCGTTT
cluster10637	Firmicutes	23	NA	dsDNA Phage	NZ_NVAQ01000003.1	57015	58520	MKPNIKEVAIYLRKSRDESDGKEDVLAKHESLLLEYVKNHNLKYEIYKEIGSSEYIDSRPKMVRLLNDVSQKLYDAVLVVDLDRLSRGDLEEMGRIGRIFKDSKTIVLTPTKTYDFNDEEQALINNFEMVFANHEFRMIKKRMLRGKLQGTKAGKWTNGRPPFPYVYNRLTKELDVDSDKVKVYEFMKKMFLEDMKATYEIAWKLNELGFKTNRNSYWYENTVRRLLINEVHLGKVVYGKTSGSGSKKKLNANGVQIKDRSEWIIAEGSHQQLKTEEEHQRILAILESRRYTPKGTRTNVQVLSKLIYCGKCNRVMSFTGKASGKKYVKTCLTTDHFGNRCHNRCLNVEVIYAQLFLDLEQYEQQLLNHEPKEKQGDSSTLQLALHNKLEELERLEKGV…	TGAATGTAGTCATTATAAATAAAGTACTACGTATAAGCAATTTTTTAAACACCTTTCAAAAATGTAAGGTTTTTGTCATTTGAATCGATGGAAGGTATTTCCGCACTTTAC	CTATTCCTAGTCCCACGCCTTACATAATAAAATAAATATTTCAATAGATTACCTTTCAAAAGTCATGTAATCTGGTGAAACTTAAGTTACATAACAATTTTTGTGTTTGTT
cluster10645	Actinobacteria	3	NA	dsDNA Phage	NZ_MRCL01000011.1	125834	127312	MASIDGAVIYCRVSSDQSGRARSVSEQEADCRRTCEAEGWPVIDVVVDNDIGASRYSQGTRPGFLRLRALLQRGVVLVSWESSRITRKLGEFAELRDFCADLGVQWFVGGRLYDLNEPNDNYMLGIAAQNAELEVALSRKRIMRAKDRTAATGTHNGWMPFGYVRGPDGWTVDPEAAPIVQEAVRRLLAGDSLRSLAKEFAERGVPAPSRGVGRQGSGWAKIGGKGLRSMVLSPTYAGIHVRRRHDKQSGERVEISRTQGDWEPLITEGEHTRLVAMLTDPSRSRTWGSQVTHLLSGIAICEVCGKGVKHSNMKSDLRPRYRCPDSHVKRAADELDRHVESAVVEFFSDHVRAAAAMYGDDQAAREAAELARELRQQLDAEILELTNANISASTRARMA…	CGGACCGCCCTTCCGGACCGCCGGGGCAATAGGCTGGCAGGCATGACGACGGCATACGGCTTCACCGAGTACGGCGGCCCCGTCACACAGTCCTACTTCGACGTCACCCTCCC	CAATCGTTGCGAATGCCCTGGTCACATGGTAGTTCTATATGGGTGACTTTGGCATACGGCTTCTACCGTTGCGCTAATTATCCCATAGAGGTCTACTGCTGGTCAGAGAACCA
cluster10651	Actinobacteria	5	NA	Other	NZ_HG422565.1	291469	293001	MSDLIVREYLRVSKDDGKTGKSPDQQHNENLLAFEREGLVPHRGQPYQDVDRSASRYAKAVREGFERLIADLESDGFDADVLAIWESSRGSRRVSEWARLIELCEERGVRIWVTTHGRMYDPSNARDRRSLHEDAVDAEYESDKTSDRIRRNVRAAAKEGKPHGKNVYGYLRVYDQATRKLLRVEPHPDQAPIVQEAARRIMSGGTFYSVAKILNERGIPPRRPPLKDHRANYGWTSAAVKQMLTMPTYAGKRQHNGEIVGDAVWPSLIDYGDWVKLQSIISPPERRRTNFGTAKHLLAGIALCGVCGAPLRVGKQNAGRKRTDKDGKTLPRVTYRTYECPGVPGRPGPDGKMGFHVGMKQKNLDTAVVEALLTRLEHPSFLATIGDRGGSNDAERQDL…	AACGAGACCGCTTTTTGCGGTCCGGGCTGACCCACCTGCTGGTGGTGTCGGGACAGAACGTGGCGCTCATGTTGGTGTTGTGCGCCCCGCTGATCACGAGGG	CTCACGAACGATCAGATCCGACATACGCACCTCCTTTGTCAACTATATCTGGGGACACCAGGTTAGTCAGGGGTGGGTGGGCGGACGTGACCTGACGTGACC
cluster10668	Firmicutes	5	NA	Other	NZ_CABHOF010000046.1	40879	42486	MSDGKCIVKYLRLSLEDEDMLDESNSITNQRIVIGQYIASKNEFKNTEVLEFKDDGYSGTNFDRPGFQSMMELVRDGKVSTIIVKDLSRFGRNHIEVDTYLEQIFPFMNVRFIAINDNVDSMKYESGMPGIDVGFRNIINEHHSIDTSVKVKRTLIQRQKAGKYMGARAPYGYLKPDEDVTSLVINPETAPVVKMIFQKYLNGMNITQLARYLNEQKIMSPGQYKREVLKTGVKKTTEKYIWYPVTVRLILMTETYTGTTIGGKWKVASVGSNKHLKTKEEDWIVVEGTHEAIVSKEVFDAVQEKLELNSRKRSKTHNNNYPLKGLVKCGGCGQNLQHVTRCNPHFKCPRKFNAANQDCVTDNLYDDEFNEMIFRAIKLFAKISDDAEPVLELQKVELK…	GCGGCTGCCATACCAGACAGATGCCTGTACCGATGATGAATATCTTAAATGGGGGACGTCACGCTGACAATACGGTGGATTTACAGGAATTCATGATCATGCCGA	AAGTGATGATGGACAAATTACAAAAATTTTGTGTCATTAGCTTGACACAAGGGGGTGCTTGTGTTATTATAATGACACAAGGCAGAACCCCTTATAATACAAGGG
cluster1070	Proteobacteria	11	1	Other	NZ_AWLN01000079.1	9717	11444	MTKIAYSYTRLSTEKQIKGHGFTRQREAIEKVCCQHGWQLSDQTFNDLGVSAWKGANATTGALSQFIDLAKKGAIRPNSVLIVESVDRLSRQQVDKSLRLMLELLEVGVSIFTLSDSKLYTTNSDSVMLDLMMWLMTAQRAHEESEIKSLRVRAAKKKNKELIRKGIIVTRKCPEWLTVSDDKSCFLVNNERAEIVRKIFTWYSQGFSTKPIALKLNELGIPYWGKSSTWSYRHIRSLLKHRGVIGEIQLLKRIDGRDVADGDPVEDYYPAIIDRGLWATCQQIKSSKTTAKGRVVERGMANLFRGLLKCECGSGLAINSSTVKGRTYRFLRCSQLKTTGCQAKNWHYEKTERILLIALRHSLSSFSEEDHAVSLRECQHYLARISEELKEKERQAENA…	AAGTGTTAACTCCGCACTTGGTCAAAACAAAATTTGGCTGGCATGTGGTCAAGGTTCTCTACAGAACATAGCCTCTACCCAGAGCTCATGAGCTGACTTTCGAGTTTCTTG	CCACCCTACATGGTGAATTTTTTTGTATTTTGGGAATGGACAATAGTATTAAGGTTCTCTATCGTATTCCCTAAACTTTGGTAAAATCCCCAACGCTAATAGCAACAAGGG
cluster10700	Actinobacteria	5	NA	Other	NZ_LIQT01000422.1	4732	6180	MTRPKLARATVTPGEPAAIYCRISHTRDEDQTGVDRQERICRDIAERLQLRVEPTHIYVDNNRSAWQRDRKRPGWEAMLKAMGAGEIRHVIVYHPDRLMRQPKDLEELLSIADDKRVLLHGEANRRDLSDPDDRFILRIEVAHACRSSDDTSRRLKDALKDHAREGRPHVGNRPYGYTRDGRAIVEEEAEIVREVYRRYLDGESPHAIAQDLVARDIPTSKGKAWNPENVRHLLSSHFVAGLRFHLGEEVAVGTWPAIIDRGQWDEVQRLREYRAQQHQDTKKRPIRNYLLRGVATCTCGARMGGTNSGRYAYYRCMRADNTDQQKCNRSISAEPLEAFVRDVAIKVLTKLDTAGYEPATTTRPEADVIADEKDREKLRELKELWLNDDDFTTADFQAM…	GGCGCCGAAGCGCTCCTTGAAGAACAGGGCCCCGATCGCCGCACCGACGATGACCGAGGATTCCCGCAAGGCCGCGACGGGAGCCAGCTCGGCCCGGGTCTGG	TCGACGTCCAGCCCCCTGACCAGCCAAGTTATTACTGCATGAGCAGGACTTGATCGATGTCATACCCGGCTCATACAGTGATTGGCATGACCCGGCCCAAGTT
cluster10704	Actinobacteria	1	NA	Other	NZ_QSJI01000002.1	15457	16974	MPRKPKKTETRKGVIYARFSSHAQREESIMDQLRVCSDYAEREGIEIAATYADEARSGTNTAGRPEFLRMVSDAQKSDWDCVIVYKSDRFARNRYDAATYKAKLRKAGVELLSATEGVPDGPEDIILESVLEGMAEYYSANLAQNVLRGMEGNALKCHHNGVRVFGYDCMPDGSYKINEHEAQGVRAVFAMLDSGSTKAAAARHLNKGGWRSKRGGEFGVQSIKQMLGNEKYVGVYSWGEVRVEGGIPAIIERGTWDRAHAKLKMRGTRKVVKNESYLLSGKMFDVDGNLYESCCGTSRNGKRHYYYRVKSTGASMRKENAEERVRRAVARVLDENPELDETIVDIAMQAQSESESMEREAVEAMRKRLPQIDREMDNLIDLAAKTGAGRTIPEKLRAL…	GGAGATGCGGAAACATACAAAGAAAACCCCGGGTTCAAAAACCCGGGGGATAACTCTTGGTAGCCGTACCGGATTCGAACCGGTGATCTCCGCCTTGAGAGGGCGGCGTCCTGAA	GAACCGCTAGACGAACGGGCCATATGTAATGAGGCTCGGAGTGCCTCGGATAACTCTTGGTAGCCCCCCGATCAACTTGGGCGAACATGCCATCTACCCCGATGCACATGGCCTG
cluster10705	Firmicutes	1	NA	ICE/IME	NZ_FQXR01000003.1	67919	69490	MKVALYCRLSEEDKDKINPSDVSESIQNQRALLEGYALANNWQIYDVYSDDDWSGLDADRPDWNRLLKDAEAGKFDTIICKSQSRFTRDMEAVEKYIHKKFIEWGIRFIGLVDNADTSNKGNKKQRQIIGLTNEWYCEDVSDNVKAAFDVKRKSGKFIGSFAAFGYIKDPNDNNKLIVDEEAAKIVRQIYDWYLEGFGIQRITHELNKRQIPNPTIYKKRSGSNYKKTVDNNSLWNRTTVKRILQNPLYAGHMAQGKIKKVSYKSKKFVTIPKDEWIVVKNTHEPIVKESVFLEVQRRFKLRQRSTCEGQAHIFATKVKCLDCRSTMEKGTTSKDKGKYSFLRCKLYLKTPKENKMCTSHYIRLDTLEEVVTNKIKEYINNYLDEDNAVNILKIESEAN…	CAAATACTGGAAAGGATTTAGATGATCTCATATCTATTGGAACCATTGGACTTATAAAAGCCATATCCACCTATGACAAAAAAAAAGGCACCAGATTGGCAA	AGGAGAACAAGTAGTTAAAATCCATTGGCTGTTTTAATGATACATTTACTCTCGCTAAGGTATCATAAACACAACAATAAAATAAGATGTAACCATTCACTT
cluster10711	Firmicutes	1	NA	dsDNA Phage	NC_017068.1	2688876	2690276	MKRAALYIRVSTEEQARHGFSLEEQRHTLEEYATKHGYTVVDTYADEGVTARKGLKNRRELQRLLADVRAGLINCILFIKLDRWFRNIRDYYAVQDILDKYHVDWIATQEDYNTTTSNGRLMLNLKLSIAQNESDQIGERIRFIYAGKLRRHEVVAGHLPIGYKIENHKYVIDEPQAAIVRDVFRQYLFYQSISEVQRHINNTYNERLNRNRIAGILKNERYIGVWWGIENYAPAIIDHMTFDNTQKILAIGRRGATPRVAVVPYLFSGLLFCPSCDNRLYGFKAGGIKGNSVKYYSCRKHFNAAYLCNFKYSIPEPTVEAYLVDNIEPRVEKYRQELEVIQASNNKKQDIDKRIAAARARLNRLKDLYVSGFIDRDTYEKDYQTYNNELLRAQKEKRT…	ACTATGGTCTGGCCATTGCGGCTTTGCTGGGGATTTTGGACAAGGTATCATTGCCCAATGGGTAAAAATACGTTAAAATGAGAAGTAAGTTTGAAAATACAGGAGATTAAAC	AGTGCTGAGCTACACAGGGGATTGGGCATTGTGTTAAAGGTCTGTTACTGTTGCCCAATGGGCATTAAAAAAAATACCCCTGCTTCCTTTGTTTTATGGGAGAGGAAGCAGG
cluster10713	Actinobacteria	1	NA	dsDNA Phage	NZ_LSRE01000002.1	63309	64688	MMTSMEAVIYARVSQDHGTRSVQEQERECREFCDRQGWNVTRVLTDNDIGASRYSGKDRPAYRELKEILRPGDVLVTWEASRAQRDLAAYVELRNLCADRGVKWAYNGRVFDLSDGDDRFGTGLDALLAEKEAEQIRARVLRGKRSAAAEGRPSGKTPPGYRPVRDPRTGRTVTWEPDEVAPVMQEAARRILEGETLREVTRWANEQGVTGTHRQMRDRLHLASYAGLRVHQGKVVGEANWPALWSPEQRDQIIAAFADPARRASGGGGVPVRHLLAGIARCGVCGAGMRHYWPPSAQKISAPPAYVCSDGLHVRRQAKPLEKAVVRATLARIRTIDRAQLADDGGAAAAAARREAQELQDRLDEFTVAAAEPGGPSPRALAAIEQKLQPQIDAALARA…	GCTGGCCGATGTTGTCGGTGCGGATCGAGGAGATCTGCACGGGGTCGCCCGCCTCGATCATCCGGCCGTCGCCGATGACCATCGCGACGTGGCCGCTCCACACGG	ACGTATGGGTTCAGAACCGTCCGGTGAGACTGAACCTATCGGAACAGTCAGCCTCAGGCAAGTGCATGAATAGGTTCAGATATGATGACCAGCATGGAAGCGGTG
cluster10726	Proteobacteria	1	NA	Other	NZ_AFAJ01000024.1	98109	99707	MRNHLNISDLNDFVITGYGRNSLAQQSKGDTQRRQSDLIDDFCTLYNLPLSAFIHDNGKSGYTGANITGNAEFARYLRTAQNRDDLETPIVLIIENLDRLCRLDPHRASGLFNDMMEVNIVIVDLVDEHIYFKGQPMEAINKANNVFDRAHKESLLKSRRVAAKRANRRTMASPNKWKNCPFWLTLDAANDVYNPIPEHVALIRKIFLMAAGGAGSMVIAKKLNAQGHTTIKGKAWTTGNIVKLLRNRSLIGEYHHTLRTVVNGKRKDVPADKVSFDYYPEVLDKALFDRVQSLMDAKSRNRVITRKKDRYVNLTRGICFCPACGLDLVLKTQPDAVYLQCPNHATGLCTANARPFNLSVFEGWLRDVWASAEYVVSVAADVPEAAQLAEAEAELHALT…	GGTATTTCCGATTGCAATCGCACTCGGTATCGATCCTATTCACTTGGGCATCATGATGGTGGTCAACATGGAGATAGGTATGATAACCCCACCAGTTGGGCTCA	AGGATGACATTATAATCAAGGGGTTAAACCTATGCTACCCAAAACTAGATTCATCAAGCCGTATTAGTTGGCATAGGGTTAAGCTATTGATTCCTATAACTAAT
cluster10733	Proteobacteria	11	1	dsDNA Phage	NZ_NPNQ01000009.1	102237	104030	MKRKLYSYQRWSSAVQSDGTTKARQTFAAEEYAKRNDLEVVEIVDAGISGFKSDNSKSGALSKFLAAVDEGLIPNNAYLFVESLDRITRDEIDVALELFMGILRRGITIVTGMDNKVYTRAGIKGNPIDLLTSILLFTRAHEESKTKQNRTNGNALAMIRRFQSGLPTTIKAVGSHPWWIDCSTDKFEAVRRHPTLWQPAQDAINMFMEGVSVFKVVQYLNEKYPHAYKSKAWKTANIRKLRFNKAVYGVREITVDGTDYALPNYFPSLITEGQFLRLEKIRETTKYIGKVGEGKTITDEEGNSKVIAERNNINLLAGMKLFRCGHCGGTMMAMRHGDTIRYLCEKGRGHQNDCKTWSLPGILVEHTLMLVTTIAYINMQRKGGVDKEDYTAQISSTEK…	GCGTCGCTGCCGCCTGCGCGACAGCCTGAATATCGATTGGGTACTTCGGGTTGCCGGGGTGGCTAATAATATGCACGTTGCCGCTGGCAATGGTGGCAATCA	TTCCATTTAAAAACAACGAGTTATTTTAATGTGTAGAAATTCGTTTAGGATTCCCTGCATGAATTTCTGCACATCTAAGTGAAATCATAGCTTTATCCCCCT
cluster10776	Proteobacteria	1	NA	Other	NZ_NNDJ01000007.1	72559	73899	MREAYSYIRLSHTNQLSGHGRQRQLESTVRAAKEKGWQLMDETFEDLGVSGFKGINVETGAFSKFLTAVQQGAIREGSVLIVENVDRLSRAGVNRAVTLMLQLLEYGITIHTLSDNKTYEPSSENPLMDLMQWALTAQRGYEESLIKSKRIQAVKDAVREKARKEGTYYTTKSPSWIIISPDKKEATFHPTNAAIVKVVIDLYLNGYGTTRIANRMIELGHPTLSVKSKCWNASLVRSLLTQPALSGDIMFKRNGKRDPDILEDYYPALIDKDTHRKIKERLAKGGACKGRRSTTMRNPLAGLLRCKCGSGLGLSHNNARKYSNPRTALRCKKYYGECNGSGISAPRAITGILYGLRRLPMATLLTEEKKVDRVSVEVEIRSLTDSLEGIKQIMDNVIT…	CATCCACAACATCCACAGAGCTACAACCACCAGCGGCCATTAGCACCATTTCCATTGGGCTTGGTGCCGTTGCACCACCGTTACCATCCATCACGATTGAGTGAC	TAATACGGAAATCATAGGATTACAACAGCGGCTCTTAGTATTGTTCAATCTCCATAGGACTGTTAAAAGCGCCGCTGCCAGCCTCCATCATAACCTCTTGTTTTC
cluster10779	Actinobacteria	2	NA	dsDNA Phage	NZ_CP011043.1	1237915	1239345	MADPAPTRVAIYARQSEDVSEGIERQLSRCRALIDARGYALVREYLDNDTSAAKRRGPSTAWAKMLDELAAGAADVVVAVDLDRLLRDTRDLIAIMDTGARVLTVDGEIDLTTADGEFRATMLAGIARFEIRRKSERQLRANLDRASRGRPTPGRRRFGYDSDGITPREHEAVHVRRMFQHVADGGSIRSLVRSLVDDGVDPAPGRAWTPTRVRYILTNPHYSGSVTHLGRVMPSDSIVPLVDADLAAEVRAILADAARRTTPGPSRRYLLSGLATCGVCGAGMHFMRTYRCSASTAHPSITRDRLEGRIREEIARALIGGGSTLFPVRTETGAVGRLMAEHARNADAVTALLADRDEGLVPAQSARERLIALRGEREEIERQLDEARVSKSAASALVD…	CACCCGCCTCGACGACCACGGTGGCCGCGCTGACCGCCGCGATGAGGCGGTTGCGCAGGAGGAACCTCCAGCGCGTCGGCGACGCCCCGCACGGCAGCTCGGACACCAC	ACGCTTCTCCGCTCAGAAGGCAGCCGACACGCCGTGCATATGACGCTGGGTTGCGCAGGCGGACCTATCGTTATATGCATGGCCGATCCTGCCCCCACCCGCGTCGCGA
cluster10784	Proteobacteria	15	NA	dsDNA Phage	NZ_LNNI01000025.1	596654	598204	MPTAFSYARFSSSTQKKGSSLERQKTMVARWLVAHPDYSLSDQTFQDLGKSGWKGEHIKEGGGFAELLAAVQAGLIQKGDAVLVEAIDRTGRLPVLDMLSNIVSPILRAGVSIVTLEDSLVFTEASLNEGGHIYILVGKIQAARQYSDNLSRRLTASYDSRRRLAKEGTPPKRNTPVWLTSKGEVIQEIADQIKLAFELYTSGLGKAVIAKRMRESGVPALAKTSGPGVEGWLRNEAAIGRWNGAEVYKPIVDLSRYQLAQIEGERRKTAPTAKTATHFYVGLVKCGSCGGNFIMRTIKGVQVSMRCRKRQELKGCDNKKVIPKVVIDAVYRYTATPAARKVVAHEHRGVNEKAIIAAEARVLELSKGIEEMAQAFRGGRKIPEVVDQIRAMDGEREAV…	GCAACAAGGAAATAGCCAAGGGCATGTTCCTCAGCAGCAAGACTGTCAGCACCTACAAGAAGCGCCTCATGCACAAACTGCAGGTCAGTACACTGGTTGACCTGATCGA	CATGGCGACCTCTGGAAGAAGCTTGGGCGGCCATTGTAAACATGTGAAATACCTACAAGCAACAATTTCACATGTACACATATTCAAAGTTCAGGAAAGCCCAGCCGTT
cluster10803	Actinobacteria	2	NA	dsDNA Phage	NZ_BJML01000011.1	1313	2821	MTAATPLRAVLYVRLSKESARSTSITGQTDDLSVIAERAGWDVVATFTDNGKSGGKERENAQAAYDLWARGDADILAVYAYDRWSRMGIKTLAALIDVVDARAKTPHPATFIAAREGIESTQADWQLRAAFAADMAKRERDLVSSRQTAARGRMRQQGRNAGHGVPPFGYRTGPHPTLPVGRGLHVIPEEADVVRELAERLIAGESTVKLADELNARGVAKARSAARVARLAGMPDEGLDRGAWNGSRVRATMTSDHLLGRVSHNGAPVYGDDGQPLAPFEAILSLETMLALRDRFDANRRGEVKRRASGLLSKLAYCSGCDRPLYPRRTSVTERNPEGHVNYGCSAASSGVTCPRKTYISARKLDGEVVARYLAARGDAPETRYERRVDDQGAGAELA…	ATCCCGAAGGACGAGGGGCTTTCGCGGCGAAAACCGCTGCGGATCAACGACCGCCGAAGTTCTTGAAGCGCTGGTTGAACTTCTCGACGCGACCGGCCGAGTCCATGATGCGCT	TCCGCGTATTCACGCGGCGCGGAGTGTCTGTTGACTTACGCCTTTAGCGTCCGCCGAAGTTCTTAGATGACCACTAAGAGCGTTACTCCCGTAGGCACCCTCCCCGCCCCAGGC
cluster10816	Actinobacteria	1	1	Other Replicon	NZ_VEGD01000002.1	344078	345544	MPLVRMEDMATEKMKNVWIYVRLSYDKKKGTAQEGATVKRQEDECKAWARDHGLTVLGVIRDNDVSATSSKPRKGFEELLKKRPAAILVWHQDRLVRKTKDLERIIELGIPVYSVTGGTLDLSTAQHIAIARTMTTWAAYEGEHRDERQRAALDEIHANREPVPGKARFGYLGADEKVGRRVNCKVDPETAPVVKAMFESIAHKDPARRRSINSWARELGWPRRRVCDTLSNPAYAGTLTRRDVQFEAAEHVDRIVTQELFDQVQDVLATHLHAGRPGGVVRHLASGIARCGVCGGPMQFRNNYLCLRDLSHPTVKGEYVDKKVTAEIVNVLLASEQDTAETVQVGALEARLRKINEEEAGWAQAQAAGMNWTLIAPHVKALLSERQRLQEERKNLMAA…	GCCTCGACGACCACCACCGCGTCGGCCAACGCGGCGATGAGTCTGTTGCGCGCCAAAAACCTCCACTTGGTCGGCGCCGCTCCGCACGGGGTCTCGCTCCACA	GCACGAGGGGCATCGATCGTCCAGACTTCGCCGTCATGGCCTCGATTCCTCGCGCGCAATCGGAGCCATGACTGTAAGTGGCGTTCGCCCAGTATGACAGGCG
cluster1082	Firmicutes	1	1	Other	NZ_JRHN01000043.1	115640	117082	MKKNVVLLRVSTDMQDFESQKNGIDRYIKENNITVHKTIEEQGVSGYKTKLENREGLQELIQMALNGELDTIVVFSSDRIGRRLEMLSFMSIMKEQNVRIVSVTEGVINEDNDTSDLIQAVKFWTANYESKKTSMRVKSGLRATIEKNAYTGGVPNFGYKVVDKKLVINEEESHIVKLIFESYIDFGYKKTLELLEEKNILKRGKKWTKVKVFSILKNNIYRGKKQYQGELLDFPHLRIISDELFKKAEERAESRNNRGINRYTNRTNIPFEGLLYHKCEDGIERKLNIDYVNTKHGRVHTYRCKHCKDVKAEITKNFNSTKIEPILIDNIKSIMNKISIEELEKRYNEKITNSSSIIITNINAITKTIEKKKKAIDSAMNEVEKIFMGDSNIDISIPS…	GGATTTGACATAACGGCTATAGGTCTTACATCAAATGGAACACCATTTGAATCTGTTGGATAAATTCCATATCCATTTTGTGCATAGTTTGAACCAAGACCTGCA	AGTATGATAATATAAACCTATCTTAATGATGGGTTTATATTATAACTAGCATCTGCTAATTATAACGATTACCCATTATTAGGTATTAACTTAATAATGGGTATT
cluster10827	Proteobacteria	1	NA	Other	NC_018286.1	1279505	1280989	MAGVSRTRPSKAVIYCRVSGAKQVREGDGLASQENRCREYATYKDYDVVEVFKDDMSGKFERRPAMDRMLAFLRLHPKGSVVVIIDDISRFARNVQAHIALRETLSDAGGILESPSIEFGEDSDSRLVEHMLASVAQHQREKNAEQTSNRMKGRMMNGYSVFAAPVGYVYKKTKAHGRLLTRNEPVASIVKEALEGYASGRFSGQADIKRFLESQPEFPKDLPNGLIRQQKVTNILNRVIYAGYIEHEPWGITRRKGHHEALISLETYQIIQERRNGKGIAAKRPDINEDFPLRGSVVCACCDKPMTAYFARSATGKRYPYYNCQTRDCSEYRKGIRAEKIDTGFEAILRAMAPTEKMLSMATSMLHDALGQSKEQVAQAKSALKRQIKELDKQQDSLV…	GACTTAAAATCTCCTGGCCGTATGGCCGTGCGGGTTCGAGTCCCGCCGTCCGCACCATACAAGAATGGGTCAGGTCAGGAGCGGTGAGTGTCCTACACACTGGTGGCA	AATCGGGTTGCGACTCGTTGAGGGTAGAGTTCGGTGGAACTCTTTTCGTTCGCACCATTTCACATTTTGATGTGAATATCCCCAAAAACTCAAAAATTTCAGACACTT
cluster10831	Proteobacteria	6	NA	dsDNA Phage	NZ_MQMU01000004.1	198998	200749	MVLTMRKCFLYSRVSSDAQISGDGLVRQEDKLKQYLLQNAERLNLSTIDYEILVDSGISGWKGSNMGDTAALGQLFMRVESDEIDDSVLIVESLDRFSRENPFRVAGYISKLAEHGIDIIDVENNLVIGPSNPWSSTISSIIANRAHEESTLKSKRIKAAWDSRRKKAKESGQYMIKNTPFWIDVLDDKYVVNANASIVREIFDLYLQGYGSFTIAKKMNEVGKIIRDKRWSTPKICALLRNPRCNGDFISNSLERNYEKGTSTSTEHVIKGLYPKIVTDDEFALVLNRLDGNHKNRRVRNDRKVTILNGLLKCSICGGALTVRSAGAYRYVGCLKTIEKGGCYAKPMRYDVLEKIIIEHIRNMDIGQVYESNDSKEFQLQSRIKNLASHIDEFTNGIA…	GGATTGCGAGCCTTTTTCCAGCCTTTTATATATGAATTTGTGATGTAACATAATGTAAATCTTCATATAAAAAACGCTGATGGCCCGTTGTGTTGGTTTTGCGTGA	TGCACTGATGGAATTTGGTTTTATGTAAAATTTATTTTAGTGTTCAATAGTAATGTGATACCTTAGAACACTACGATAAAAAATAATGGTACTGACGATGCGAAAA
cluster10851	Actinobacteria	1	2	dsDNA Phage	NC_013929.1	6736284	6737912	MAVLTTVEGVLDQAVTRMAREYLRVSKGRGRAARSITDQHRDNLASAEDHGPWAWGEPYKDTGSASKFARKQRDDFEKLLGDLRTGAFGKPGDVLVLWEISRLARETGRGVELVDACEAGGYLIHITSHEHTYNPANYQDRHSLISGINDAEKEARLLSVRTLRGLNSAAREGRPQGQVPFGYRRDYEVVDGRPRPVSQYPDPVEGRLVEELFTRVAGDGEALPEPIYAIAKDWASRGVVSRDRVVDGETVPGRPFTPQSLRSMLLRPGYAGLRKHKGTLVPEQWEGWTPVVDRALFERVQAILADPARRTYTGEHIRHVLSMTLKCDVCGGYMAVMARRRNGRKATLGYQCHPKGHVWVRKDEVDRIIIGDLDPVDPESGELLPPEPGVILQYLANPD…	CCAGCCGTGGAGCCATGGCACGTATCAGCCCCGGATCCTGGTAGGCCGACCCGTGGTGGGCGACCTTCAGCACATCCACGGCTCCCAGTGCCGCGGCTTCCGGGGAG	TGCCCCTCCGTGCCTGCTTCTACACAGAGAGTACAACGAATAAGGCGAACCCGTGGTTCGGCCTTGGTCTATTAACACGTTGGGGCAGGGCTCGGGAATGACGAAGC
cluster10871	Firmicutes	1	1	dsDNA Phage	FMGQ01000007.1	10356	11882	MYGMYLRKSRADDPNETMDETLAKHEKLLFDLAESMHIDRSEIIVLKEVVSGESIANRPEIQRGLKLIMDGVIDQGMFAVDSQRLARGDTLDQGTILRVFSLTKVKIITPLKIINPADEFDEDYFEFDLFMGRREYKMINRRMQRGRHISVQEGYYVGSIAPYGYNRCRYNKSYSLEINQEEYHIFALMKDMAIEGMGTTNIANKLNEMGFKPRKGDRWTTATVRGILINKTNLGLIKWNSRKEVKKFDNNEIVKTRPINKEAEYYPGLHPAIITQEEYDTIIEQMKARNNAPIKKNMKIRNPLAGLIVCADCGRNMVRRPYKKNQDSLICPTSNCKNVASYVSVVEERIIESLKAILNQYKTFVDDYDHSNKDKYVSSKKTRIETLDKEIEKLHGQIN…	ACGCTATACGATGCCTTATCCAAGAATTCAAGCCTTATTGACAGACATTGGAACAGACGAACTTGCTCATGTCGAAATTATTAGTACCCTTTTCTATCAACTTACCAATGG	ATCCATATGAAGGTTTAATTTTTATTATATCTATTATAGACATCCTATATGAACAGACGAATAAGCTCATTAATGATAGAAATAAAGTTGAAAGTTATGGAGAAATTACAA
cluster10883	Firmicutes	1	NA	Other	NZ_CP013652.1	3693852	3695315	MRGFQYIRVSDEEQAVEGYSITAQKALLDRKFAEWGATVAGVYIDDGYSAKDIRRPDLQRLMNDIATLKPDFIAFWKLDRWTRAGRDWHALNDKLKPYGVTLRSAIGENLSEGTAFERFNVGLNVLLGQFEREQISERVHFVMMERHNKGLRNGAKPPYGYDLKNGQLIVNEEQAEVVRKIFNWYAYGDENGPCGFREIAVKLNRGNGREWTYSSVRYALMNPVYCGKLRWNYRKASGKPTGKEIIVDSDHAPIIPVELFEKVYGEIVSRKRGGKAATSEYAFSGVLRCGRCGKAMVGFSRGARFYRCTGRANAGTCDMPAIHSGRLEQAFLASLDYDSDQVRNLIDVPDRSDEVKSRREALEAEIEQIRKRKKKWQMAYADDVISLEDLRERTREDAE…	GCAAAAGCCGTTCTGCACGTCAATCAAAATCGTAGCGTTGCTCCTTGAAGGGATCGCCATACATGTGGTATCCGTTGCGCTCCCAGAATCCCGGCTTATCCTTCTCCATA	TTATAGAGCTTGTTCCCCGTCAATCAAAATCGTATCTTTGAGATTGCCACGGATCGCCATGGTGATCTAAAAGTTACTGTTATAAAAAAGATTTTATGAATTTCTTTTCC
cluster10887	Proteobacteria	1	NA	Other	NZ_LXEO01000008.1	1481	3256	MTKLYSYIRWSSAKQSLGSSQARQTKKAQEFAILKGLEYTEIFDRGVSAFRGKNIRSTAALGHFIKEVESKSIPADSWLYVENLDRLSRDDVTNANELFLRLLNLGLTIVTGMDNKVYTRESVNLNPADLMFSIMMFMRANEESRTKSARVIGHVNKLLESHKQGLPVNIKSAGNCPWWIDDSGLQNESPKPHPIYFDIAREVIRLFLDGHGSYRIAKMLNRDREKYPAPSGWSKKISRTWSVRKLEYMRRSKALTGEYVITVRGVKHTLAKYYPAVCTETEFARLQDSVRNNRITQSEDRERIALLSGMNMLRCANCGGAMSFYLMEGKIRYCCGQARNQAEDGCSFWSVAGAPIEHAAFYALMYAAFDYEMGNSRVVDTEALNHDQDARRLRLQKID…	ATTACCGCTATGTTCAATTAATCCCATCTTTCTGAAGCCGATTTGCACAATCGGCTTCCCGTTTCGCTCAACTTAGTATAAAAAAGCAGGCTTTCAGATCCCCTTTTAAATTTGCA	TTCCCTTACCTATGGTAGGAAAATAGTATAACTCATAAGTATTTTACGTTTCGGCTTCCCGTTTCGTTTTTACATACGAGTAGCATTTATTGTAATTCTATAATGATAATAATTCT
cluster1089	Proteobacteria	1	NA	dsDNA Phage	NZ_CP047218.1	2212192	2213895	MQKAIIYIRFSTLEQREGVSLDRQKERCLEMCEANGWDVETILVDEGKSAFAGKHRDAGAAFGDFEAAARHGIHAGKVLVVERLSRLSRLDYNETYDLMRVLNKNGVTVGCWDGGRIYKANEPIEFVSVIELLVKAKTANEESQTKSDFGKDKWARRRADAASGKVATSNGPAWLQLDANRKWVVIEDRAQVVRQIFEWADQGDGSLRISRRLNEAKVQPWARYANRTPRCWERKQVSRIMANLAVIGDYQMMMEDSDGKPVPAGEPIRGYFPRIIEPDVFERVNLGADDRKIMKGGGRSVAVANLASALTRCGVCGGAMEYVRSRLKGATVIRDGKETAPLKQDQGYLYCRVANRRGDCVNRTSIAYVGFERALLDSALHLALDDASFSRVDEVGRLT…	ATGGAAGTGACCCCGCGATCGGGCCAATGCAACCATGGCCGGCCCACCTGGGTGAAGCTCGGCCATGGCGATATCGAGAAACTGTTCGGGCGAAAGTGACGGCCTGGCGTC	CTTGACCCCTTATGTGCCCGCCGTTATTGATCCGCACATGGGGCGAGCTTGGTGAAGCTCGACCTAAGTGCGGTGGCCAAGCTGTTTGGCCGCCACTAAAGGGCGACCATA
cluster10892	Firmicutes	14	NA	dsDNA Phage	NZ_QSPZ01000001.1	117850	119562	MPGSGSETPIRVAIYVRVSTVYQIDKDSLPMMKQDLTSYCKYILNTDDFVIFEDAGYSGKNTDRPAYQKMMSQIRQGLFTHLLVWKIDRISRNLLDFANMYAELKDLGVTFVSKNEQFDTSTAIGEAMLKIILVFAELERNMTSERVTATMINRASNGVWNGGRIPYGYSYDKPTQVFSIDPEENKIYNFMVETYEDTQSIVHTSRRLNEAGYRSRNGNMWSPVAVWTILRNPWYKGVYRYNYYKIPGRKAIKDESEWVIVENHHPASIDSDRFDRIQATLDKNARYRNTPGRKTAQKNVHVFSGLVWCAECGSAFTASPGKLHVSGYRPSKYGCPNVRKTKTCHAKYTSDVVLGEFLLNYILNILNAQKQFAYIHSTDDLQKRLLHGSTFSNVDHVDP…	ATCTATGTCCCCATAGAATGGCGTTTTTCTTCCTCTATAAAATAATCATCGCATCTCCGAAGCTGAAAAAACGATACCGTTCTTTCACTGCCTCTTCATAGGCTG	TCTGGGATAACCTCACATTTGTTAGATTTGGAGGCTACACAATCATCATAGCATCCCGTATGATTACGGGTGTACCACCATTTCTAACATTTGTTAGATTTTTAC
cluster10898	Actinobacteria	5	2	dsDNA Phage	NZ_LR134409.1	1812783	1814168	MDAVIYARISRDAEGTSLGVNRQLEDCRQAASARGWTVVHEYVENDTSATRAKVRPQYQQMLRDLANGIAGALIVWDVDRLTRTPRELEDVIDLADAHSIALVSIGGEIDLATPQGRMTARIKGSVARHETDQMARRIRRKQRERAEQGLPNGLCPFGWRRVYDDQGRRAGSRDVAYAPEAEQIRDGVSRLLAGESVRSIAMRWNTEGLPTQRGNGWRTGTVRQTLRRAANAGLREHKGEIFPSDVIEPLITEDELHRVRALLADPGRRVQHGTTPAYLLTGIAECGRCGGKMRYLKPRGRHNIPSYGCRDCTRVARSMGLVDAVVEGAILGRLQRPDVLETLPTMDPKRGDDLRSQAEALEAKLSEAADLFTAGTITGEQLSRITAGVRPQLERTRAQ…	TGCAGCCCTATCTGGACGACCCCGAGGTCGAGGAGATCTGGATCAACGGGCCCGCCGAGATCTACGTGGCCCGCGGCGGCGAGTCCGAGCTGACCAGCCTGG	CGGGCGTAGATGACAGCGTCCATAAAAGAGATTCTAGCTCAATCTTGACACCTGCGTAAAACGCGTTTAGGTTTCTTGGTGTCAGGAGGTCACACCGACCTC
cluster10902	Proteobacteria	1	NA	dsDNA Phage	NZ_AXAO01000006.1	192662	194437	MPTVKRARLKAAEAAPSRPPRAYTYARYSSPQQGGGSSIARQDAYAERWAKENGLTLDRSLRMADLGKSAFSGEHLKPGSALAAFMLQIKNKDVLPGDALIVENLDRLSRAEPIDSQGLFGDIVRAGVAIVTSNDNQVYSRETLRQNRALLLVVDALWMRAHEESDSKSVRIRAAYRDKVKKWNDGERDILFGAPRHMKDNGKGELVLVPGTDPSWVLYNREAKRFELDQPQADAMVRMIELYRAGYGAVEITRRLAAEGLSVSEKYPTNRIQRVISYPALKGDKVVISDGKEFVLRGYYPPLMNESEWDELQLLVGKRGHRKGKGDVPAILTGLKTSYCGYCRMLLVGQTVTKKLADGTERKSRRLRCGTYYHLAQKCEGGDSWRAEPVERALLTVCA…	AGCGGCCCGGCCTCCGCCAGCAACGAATCGGAGAAGCCCTCGACGGCGTGCTTGGAAGCCGCGTAATACCCGGAACCCGGAAAGCCCGCGAGCCCCGCCACCGACG	GAGGCTTCCTTCGCGGCAATCGGTATCGGTTTACTTTAGGTTACAGCGTCCTTGGACGCTGTAGGGCTAAGTATACCAAATTCGACGCGCCCCTAATCGCGCCGAC
cluster10909	Proteobacteria	3	2	dsDNA Phage	NZ_SUMH01000474.1	31017	32618	MSYSNMNPQSQPPAKCYSYVRFSTVSQGKEGKDSYIRQTLAAKEYAQRMGLEYQDKSFSDLGISGFRTSKKRDGLSSMLEAIQSGAIEPNSTICIDGFDRLSRASFEHTYDTVRSIVGTGVKLHVVQDNLTLDKSSLNDLISIVKVALQSDLAHKESAKKSYLIKQSRLRAREAHKVTGKLPMWIKRVLNSKGEPTDQFVFNDFETCIRELVSLRVEGKSLQSIAKVLNTKGYKTSKGSPWSGAGVRSIIENRALYGAKSYHDTDSETGRMNLTPVDIVPNIFPALTTFDVWQSIQQKSRSASTETNKVSKRGAYSGLLRCACCGAAMIMRTSTYNKQVRMYRKCIRAAEGSCTQTEIVREPEKYIDIALKQLTYIVSEKRHVSKVPEIQEQIATLEKT…	AGAGAAGCTCTTGTACGCTTCTCTTAATATATCTAACTAACTTACAACACGTATAGAACCTTGATTACATGCCAACCAAACTTAGTTTTTACTGGCTCTGGGATCAAACCTC	TTGTGGGTTCATGTTAGAATAAGACATGGGATGTCAACCTATCAGACTGTGTATAGAACCTTAATACTACACAAATACTAATACGTTGACACCCAAAAGACGTAAAAAAACC
cluster10915	Proteobacteria	103	NA	Other	NZ_PQWA01000001.1	162039	163568	MKKAIAYMRFSSANQDKGDSLRRQKKLIDDWLKNNPQYTLDPTTYEDLGLSAYKGKHAREGAFSEFIDALENGVIIPGTVLLVESLDRLSREKIGEATERLKYILKCGIDVITLSDNTQYSEASLDDPYALIKAILIAQRANEESEIKSSRVKLSWKKKRDEAELNGRIMTKACPRWLRVSPDYSHFEVIESKVKVIKKIFSLRKENKSLTAITKYLNDRLIENMTGTPGEWSPSVIEKILGNKALIGICRPTYRGRAKGVNEIIDYYPKVLTDDEFYAVQEVRLSPFGYNSHSGNPYLINLLRTVMKCKCCGNTMIITAVSKSGKGYYVCPMRRLHRCKSPSIKRELVDVNLIEEILFNFDKLQIESNQVSLQETLEKNSIDLQLQINSLVQALTIAP…	CAACTTTTAGCGCACGGCTCTCTCCCAAGAGCCATTTCCCTGGACCGAATACAGGAATCGTATTCGGTCTCTTTTTGTGTACTTTATAAACCAAAAGGTTAGAATGCACGGTGCCAAAACACACGA	TTTTATGCTAACCTATTGAAGTTTATAGGTTATTGCGTTTTGAGTTGTAAACAGGAATCGTATTCGGTCTCTTTTTATATTCTTGTTTTCGTTGGGTTTTTTCGGTGCTTTCACGAAATCCCACGA
cluster10919	Firmicutes	13	NA	dsDNA Phage	NZ_CP013239.1	1422786	1424390	MKAAIYSRKSKFTGKGESIENQIEMCKKYASDNEYDEIFIYEDEGFSGGNINRPEFKQMMKDAKSHKFDVIICYRLDRISRNVSDFSTLIDKLKLLNIGFISIKEQFDTTSPMGTAMMFISSVFAQLERETIAERIKDNMYELAKTGRWLGGTPPFGFISEQCLYSEANGKQKKMFQLTPVESECELIKYMYEKYLSLGSLGKLQKHLLSKEIKTRNNATWDIKALQLILRNPVYVKSDEVVLSYLESKGAKVFGEVNGNGILSYNKKDSKDKYKDISEWILSVAKHNGLIDSSLWLLVQKKLDKNKSLAPRLVSNDSSGLLSRVLYCKKCGGKMIQKKGHASVKTKEPFRYYVCLNKMNFKSCDSKNIRADILEKHVADKIIDETSDAGSLIKAIDDY…	AAAAAGATGTAAATATGGTAACAAATATAGATTTTTCAGCAACTGCTGGTGCATATAAAGGTGGTACTGGAGACTATGTTGCATTATTTGAACCTACAGCTTCAAC	TATATAGCCTTTAAATCTATACTTAAAATTATCGCTTTTTCATGTAGTGAGCATATGGGCGCTACATCAAAGAGCGCCTTTTTTTTTAAAACAAATGAGTTTTACA
cluster10924	Proteobacteria	1	1	Other	NZ_LNRF01000005.1	232511	234055	MNAYSYRRFSSATQSHGDSIRRQIQLAEDYCHKHNLELSTDSFEDLGVSAYHSNNSLEDAGLGQFIAALEEGKIPTPCYLLVESLDRLSRANIDEALQQLLAITNQGVIVVTLFDNQTYKKGMGLAEFITAIVTMARANEESETKSKRLKAVWHKRRTDPNALKTNNKPFWLDLSDDKKSFILNESAELVREIYELSIGGMGSHLISKHLNAKGIPSPKGKTWGDAVITKVLNTKAVLGEYQPNQRVNRKSVPIGEPIQDFYPSVIEEQTFYLSQAQIKQRAKSLKRGSTSSHLNILKDVGTCKRCSAPLRLQKQSHLYYFRCPESLKGTCDSKPINIMFLRDWLKEQWLTPAFYKTWSKPKTAVRKLKPLEAKRQHLSDALDTMLEAFASTSNSQVIA…	ATTTGTACGGACAACCCACAACATGGTCATTAACCATGCCTGTCGCTTGCATGAACGCGTAACAGATTGTTTCCCCTACAAACTTAAAGCCTCTTTTCTTCA	ACTGCTTCAAGAGATGATTTATTGTAAATACACCTAGAAAGTACTCATATATAAAGGTATATTTACTAAATATAGTCATTAAGTTAAGATTGAGAAATGAAC
cluster10927	Proteobacteria	1	NA	Other	NZ_SMMU01000003.1	89038	90633	MTKPLAIPYLRFSSGKQAQGNSYERQHQMIAAWLQLHPDFLLATMRFEDLGISGWNGEHLDYGFGKLIAAIREGYIPAGSVVLVEAIDRIGRLQPIEMIRHLSNILSNGVNIITLDDGIEYTKDSVNGQHLFLLAAKVQQANLFSENLSRRATASWDAKRKQADRGEPVKRRLPIWINPDNTLNQDIAPIVVEIFELYASGFGTRRIQHRIKQRCQEKGISIKISNAGIQHWVSMKLAIGYWNDSPNVHPAVISEELWWRVQKERERRSKGKKLSAPTKHPLAGLVVCGVCGCTYRVKAETGKSKVMHCSRRDELDNRNCSNKKAIPVAVLETVRMMTGLEYIEKAILSTQPSVNTTRLAEIDQKLSALHSQLKSLADTIVSVGALPEIVAKASELKNE…	CGTCCTCCAGGTGGGTGAAGTGCGCCATGTTCGGGTCCTGGCAGTTCGGCATGCGCGATTGCACGTCGACAATCACCGCGTCCTCCAGCTCGATGGTGAAGTAG	GGTATGTGGTAGCGATGCGGAAATATTAGAGATTTATTGGACAATTCAGTATGCTAAGTAGTACGATGAGTCCATCAACAAGCAACAGAGGCCCACCGTGACAA
cluster1093	Bacteroidetes	1	1	dsDNA Phage	NZ_OESZ01000001.1	494575	496068	MKAVAYIRISSSEQEYKRQHEELSELARFKNLNLVKVFADVVSGSKTKAKERASFEIMDKYLLDNSDVKNLLILETSRLGRKKLDVLNTIEDFFLRGVNIHIKDLNLCTMENGKRSITTDILVSLLSIMADEETRLLSERIKSGKMSKAKENKAFGAKVIGYKKGKDGTPIIDEKEAPIIKRIFELASQGLGMRKISSIIESEFNREFAIGTLSSIIKNSFHKGKRKYKDLILDVPPIVSKGLWQKANDSINSRSKFGSRKYVNTNVVQGKIKCGVCNSVMYQKVIPKGRINSFVCKDTKCKNSINRPWLFRMIRLIVDKHALKNKDEKVREKIKLQITSHKAELQINNKLLAKLKRRSEKIRILWLDDEITDARYKSDISNVNKEIKLCNTKSKEIEK…	AAATGCCATGGAAAAACTAAACCTATCGGCAAGAGCCTATGATCGAATTTTAAAAGTATCAAGAACTATAGCCGATTTAGCATCCGAAGAAAATATAAAATCGGAACA	ATAATGTACTGGTTAAAAGTAATTTATGAGCAATATATAAAAAATAATACTAAAAGTAATTAATTTTTATATATTGCTCATATTTAAAAAAAAATATAAATATAAGCT
cluster10939	Proteobacteria	4	NA	Other	NZ_CP045769.1	1666275	1667942	MCVAIGYMRYSSKLQGGGSTIHRQKSLINKWVEDQKTHHGKVYEVKFYTDKGLSGWTGENLLAGALGRLIEEVETGGYPEGTPIILESIDRLSRQGHEEATAILRRLTSTGCVVHSILDRQVIHRSDLKTFIGAMQIIAVAERGREESDIKSERVSSSKKRNYELAKLGKKLVTKNLPGWIYLDQKGKMQIDPVKQKLVQEIFEMRLAGHTYQGIAEAMTNRGEPVLNERKGAQRWLPNSIRTLLHSRSVIGVLPASKVNEEYKEIEDYFPSAITKDLFYAVNDLNVPAVRSREKKQYPETVFLFKGLVKCRYCKGNVFMNGAKPGYWGRIRCIGHHDKVCDAPSLPRYDFEQSLITRIFPLLKSMDVRTEKNPVAVLQAKIDHLTNILEGYYDDLEEI…	ATTAGGCTATAATGCGGCAATTGATACAGCCTGAAAATACCATGAAGAAAACTTCTTTTAGAAAACACCGGGTTGAGCGATTCAGCTCACAACAAGCCACCAGAAGCCCAAA	ATGGAGGGCATTATATGAGCAATGCCCGTAAATACTATAATGATTCTAAGACTTCTTTTAGATAAATCATAGTATTTTGTGCATTTTACAATAATTCAATCTGACATCAATT
cluster1094	Actinobacteria	13	NA	dsDNA Phage	NZ_NQUF01000001.1	1815184	1816785	MKQQLRAIVGSRVSHLDDDKATTRKVSHKAQTEEGERWATSQGYTVVGKFEDLGVSAGKTTPFERPDLGKWLTPEREHEWDVLVFSKIDRAFRSTNDCVEFARWTKENRKILAFSGDGVVLDYLHPKNESLDQMMSEFFIYVGSFFAAIELNRFRTRATDRLSYLRMTDRVSHGVPPLGFRTVPHPSGQGKALERDPEGYALLHEIKDKLLHENYSITALVKWLHDPRCLANKTIDALTQRSKPTHVTNCSCRQTNAASARGGDKWWSATTVRRVLTSERTQGIRMSEGKPVLDSHGTPIRMAEPTFTDDEWEQIQQVLNQRSTSGRARHMTDNPFAGIVYCVCGYAVAQHRRKSSSGKEHTYVRCGQGCRGAWKLADVHEQLDISFLAGYGDQEMTKL…	AGGGCGTCATCCGATCGACGTTCGTCGTGGACGAAAAGGGCAACATCGAGGTGGCACAGTACAACGTGAAGGCCACCGGCCACGTCGCCAAGCTGCGCCGCGACATCTCCGTCTGAGGCTTGAG	TAGGTGACTAACCCGAGAGCCGACAATGGCTCTGAGTTGTTGTTTCATGTGTGGCACAGTACAACGTGAAGGCCGCACATACAACAACAAAGATCCAGAAGATCTTGGAGCAGGTACGGAGCTA
cluster10943	Actinobacteria	26	3	Other Replicon	NZ_CP040634.1	524640	526076	MVELVSLRKTNEVAAYVRASMDRKGDRWTVETQLRKIRALAEAKDWEVVEVYDDNAVSATKKRRAGTRWAEMLDDARAGRFSMVVAVDMDRLLRSTKDLNTLIDLGLRVVTVDGEIDLSTADGEFRATMLAALARFEARRKAERQIRSNERRRAEGIPASSWKAFGWTREGELIEAEADAVRRAFDAFLGEPSLSIRRIREDLNSAGHLTARGSAFSVDAVRYLLANPLYAGYIKHYASGELYPVQGDAFPPIVGEQTWRAAVAKLEDNVRRSARQGNQPKYLLSTIGLCGKCGATLVSGTNSRKQPTYRCGEQFHLTRQREPVDAMVTEAVLTRLSSVDVHDLVMPQEDDGPDREALLTERNALVERVKELSPLLLDVRQPVLEITEAIRGGKARIDQ…	CGATGAGATCCAGCGCCCCGGCCTCCTCGGCCAAGTACAGCGGGTTCTCGTAGCGCATGTCGATGACGCCGGTGCCCACCTCGATGCGGCTGGTGGTCGCGGCGATGGCCGA	AACCATGCAACCAAGCTTACGTGAACGAGTGTTGCAACCGCGATATAAGCTAGCGCATGTCGCGGTTGCAACACTCGCCTTATCGGTCGCTCTCGCCGCCTTGCATGCGGTC
cluster10948	Firmicutes	1	1	dsDNA Phage	NZ_QSFO01000007.1	71889	73475	MAYCIYLRKSRADRELELQGFGETLKRHRDTLIELAKKKNLPIGEIYEEVVSGDSIAARPQMQRLLNDVSDGKWEGVLVMEIERLARGDTSDQGIVTKTFTYSNTLIITPMKTFNPTDEFDQEYFEFGLYMSRREYKTIKRRLHAGMEASCKEGNYIHHTPPFGYSIVKNKKSKGYRLEPKPGEAEIVKLIFQWYTKGILKEDGSYELLGTARIADKLNSEYSINPLGGVWTIPTISTMLRNEHYLGYIVFGKKKRKKVVENGIIVDKWTRNESYGLYKGKHPALVSQDTFNLAQERLSRNPRRPSKTITNPLAGVIKCGMCGRSMYRRPYQKRGQSASLICSEKTCHNVSSAFYLVEDALLTAIKEWIDGYEIKEEANKYDTSVLESKTKLLEEQQKQ…	CAATGAAAAACCCTAAAGTTGCAGGTTTAATCAACGATATTGCGGTGGAAGAACTTGGGCATCTCGAAATGGTCGGTTCCATTGTTTCCCAGCTTGTAAAAGACC	TGCCCAAGAACAAAGGGAATTCTAGCGAATGATATAGTCGAACCACCAACGAACTCGTAGTCTAACTATATCATTAATATAAAGGGGACTATTTTAGCCCCCTTT
cluster10958	Proteobacteria	2	1	Other	NZ_MOBA01000016.1	1045610	1047352	MPTGYAYIRYSTRRQGADDKDSVTRQKSSIRAIAARHGVEVPEENFFYENGVSAYTGENSKTGKLKDLIDQIENLSIAPGDFVFVESIDRLSRQRLLQAKDLVYGILKKGVILVTTMDGYIYKLHEDQADIMKQDIMLTVISSRAHEESLTKSNRRKSAWKKAKTEAEETGIVFNKNRLPYGVIFEEKTNTLVIDKKAQEEIEFILENLKREGVTSTIKKANAFAAINWTQARVKDIFDTKYVLGYFMSQTKIDGKMVLDKHIENYYPKIVSASLFLEAKEAMTNRKVKKHQGRVTQNNANIFRHSCFCERCGKSLVFMNNYNSKGSRYFYMTCQQNIENGNCKNRFRYDLAVKLFLDTMQEFDRLNKKSVSLEPIDVTQYANLDEATLKEIEEVNKSL…	CGTGTCAGCGCAGTGATCGCAACGTAGATCAGGAAGCGCACGGGCATGTGGTTGGTCTTGAAGTAAATCCCAACCATCGCGCCCAATTCCAAATAGATGAACAGCAGCAAG	TGCCAGAGAACCTAAGCCAAAATACTGCTAGGTTGTGTTAGTATTGGTTTGTTGGTCTTGACCTAGTGGCTGTTACTCACACATGCCACCGGGTAGACTTCCACCATTGCT
cluster10966	Firmicutes	1	NA	dsDNA Phage	NZ_NFKM01000011.1	28894	30276	MYPFYQILAIKERMGTMQNVRIYARVSTAEQKKKDISIPVQLEACRRYCAEHDYNVLGTYIDNGYSASSIKKRKEFQRMIEEVRRDEYILFTRLDRFSRNILDANKIVETLDQKNVSIVSIFEDDINTSTADGRFMFNLRVSLSQREIEKDSERILDVMAAKLAKGEVLTGRLPVGYKIKNKKPVIDESKAEMVKDIFKTYIDTGNWGLTARIISAKYDTYVSDTKVKWTIKNRRYIGEFRGISNYFPKIIDEATFFEANNISKNKYIKHSRNDVTYLFSGLLRCEMCGRRMASSHRKNKPNSNYYICSSRKTGKTVQHFAKSERKIEATLLNEFEGLLNDKILELEKAERKQSKKSDNTSRINNLKAKMKRIKYLYVDGFMDENEFRARYKDMENELI…	ATAATTTGGATGATATGTGTGCTTCAAGCTGGAAGTGGCAGACCATGAATCCAAATGGGTATAATGATTAGATCATCTTCGGATGGTCTTTTTATTTTACTTTTAGAACAGCCC	ACATTAAAACAGAGTAAAAATTTTATATAAAAGCAATGAACTGTATATACCCAAATGGGTATAACTAGTTTACTGCTTTTTTACCTTATAAAAATATCTAAATTGCCGTCTTTA
cluster10976	Proteobacteria	9	NA	dsDNA Phage	NZ_LCYC01000041.1	424177	425814	MPAAIPYIRFSTGKQRHGNSEERQHQMVMSWLGQNPNHTLSDLKYSDLGKSGYKGDHIKDGGGFAMLLEAVEAGAIKPGDVVLVEAIDRTGRLSPLKMLNTIISPIIEAGVSIVTLDDNVTYDSGSIAGGHLFLLVAKIQAAHGYSKQLSERVTASYGIRRQQAIEGKSIKRWAPIWLTVDGVLKEAIAPYIKQAFEWYVSGIGKTTIANRLRGSGVPELATCSGPTVEAWLRNKAAIGTWEYHKGKEDAEDIPNVYEPVVTPELFMQAQRRKKEVATKPRERTSKHFLVGLVKCGVCGSSYIIHHKDGKPNNLRCGTYHRLKKAGCTNDETIPYQVAVYIYSETATHWVDKALQKVQLTVNDKRKLVLENERDTLTASIKTLTEKAVALDIPELWNKL…	GCGGGTACATACAACGTGCGCACGCCGCCAACCTGCATGCCCATCAAACCCTGGTCCCAACCCTTGATCACGCGGCCAGTGCCGATTACGCACTGGAACGGTTTGCCCC	TCCTGCTGCTTAAAAGGGCAGGATACACCGCAGTGTCATTTGATGAAAAGCTGGTCCCAACATTTTCATAAAATACACTGCGATCTAATCCCGCAGACGCTCAATGGCG
cluster10991	Actinobacteria	17	NA	dsDNA Phage	NZ_NQTA01000002.1	367101	368495	MRVLGRVRLSRLTDESTSTARQREIIEQWSQMNGHTIVGWAEDMDVSRSVDPFDTPDLGKWLTKPEKIEQWDIVATWKLDRLATGSIYLNKLMHWCFENDKVMVSVTENFDLSTWVGRMIANVIAGVAEGELEAIKERTRGSRRRLLQTGRWPGGTXPYGFRTQELPGGGWRLTTDPEKAAVVVRIAQDIINGLPIEAVSKALNEKGVPGPAGGKWIPESVWKIIESKVLIGHATYKGDTVRDSEGRPVLYADPILDQETWDRMQSAIQLRKHPEAQRYNQTSPLLGVIFCYDCEQKLYYKIYKRPNKDYRYYYCRDHKQLLNADEIEDLLEERFLELVGDELADDRIFVPAESHQIELDEATRAVDELTALLGTVTSATMRSSVMGQLQALDSRIAEL…	GTTCCTGCCGAACTTCAACGTCAAGAGCGCGCATCTGATCTACCCGGCTGCCGACTTGTCGGAGCAGATCTCCACCGCGGGCAAGGAAGCCTCGGGCACCGGGAACATGAA	GACGGGACAGTCTGACACGGCCTAAGACGCGCATCTACAAAGCATATCATCCGACTTGTCGCATGCAACTAATTGTAGATACGCGCAGTCCGCAGGTTAGTAGATACACCC
cluster10998	Proteobacteria	1	NA	dsDNA Phage	NZ_MBDQ01000011.1	76748	78430	MFVSLDMRWKVMTIAYSYLRLSSKIQLNGQGKTRQLEASRQAAIENGWQLSEMTFEDLGVSAYTGKNVTTGAFNQILRLIESGVIKAGSVLIVENPDRISREGVNESAALMLQILASGVQIYTIFDKKLYSGSKDTALIDLLMWGVQAQRAYDESKTKSKRVRDARKRAREKARAKGKSSVTVLPSWLRRVKGEDGDTYEIIEEKANLIRQLFKLKLRGYGYVQMNKELEKMGLPYVHTATIVHYLKSQSVIGIYQPITKAEGEADVRIPVGDPIENFYPPIVDRETFFKVQAMFSKPQKGRIANKHFNLWRCRIKCKCGSTMHLQRVTKSRNKNDYEYFYLRCPKTALQACPNSFGGVDYPRFTKLALMSIDCLNWDALTNDSKLNDLVAKRTTLEGE…	CTTACGCAGCTCTTTGTATCGCCATTTTTAAAATCTTCAATATTCCTCTAAACAAATGGACGGTCCCGACAGCTGTACTTGGTGGCGTAGTGTTGGTGGGCA	AACCCTTAAGAATCAATATTTTATGTGGTTTAAGAAAACATTATCCTTTGAAGAAAGGAATGTATTTACTTAAACAAAAAAAAGAGAAGCCGCCTACCCTCT
cluster11	Firmicutes	44	1	dsDNA Phage	NZ_NVCL01000023.1	8491	10038	MYRPQELDVFIYLRKSRKDLEEEKKAMEHGQHYDTLERHRTQLLELAHKEHHNIIDIFEEVVSGEYISERPMMQKLLREVETGIADAVLVMDLDRLGRGDMVDQGTIYRVFRYSETFIITPTEIIDPNDENQELTFSIKSLIAREELKTIVKRMQRGRRVSAKEGKSISRVPAYGYLRDNNLKLYPNPEKSWVIPKIFELMANGVGRQAIAQELDRLGISPPEGEYWNPSTISSITKNEVYLGHIIWGKMRYTKQNGKYIRKKVPKERWQRHDHAHTPLVSEELFQKANIAHSKRWRPPTIKTKKLSNPLAGILLCKLCGHSMLYQPRKDRPNPQVRCVQPSCKGIQKGASLALVEQRILDGLKQIIESFEIQENMVQKKHSKNNIQLQQKALEKKEEQ…	TCTCATCTTTAATATTTTTATAGGCTGACATAAGTGTACTATGGCGGTTGTACTGGTTCACTTCCCCATACCCAAACATATTACACTTCTTCATTAATTCTTCAACAA	CCTTAATACTTCGAAATAAAAAATATGTTTGGGTATATGATGAAGTGTTGTACTGGTTTAATTGCCTATCATATACCCGTAAATTCCGTTATTCTTGATTAAACATAG
cluster11007	Firmicutes	1	NA	dsDNA Phage	ONAV01000005.1	2716	4368	MEILEMLRDLSKGRPITAALYARYSSNAQNDGNSIEAQVKAIEDFAGREKIVITGRYVDEACSGTNADRPRFQDMINDAKNMLFNIVLVHKYDRFMRDERTGLIYEDELKRYGVFLISVAEPINSDEPINDVTKSILRSYAAYYSKNLSREVMKGMKINAQNGYTNGGTPPLGYDLESVTTGDGKSRKQYVVNEEEARIVKLIFQMIIDGSGYIEIINRLNAMNYNTKSGHPFKKNSIHDILRNRKYQGDLIFNKCTGKDPFSHTRNSHKYKRPEDWIIIPDGIPAIISKEDFKKVQDIMDKRKQIRHPEYIVPYLLSGKIICGVCNYAYTGNYNRSPKYKEPYITYRCGNRASRGSSCECKNKPIRLNEIEPFVLTTLSKSIFNPRIVDTIMDRFKKY…	CGTATTATTTTTCACCATACCTGACATTGTAAATGTGGAACTGTACAATTTGGTGGAGGTGGAGGGAGTCGAACCCTCGTCCGAACATATTGTCATACAACTTTCTCCGAGCGC	AATACTGGCATCTTCACTATATTTAACTTATTAAAAATAAGGAGTCACTCTGGTGGAGGTGGAGCAGTACCTTCGTGACTCCTTAAAGTTTTGAAACATCAGTTATTATGTGCA
cluster11023	Multiple Phyla	53	NA	Other	NZ_BBQO01000006.1	214023	216113	MMNDPHQKVQASHLKRNAYVYVRQSTLRQVFENTESTKRQYGLRQRAVALGWTEERIIVIDSDLGQSGASSDREGFQRLVAEVGMGHAGIVLGLEVSRLARNSMDWHRLLEICALTGTLICDEDGAYDPAHFNDRLLLGLKGTMSEAELHVLRARLQGGILNKARRGELEMRPPVGMVYDSEGVLGLDPDRQVQHCLRWLFATFARTGSARATVKAAQREHLAFPRRCGKGAHKGELLWGELCHDQVLRVLHNPRYAGAFVYGRSHTRRSVDGVARLQRMPREQWITLIPETHAGYISWDEYEHNQRRLHESAQAMGADRRRGPAREGPALLQGLVLCGRCGMRMTVGYHSRHGQLCPEYVCQREGISRGEAVCQRIPGSGIDEVIGALLVEAVNPVAL…	GGGGACCTGGAACTTCGTTTGAAACCCTGCCGAAGCAGCATTTCCAAATTTTGGAGCGGGAAACGAGACTCGAACTCGCGACCCCGACCTTGGCAAGGTCGTGCTCTACCAACTG	CCCTGTTTTCAATGGCTTGCAGAATTCAGTGGAACTCTACAGAACCTAAATTGGAGCGGGAAACGGGACTAGAACCTTGTCCGTAACTCTTTGATTAGAAAAGAGTTTTCGTTTT
cluster11025	Proteobacteria	18	1	Other	NZ_KK736263.1	396191	397753	MKKAVYCYARVSSRGQAKDGYGMSRQQEMLRDYVAAYDDSQHNRGYELGDISWLYAEGVSAYSGKNIEDGSVLKTFIDDVLQKKITNSVLVIENLDRFSRAAPNRAAGLFLSLINAGCDIHEVETEMIHHQYSDLNIISGGLQRAHNESKRKARLSIKNWDERIKNTIDGTSVLTHRVPSWIEVKNNKYVLKKGESEKYNLIFKMYADGFGPAAIRDELKKRGMQINEREPTINHLMKIIKDQRLIGRFNSTGRKILDGMSIYPVVVEPELFEAVNDLRKQRNPLGKINVKANNLFAGLCICMNCGRYVQVNSVDKKGDTYFRCGGSLVKIDKCKERGFKYKIVENALLEHLRNFDFSMLRSDDNDIQVKINYLSMELVSNEKYSNEILADLEKEDIPD…	CGTAAGGAGCAGATATGAACAGACAACACGGATTCACTCTTATTGAGCTGATGGTGGTCATCGGCATTATTGCGATTCTGAGCGCCATCGGCATACCTGCCTATCA	CTTTTTTCATTTAATTTTCCTAAGATCACAACAGTAATAAGCAGTATATCATGGTGATTATCAACAGTAAATTACTGTAATAATTAAACGCAGAAACAATATTTAA
cluster11044	Firmicutes	1	NA	Other	NZ_AKVN02000001.1	2316093	2317544	MNAIYCRVSTDLQAEIGYSIGDQIRTCHEHAAKLGLETSSSSEYIDDGYSGEYLERPALDRLRDDLHNKKIKNVIVYDPDRLSRNLTNQLLLADEIEKLNTKLYFVTGSYDASPEGRLFFSIRGAISAFEKAKIRERTLRGKRAKARSGKMIQKSRAYGYDWDDENSTYIVHQAEAAVVQMIYDLYLSKKVTIKDIAIFLRQQNITNQRDKPFTLSMIYRILTDEKYAGTKWSFNKYEKKISQYKRKKISRPQEDWIPIPITPIVTIDQFQKVRQILTENKRKSPRNTKHEYLLRNFLKCSVCGYSLSAHSKKHSSGKEYTWYKCNSGGSDKSLVPCGNPAISSLEIDEVVWKHLCTIIKNNKEQLLLVPQNSTASNAGQIKSIKNHQSELQKKQTTIL…	AGCTGTAATTCCTTTCGCCTTGGGATTAGGCTGCGGCACAATGGCAGTTATGGTAACGCGAACATTGGAAACACGCCGAGAAAGAATATTAGCTACTTTCTTAT	AAGCTTTTTCTTGGAGAGTAAGAGCTTTTTATGATTTTGTATGTTACGTGTGGTGAGAAGTAAAAGATAAAAATTCTGATAAAGACTACACCTTAAAACGGATT
cluster11057	Actinobacteria	2	2	dsDNA Phage	NZ_AZXY01000002.1	192467	193936	MNPLPVSRTLKAVIYCRISSDKTGAGLGVERQEKDCRELARRLKMQVVEVLSENDTSAYSGAPRPKYERLLEMMRSGSIDAVLALHTDRLHRSLVELEEYVNASEQGSVTTHTVMAGPIDLSTPSGRLVARQLGAVARYEVEHAIERVKAAKLQMAQSGKYLGGQRPFGFEPGRTAIREEEAAVIREIVQRVIDGDSFRAIAMDFNRRGITTTHQREWNALKVRNVALRPINTGIVRHNGIDYEANSPAIIPRDQWEDFLIAVQLNRTRSNHPGTFRKHVLNGFVFCGECGKKMVHKTKVSRGKKSTIVSCESGNRQTGGNGGCGRVARSVDPIIELVRQSIIYRLNSPELVSALHAQKTSAETLKELHAKQRAAEGRAQEVLDDYYVHNLLTREQFER…	CCGGCGCGGTGAGCCGGGCGCACCGCGGTGTGCTGTTCCTCGACGAGTCGCGAGATGGGGACGAAGACACTCGAAGCACTACGGACACCGCTCGAGGACG	ATCCATTGTAGCAGGATGGGGTGTCTTTGGCCATCCCTCGACGAGGTCGCGAAGATTGGCTGTGACACCCCAGGGGGACGGCTCATTCTACATACAAAAA
cluster11059	Proteobacteria	1	NA	Other	DKIQ01000016.1	25663	27207	MKAGDRIEKDPDRRIQEAIALVFDKVAELGSARQALLWFLEQGLDLPVRYTNGEVIWRRPNYATIHRMIANPIYGGAYAYGKSRSVPRYDGRSGIRHEARDEWLALIPDAHEGYVSWERAEEIRKMLSDNVPASRHHGAPKHGDALLAGLFRCKRCGRKLTVRYTGNKHNIPRYSCWRGLLDNGEPRCIAFGGLRVDDAIEEALLGVVEPGAIAAAVEAERTMASQRDQVQDAFLRDLEAARYAADRAFRQYDAADPENRLVTSELEARWNKALARVGEIEARIAKHRTVTPQPFPMTASQVTDLAGNLRTVWTAPTTDTRLKKRIVRTLINEVVADLDDGASEIVLVIHWVGGVHTELRLPKRRRGQRNATPDDIVDAVRQLVLIANDDVIAGVLNRN…	TCTCGTCACTAAGCCATGCTCGATTAGCGTTTTTAGACTGGCGCAGCGATTACAACGATCACCGACCGCATTCCGGCCCCGGCTGGATGACACCTGCCGAGTCCA	ATACAAAAGCTCGCGAACCTCGGTCCCGTGGGTGTTCTGTCGTCGTGTTGTACAATTCTGATTCATAACGCCCATCTTTCTATGTTGTTGAAGGGAATAAGCTTT
cluster11067	Firmicutes	5	NA	dsDNA Phage	NZ_VCFA01000033.1	73871	75271	MIKKVAIYTRVSTLEQANEGYSIEGQEQRLKAYCKVHDWDNFEFFVDAGQSASNTDRAGLQNLLNRLDEFDLVLVYKLDRLTRSVRDLMSLLDTFEEKDVKFRSATEVFDTTSAIGKLFITLVGAMAEWERSTITERTTQGRRVATEKGIYTTTPPFFYDKIEGKLYPNDKKEIVDYIVSRAKAGVSIRGITEELNNSVYNPPKGKRWDKSLVSYVLTAPVSRGHTHIGDVFVENTHEPVISEDDYNIYMQSISQRTHSRGIKHTAIFRGKLTCPNCGRSLTLNTSKRTNKNGSVDYDERYVCDRCRSDKSAENITIQSKEVERAFIDFIQHGEIEVNVEDTEEQEEQSVIDVDKIKRQRKKYQQAWAMDLMSDDEFQALIKETDDLLDQHNRQQLRKK…	AGCAGCTTCTGCATCCACCCAAATATTAAATTCAGCGGTAGGCGTCCAATTCCCGAAAGTACCGCCTCCCATAATTGTAATAGAATCAATTGATTGAGCAATACTAG	ACGTCACGCACATAGACTATAAACTTTAGATGGGGTTTGTGGGTACAGGCTCCCGAACAACACACCAAAACCCCCACATATGCCACGCCTGGCCTCACCCCTGTTTT
cluster1107	Proteobacteria	2	1	Other	NZ_NNKB01000002.1	1570	2955	MKAGVKVAVTKWNTVFETNMSGPSGLSARIMLEVGLHLANEESRVKSERILATNKILADQGIKTTAKTPIWLYRTKDRTGFQVVEENANVIRRIFELRKNGFGAKRIINELGPLKLARYKYNEEGELVASSYNRPLSESSVNRYLRDQTVIGYRDGVQFCEPIVEEKLFHACQQKIRKQKGGKVTKIKNVLSGLAYCEKCGKKMVFGGESISPKGKIRSYIKCNNKAKTGGCNAKSIRYEPLERCVYNLLHTLNDREEITVDIGQLEMGLASAQEQAANAQSYMIRYPNDSSWVGIYEEQKAKVYELNNLIADAKAERSGRLTEMNLDLSRHENKALFNQILKDYDVKAVLGYESTSDKPRVKLVIGAWGDFVVSATVDKSVSSRRVRAAMKLGAEGID…	GTCTGAGCGAAGATGCCGAAATCATCATGTTTGAACGTGGCCCGTTTGTTTCATTTGCCAACTGTGGCTTGCCTTATCACATCGGCGGCGATATCCAAGAACGCA	ACATGTTTCTCGTCCAAATGATAACAGTTGAGTTGTTTATTATATAGTTGTCATTAGAAAAGTAAATAATAAACCACTCTTTTTAGAGAGAGTGGTTTATTAAGT
cluster11072	Actinobacteria	1	NA	dsDNA Phage	NZ_UFXP01000001.1	1091453	1092982	MADKRAVFYLRISLDSRGDGLAIERQRDGCQKKAAALGLDVVGEYVDQSISASGDKDRPGYNAMEKAFEAGEFSTIVCYDIDRLSRRPGQLEQWLERAERGGLNIVTADNEVNLSTDYGRLFVRIKAALARQEVETMSRRRSYAQKQRARKGNPPSGVRPFGYDSERVIIEEEAALVRAMYAAFLKGHSLRDIARALDGDSDVDGLKKCPRPSHTITRERNEVRAREGRAALKVPEPYGWGPTTVRRILRNPIYAGMVTYRATGMSARRDGVTYSTRDSKTTDAIVRDDDGSPIRGKWDPIIAADDWWAVQAVLDDPRRLSSYTGSRERRRLGAGLFRCYDCDVPLKNHGPRYRCDKCGMVRQRGSVDDFVLDVISAYLSREDVLKGLRKAAASLSSDD…	CGACGCCTTCCTGGTCCAGCTCGTTGGAATAGGACTGGTATGAACCGAACACGACTGCCTTGTCTTCCCATTCCCAGAAGCGCAAGGTAGGGCCGCGCTTTCCTGC	ATCCTCACACCTTCTGTCCTGGTTGTTTAGTGGTTACTTTTTAACCATAGACGACTACGTTCGGTTACTTTTTAACCACCTGGATCCGGCGTGTCGGTGTGAGTTG
cluster1110	Actinobacteria	1	NA	dsDNA Phage	NZ_LCTL01000057.1	19891	21414	MQQANKERGLYGRLSKNRDGQSQSVKYQLSEGYDFFEQQGWPVCEDCVFSDDNISASEYSVKERPGFVALLRAIEQGKIGTVVVTEVSRLTRDYKIGIDIVDLARAAGGLVIYTTEGQMFDLMTNTGKHNFLEAVLKASRESGTTSDRVKRNKRNSAKEGRYHGGRRPFGRQGAIKDQFGRVTNTGDVGVLILEEEAQHIREAVNHILDDGWPLLSVVRDWKKRGINSPSGNAWSTSTFRKMLLSKHLKGVRDYHGKDYAGAFPCIIEPDRFDKLSALLTADERKAKPGQGVRSYLLTGFIFCSCGNKMGGRKRKRHGREVREYLCRPYDNFGEKVGCYRTRLADATELLVTDAVLYRYNSPAFVEYLKQAYEQDAESDGLADLLQQAKLKKQKLNELE…	AGCGCCCGGCCGACGATCTCCTCGCTGGTGCCGTCGGAGTAGACGTTCGCCGTGTCGAAGAAGTTGATCCCGGCGTCCAGCGCCTGCCGGATCAACGGGCGTG	ATTCCCCTACTTGCATTATAGCAATTCGGGGTGTCTTTGTCGATCTTGGACGTAGCCAACATCGGCTAGGACACCCCCTGACCAGGTCAGTCTACCCCTGTCG
cluster11108	Firmicutes	112	>3	Other	NZ_CABIWG010000010.1	26044	27873	MMNGYEYTDMDAILAGSFRAAIYCRLSKDDDLDGESASIANQRDMLEKYCEKQGWEVVAVYQDDGYTGLNMERPDLKRMLKAIERRQINLVITKDLSRLGRNYLQTGTLIEDFFPRHGVRYIAMNDGIDTMRENNDIAPFKNILNEMYSKDISKKVHSSYLLKAQQGQFTGCIAPFGYQKDPEDKNHLLVDEETAPIVRQIFRWALEGHGPNFIRRRLEEQKVPCPTWWNRERGFRNVRTKWEKKDPVNGRYMWDFSVIKDILMNPVYTGAIASQKKDYRFKIGTIGEKKPQDWIVVEERHEPIVDRKSFDIVQDKLKSRQRSRQTGEISLFAGLLKCGECGKSLTIRYTNDKHPKQIYSCKTYNAYGKQHCTQHRVEYETLYRLVLNKIRECAKAALM…	CACTTCTCCATCTTCCACAAGCTGTATCATAGCCTTAAAGGATGGTCTGTCAAAGGTTGTGCCGGATATACCATCATCAGTGAAGTGCCTGAACCTGGTCCACC	ATGACCGCCGTAACATGGTTGATGTAAAAAGTATCGCTATCTAACCTCAGCAAATAATGAGGTGTGATAGCGATAGCGGCAAAAAGCTAATAAAATCAATGGTT
cluster11120	Bacteroidetes	1	NA	Other	NZ_CACSGR010000184.1	28804	30621	MLAIYTRLSIEDDENNSIENQINEGTHYAVNNGFKDNFKIYNEGEGVKGSTTIKKRPKLSLLIEDIKKGDISIIYVRYQSRISRKLKILGEFLEIIEEYNINLFVGDKGLIDMNLPSNKLMIQFFGAIDEFTPNNQSYQTKKTQRLKAEQGYVWGVIPYGYQADSITKKAIINEEESSVIKRIFKLSKEGYGCEKIAKTLNADGVETKMKKMVTNQYSNKEYKDEKKYFSKSQNKIVKVDRTTSIWLSKTIYDMLKNTWYIGQRKWGGVVYPVPPIISKELFNEVNNKLTNSNHKKGKSVNYRFLLKGIIFCEKCGRAYNGNRKYNNKNHNKTSKYSANYYQCASKRLMKHNCDNFGINITNLESFIICHLFKNKELLSHLENLEKKDTALIENKEELN…	GCTCCAACATATCTAATAAAAGCTTCATTATTCGTAAGTCTCATATGCACCATATCTCTCCTACCCGCTGTATCTACCAATACATTAGCAACATTATTTTCTTCCAA	AACTTTTTGTAAAAATATACTTAAATATAAACATACACAAATTAGTGCATCATATCTTTAATACATATATTTGTGTATGTTAATAAATTACATGATAATAACTATTT
cluster11128	Firmicutes	8	NA	dsDNA Phage	NZ_MARV01000077.1	141737	143209	MKNIAIYIRKSVKGDDNSISLEAQTEVIKHYFKNENKFTIYKDDGFSGGNTNRPAFQKLMHDATQNKFKAVACYKLDRIARNTLDFLTTFNTLKEYGIDLICVEDKYDPSTPAGRLMMTLLASLAEMERENIKQRVTDSMLNLARSGRWTGGTPPFGYKVITIDGGKYLELEDKNNILYIFDEFINGKGILKLSSEFNCDKKKISRILHNITYLKSSTEANTYLKQTLKYEIVGTPNGCGYLPYGKNKVINGKKVKNIDGLKIAAISKHKAIIELETFIKAQEKLKTFEGRKAPRISNKSFLAQLIQCTCGSNMLIVLGHKKKDGTRKLYFSCPNKCGNTFGDVKEIEEDTLLTLKDVNFFEKINKNKPTINNKDSSRIKASLLKELENKKKILDGLVQ…	TCATCAAAGGCTAACACACTAATTATTAAACCTAATGATGCCATAACTGTTCCACCCGGAACTCCTGGTGCTCCTATTGCGAACACTCCTAATAATAATATAAATAGTATCATAGTTGGT	ATAAGATTACTTGGACAGGTGAAAATATAATTATTTCATAACTATTTAAATCCACCCGGAACTCCTGGTGGTTTTAAACTGTAACTATTTTAAAAACACTTTGAGCAAGCTGTATATCCT
cluster11129	Firmicutes	1	2	dsDNA Phage	FMHF01000001.1	216051	217643	MTDTPAAYLRTSLEDFNRAHGLADQSQSISNQRKVILEYVQHNPEFSEVQIREFIDDGLTGTNTDRPQFQAMIEAARRGEVKCIIVKDLSRFGRNYLDVGDYLEHIFPFLGVRVIAVNDGYDSKQYEGKTGGMDIAFRNFMYENYSRDLSIKVRSAMHSRMKKGRFVNHVPYGYQKAPGDKHLMVPDPNTAPIVREIFQSIIRGKSTSQIAKELNTRGVLTPLAYKQHRLKPACQNRELMWSHITVLNILKNDKYTGVMTNHTRESRYMRDKNQRRVPREEWIITENTHEALVTKEEFDAAHAMIREVKRPERKSPPACDTVFYCGHCGRKLRKSHGLDTYFACDTQLYQENATCSNIRWSKTDLEAVMLPVYKAQLYLLGERAKELALQGDGHPNENW…	AGACAAAAGGAGTTTTCGATATGAAGGCAACTGGAATCGTGCGGCGGATCGACGACCTGGGCCGGGTGGTAATCCCCAAGGAGATCCGGCGCACCATGCGGATCC	AAGCAGCGGTGCAGCGCACCAAAAATTTTATGTTTTACTTGACACATTAGGACGAATGAGATATAATAGGGCAAAGTCGGAAACCACTATGAATGGCTGTTGTTT
cluster11130	Bacteroidetes	1	NA	Other	UQSO01000011.1	23207	24976	MATKRVIGYARVSTETQDLKRQISLIKDFCNGCQYHYIRTIDEKISGAKHNRKSINELLSVDRTEADIIVVAELSRLSREADIMRVLSIINDILQNGLDVILLDDPNKTYSAYSSLSLFDIMTLAFKANTAAEERQKIINRTTSGKISVLQVNPYSFMGQKPPFGFKVVNNPNYIINHRGEPKTLLEIDENEADLIKYIYNSVLSGTTLRQIARNLNNLGKRTVRNGLKFTESTISKTVRNPLYKGERQYKDLILKITPIISAEDWALATKRLIDNQLFRGKSSKNFNPLKGLLYCPCGYSLLLHYNSGSGFFKYSCVMRNNDPDYRDSKKCQNSGLQATLLLNCVWYAVINTITDLEYLAYNEQEIKEHNQQIKILLDSIENLKVLVNLRIKEREAVY…	GCGTCTCGACCTGCGTTCGGCCGGTGTGCGCAACACCGACGCCATCGTCATCACCGAGGCCTCATGTCTGGTGCTCCGTTTCCCCAATTCCCACATGCGCA	TTTAAGGGGATAATTCAAAACACAATAATACATCAATACGGAAATAGTCCTGACAACATTTGCATAGATGTATTTTTATTGCTAACTTTGCATCAAATAAT
cluster11138	Firmicutes	2	1	dsDNA Phage	NZ_QRDR01000018.1	83549	85003	MNMRIAGYIRVSTEEQAEKGFSLDEQRDRLISYCKAMGWPAPTIYEDDGYSAKDLRRPELARLLSDVKTEKYTLIITTKLDRLSRRLFDILSVIDYLEKHNCSYVSASEAFDTTTPAGRMTLQMLGMVAEFERERISERVRDNMRSIARKGEKVISRPCFGYEVKNGSLEINLEESLAIHQMARWALEGRGAWEIAKRLNERGITTKDGNQWQDRVVRELLKRETLVGDFVYNRTYRKGTRILTRPEEEWIRIENHHEPILDRDTFDAIQKIFQSRKQSASRYVDETNYLLTGLLVCTHCGGKMVGRKDSKHGKNIYFRYVCNTYMKKGGCYFHHLLRDDLEFTVIGEIKKIAIADPNDLEITVAKTNSEKRADKASIQDRLRKLDLKAQRQIEAYEDD…	ATATCAGGATGATGATAAGGGAGTGTATATAGATGGGTGCATCATGCGGGATTGTAGGTCTTCCTAACGTAGGAAAATCGACATTGTTTAATGCCATTACACAAGCGGGCG	TTAGATAACAAAAATGAACGAGGTGTATATATATGGGCTTTGCTACAGGGATTGTAGGTCTCCCTACAATCCGAGTAGTTAATCAGCATACCAGGTAATTACCACTTCAGA
cluster11157	Firmicutes	3	NA	Other	NZ_OIWX01000001.1	4324005	4325315	MEETFASYNVRYIAINDNVDTLNGVDDSVAVRHLFNEWHARDTSKKVKAVIMAAARRGERIGTKAPYGYRKNPKSRKQIIPNEDTAPVVRRIFALCASGLGPDKIARILRADQILTPTVYEFRTNGVRHTNLNENKPYEWCGSTVADILEREEYIGNTINCRSYSPSFKSKKSKRNPLEKQLRFEHTHEPLIDMETWEIVQKVRAGKRRPNKMGEMDLLSGMVYCADCGKRHYFCRCGSWNESQYTYTCGTYHGHKEDCTPHTVKVMALYEIVLAEIQRVTQEAREHTEEFLRRAMDKHSSQLKKELSAKVNELDRAQKRLADLEKLFRAAFEQLALANLSETQFKALTGGYEEEKQELTIRSEMLEQEINTEKERMLNADRFLKVVQRYTEIQELTPE…	TGAATGGCGTAAAGTCTTTGAAACGCATAGAAAGAAATAAGCGGAGACGGGAAAAGCTTTCCCGTTTACGCTTCGCCGTCCGCCGGTCAGACAGGACTGTTCT	TATCCTGTGGCAAATCTTAAAATTAGAAAACATCCTTGTCAGGCGGAGACGAAGCGGTCTCTTTGATAAGGATGTTTACGAAAAACAAGTAAGTTAAGGCAAA
cluster11159	Proteobacteria	1	NA	dsDNA Phage	NZ_LSZC01000006.1	101370	102857	MKAWLYARFSSSQQADGDSINRQVKAAQQWCSANGVELQQTSFRDLGVSGWKSIKRPMFEQLIKAMQEGKIPRGSYVLFESTDRLSRRGWRHTQELIRTITCVYDCKLVILDKGQVYTKENVNDVVQNILLMVAADMAEKESQRKSDLVAAAYKSKRQDGDVSRWPFWIDKTDSGFVLNENAETIRLIIALRLKGVGALGIASELNRRGIKSSRGGNWGHTSIRVVLSNSALYGTKDFYSMKTIKQFDEHGEEIKVTDNQLVSSMPDVFPPLCDFTTWQQIQIKGEKPGRKGQSSPFHNMLFCECGAAMGLQIGSAGERYRKCTRSKVGSCSQKMIRNFDETLIECLGRITYESSETQKDELPELQARLAKLEGVKDALMAAGAVDALVDVYKDIAKAK…	AGCTGGCCCTGCTGCTGCGCGAACTCCACCCCGAGGTCAAACCGGGCTGGCACATGAATAAGCAGCACTGGAACACGGTCACCTTCAGCGACGGCCTGGCCGACGATCTCTG	CCATGCTTTCATTAGATTTTTACCTGAGAGAATCTGACTTGCAGATTGTACACATGAATAAGTTACAATGTCAATTAAACACATCACTTTGAGTAGTCAAACAACACCACAG
cluster11161	Proteobacteria	1	NA	Other	SANZ01000011.1	216790	218358	MTKITADHLARSAYVYIRQSTPDQLARLLFDPFRETGSACAVVRRLRGEKILFPRRIRRGIGKGDVLWSEIDHSRVLQILHNPRHAGAFAYGRTRKAYNAKLKSVQLRVARSDWQVLIPEAHQGYISWAEYERNQTALEQNAAGFSPGLRGRMPRQGSGLLQGRLLCGRCGARMRVHYEPFEGRLRPYYVCNEAVVRHAGKHCQWVRGAPVDDAVSALLLEAMAPAVIDVAPAVQQEITQRVEQAAALRGTQLQRARYEAELARRRYLKVDPDNRLVADALEADWNARLRDLDALQREHERQNEADRSLLDEPAQERIRALAADFPRIWNDERTGAVERKRRLGLLIEDVTLLVDEQVNIHIRWRGGRTQSLSVTRPRPMSVIRKTPAQVVALMNELLE…	CGGCCGTTACCGACTTCCTGCGCGACGTCCGTCCTGCCGCGGCGGAGCGTGAGCGACGTATCAGCCGGGAGGGCATGGTCAGCGTCGGCGGCAATTTCTAC	CAGCGCTGCGGCCGCTGCCCTTGGCTCCGTTCCGATCGGTCCTAAAGCTCGGATACGAGGTTCGCTTCGAGACCCCGCCCGGCGAGCAGGCGCAGGTCGAC
cluster11163	Proteobacteria	3	NA	dsDNA Phage	NZ_PXIW01000015.1	13248	15188	MLYAYCRVSSGKQLEGLSMSLQGDEALLSRIAKEYHTTVSDRIYIDEGVSSYKGKNLESGQLGEIVRDIEKGRIKKGDIIVMRALDRLSRQELTDSENLYNRIVGAGVNIYTTIDNHLYKPNCVHSAILKTLALNTAHEESAKKAYLTNRYALHRIEEFQRGEKPENGTAWDIGVGKHPFWIQLDKKVVQPHPVNFEIAKVMVRLIISGKGNREVMRYLEEHHPRYDKNGERIEWSYSIVASFHRKEALTGLLSVKLEDTEYKLEDYYPRVCTDLEFHQMSLRKEEKYVSNGNRARPTLLGGIRRLYCSCGRAMGGITPKDSPAFYRCLHILNPCISYISLRVVDRIVLDAIQTHVFESEKFDDTLLNELLSKADLMRIKYSKQESMLMSDPDLFTPEF…	GCGTTCAGAACCCACTGTTCTTTAAAGAAAACACTTCGATGCTGTTTGGCGACGCTAAAGAAAGCGTAGAGGCGATTTTTAAAGCGTTGTAATCGAAATTGTTTTAAAAC	TTTGATACTTCGATTTTGAAACTAATATATCACACTATTTTAGTTTAAGTGACGCTAAAGTCAAAACTAGTGAGATATTAGATCATCTTTTGTGGGATCGATAAATCACA
cluster11198	Actinobacteria	3	NA	Other	NZ_ASYR01000005.1	62287	63840	MRAAIYVRLSRETENSTSPERQRAACEALCAARGWQVIAVEEDIDVSGYSRGLDRPGLQRILARLAEFDVIVFFKIDRLARSTVDFAEIMKVTQAESVALASASEPLDLTSSMGRAMAKVIAVFAELESDTIGMRVSSAHEHLRREGRYTGGRVPYGYRAAPNPEGAGKILEVNPEEAKTIHEIVERVLNKDSLLKIAVDLTESDKPSPGHSSRQTTGKRSDSKRWYPSTLRSLLGNPQLLGQVIEDGKPILMTDGLPLVNRTPILDMDTWQALQDELSRRANPGDRRREGTALLRGIVYCAVCHNRMYTYVAKGRIRYRCIGRLKARQAGAELTCYGVSIAGEGMEQHVTALFLEKFGAFPVVRMVEHVGEDFRPQIRQAREALEDLEKDRYDRGLFK…	GCGTCCCCGAGGCCGAGGCCGTACGGAAAGGGTGAGGCGTGAACGGACCGCTGATCGTCCAGAGCGACAAGACGCTCCTGCTCGAAGTCGACCACGAGCGCGCCGACGCCT	GTGGTGTCTGTCACGCGACGATCCTATCTGCGGAGGTATGTGTGTCCTGCCTGATCGTCCATGCGATCAAGCTGGATGCACATACCTAGCACGTTGGGGCAGGTAGCGGAT
cluster1123	Proteobacteria	1	NA	Other	NZ_RXBW01000013.1	40606	42312	MTVEQFQRPAYIYCRYSSEMQSQGDSLRRQFQRCNEAIKKHNLYVKERITDEAFSGFHGDNLINGKLKDFIDRAIAGDIEKNAFLIVENLDRITRLQPSKAVNVITQILSSGLEIYQTSPECLFTFKNKKDEAMTIIMITLFAQRAHEESDTKSYRIKEAWISRIERILKGEQKILMDKPPYWLDVVEKDFDVNGKTKRLKCYQVNQTRTDEVLLILEYLKSMGIKESCKMMNAESTGKKWTVKAVQRLLQSKTLYGELDLKLSVREDGKKELQSRGLEMPQIYPAIISKPEFDEILELIKIRASGRGGGRKSTQFHNIFSKILFCAHCGGAYRYMHKREYSYLVCYNSEVHTCKYEKVLSLRFYDVQNAILAYGGYFDFNVLFKGVELKEYAADITDK…	ACTGTGCCAGGCACAGCAGGACCTCGTCGCCGCGGGCGTAGCCGTAGAGATCGTTGAAGGGTTTGAAGCTGTCGATGTCGATGTAGCAGATCACCGCCTCGC	ACAGTGGCTTGTTCTTTTTAGCGTCTTTTCTCAAAACGCTTCCCTTCATTTCATTTTACGGGTATGATTTGTGAAAAGCAGGGATGGCCTGCAAGGCACGAA
cluster11230	Firmicutes	2	2	Other	NZ_PIJH01000004.1	110506	112002	MKVAGYIRVSTNKEGQKESPENQKQLILNFLAENQYDLYDFYMDVETGTTDKREGLKKLIRDAENKQFDIIVAKELSRLGRNVELLYQLKRIAETKGVRLITLDGRVDTQDISKQTMFGLYAWVYESESQRISDRIKSVFHMKCKSGKFMGSIPPYGYKLQDGKLIIRDDYTVEVVREIFNKYLEGWGHDKIARYLTKKQVPTPAQVAGKSNAGLYWQGTTIKKILSNPHYMGDLVQNRETSTNITNKKRKVNTQNEWIIVPNTHEPIISREVFEQAQKLLESKARRGKGRTKAPKHLFTNILYCADCGASMWYRHNRKGYICGNYAKHGNIACSHHAIKEQQLIETILTDLKSIYESFERLDTENQIKNKVHELQKKNAVRLQTIEKQIQKQMDLKRN…	TCAACCCTTCTTATTTATCCACCCTAGACATCAATGCTACCAACTCAACGTGTGCTGTATGCGGGAACATGTCAACCGGTTGGACGGTTTTTAATGTATATCCA	TTAAACACGCTCAATCATTTTTTAAAACTATCCGTGAAACACACTCCACATGTGTTGAATACTTTTTACAGACAAAAAACTAAAGGCGACTATATCTACTTGAA
cluster11254	Proteobacteria	1	1	dsDNA Phage	NZ_CTHA01000007.1	126767	127975	MTYSRYIPESITVLTMQINRANGESKRKSVMMKKSHQNRYGNVSKVRPRWFDVVEVDGIKQYRTNNTAKAIQRMYNDYVNGIGAAQIVRTYGDTDNGKPWTLVTVLRALSDKRVADDARYPSIIDKALYERVQAMKLSPSKGNTHQKHMLNLFAGMSRCPLCGQAIITKRNSHGGLFTVCLGKRTDKTCTARSIAYNALERPLLNAIIGLDFSEVYGQEESNVLTLRDQWIQNERDIAAFRERLTKASRHEKFAILDELEVMNREQDELTIRLKSVDAPKDITLTYDDDKLDMNVEYRIELNNRMKKLIQRIDIVREDVSKTNYKIFCSIKYWTELLTHLVIIDVDVQRIGRGGTNQLTTTLRSVSSLDLEGNIKGNPDMEALEYWQNVVSKATQKAIE…	AAGAGAAGCGTGTGCTGGTCGTGGATATTGGCGGCGGCACCACCGACTGCTCCATGCTGCTGATGGGGCCGCAGTGGCGTCAGCGCGCCGATCGTGAAAACAG	CATTTGTACTTCCCCATCTCTTATCGTGGCGTACATTATACACTAACTGTTCCCAATTGGTATAGTAAGTACGCCCAAATAAAATTCATTGCTTTCAATGCGT
cluster1127	Firmicutes	3	NA	Other	UQCX01000003.1	102978	104639	MKTNLKLADAYYRLSVEEANGGESSSITNQRSIVRQYCEDNGITIVKEFVDDGFSGSNFDRPGFSQMITHLKDGLANMVITKDLSRLGRDMTESSYYAETYFPENQIHYIAISDNFDSNEVNIMAPFQFAMNDVYLRDTSRKIKQVINQKRTKGEYCACPPFGYMKNKDGTALEPDPKTAPIVQKIFAMAHDGKSARAIATALTENGDITPLKYRVLYRDNFGERGAARAVDEWNYTTVKRILKNSVYLGHTILGKTKKASLKSKKKLAVPEENWFITENTHTPLVTKEQFDQAAYFMGMNTKNWQGYEKCRSSIFNGLTFCAHCGGAMCSSGTVYKGERMKYWYLSCNNIPKRSKNHCEHGARIKYTDLLEIIKADLNQLISLSDEDKKEIIKQAIQR…	AGCCTGCCTGCTTTGCAGTAAGGTCGCCGTTGTAGCCCTGTTTAAGATTTACACCAACCTCTGAAGCTGCTTCCATCTTGAAACGGTTAAGTGCTTCCTTAGCCTCAGGTAC	TCTCGAAAGTGGCTTAAATAGGGCGTTTTGAAAAATTTTAATGCAAAAAAACACCAACCTCTCAGTGCGTATGTTTACATATTAAAATGCACTGATTTTGGCAAGATATTCG
cluster11272	Actinobacteria	6	NA	dsDNA Phage	NZ_QXCM01000002.1	389239	390624	MEAVIYTRVSDDDSGRSRSTADQEKDCREHCAKQGWTVKAVLCDEGVGASRYSRGEREAFKQLETILQRGNVLVFWEASRSQRDLAAYVKLRDLSARIGAYWCYSGKLFDLTRGDDRFVTGLDALLSEREVDQFRERVERGRRSAAALGKPGAGPAPWGYKPLRDDRTGDLINWVPDPEEARLVRDAARSVLAGESTRSVLKRINAGGVLHRRRPQSLTALRRALMNPQLVGLRKYQGEIVGEGTWEPILTREDHEKLVATLTAPSRKTHHGTEPKWLLTGIAVCGVCGASMATKGNKSSRIYICRANRGCVGRNVEYADEVVKEAALYVLERLDPAIFGKDDGSASEVLAELAESEALLEEYRELADAREISPQSFARFEQKLLAQIESARSRLSVSQ…	CGATCACCGGCGCCCCCTTTCCCAGCGCAGCGCCGACGCCGGTTACCAGTCGGCCCCAGCACGTGACGTTGATGAAGAGGGAGTTCGAATTCACCCAACTGCCGTCCTC	TGTAGATCACTGCTTCCACCGGGGAAGCTTATCACCCCTTCCGAACGTTCCGGCCCCAGATAGTTTGATAGGGGTGATTGAGGTGTCACCTGGGGTTTTGTTGATGATA
cluster11289	Proteobacteria	9	1	dsDNA Phage	NZ_MTAN01000001.1	163236	164885	MKKVAYCYCRVSQRTQRTENGGYGMTRQQNLLLRYIGEYTDTERLGYVLNPENVVYLNAEGVSGFSGKNIENGSVLMDFINDVENGRIKNAVLCIENIDRFSRTNPQKAAMLFLRLIDAGCNIHEAENEIVHHPSSDLNLISSGLIRSNRESLRKQKLSLKNWDRRFDETIKSQVALTARCPYWLDVNDGQYIAVEEHIRAIRFVFEKYNNGYGQASIRDELNKRGWLCNGHKWSAWSVHRSLNDIRLTGRHKSAREQYDGMMMYPVIISDIEFQTAQQRLKSKNRGQKINKRANNIFAGLLICGLCKKSYIGVRFDTKSKRRYARCIQAVDGHCSGIGFSYEALENAILEYVRNVEVKTSTDNSNEIIKLEKELVYAINYRNEIQSDIDKQDIPDPSD…	GGGAAATCAACATGACAAAACAACAAGGATTTACGCTGATTGAGCTGATGATCGTCATTGCGATCGTCGCCATCCTCAGCGCTATTGGCGTACCGGCTTATCA	TATGGTTGTTATTAATATAAATTTTTAACTTTATTTTGGCATTGATAAGCATCATTAGTCATGCTAAAATAAAGTAAATTTTGATTTATCGGTAGACTTCATG
cluster11321	Actinobacteria	1	NA	dsDNA Phage	NZ_VEBQ01000002.1	471758	473221	MSSEPPRATLYLRLSVAGDDASTSISRQERDLRALAEQRGWTIAHVFVDDGRSGRSERANALAALATLADGSADVLAVWKFDRWSRQGLGAVAALLDVLDERPAALFVALQDGLSSNSPAWRIVASVLAEVAKMESDNTRLRVRSAIDTVRRSGRFSGGVVPFGYRSVDNPNGPGKVLEVDEREAAAVREVAERILAGSTWNAEARRLNETGVLPHRAQAWTRQTLRGVLLGDAVVGRQTHRGEVLRGPDGLPLQPWEPALPLATWRDLRALPASESASGSGTRRRAARLLSGLLYCASCDSPLYVSRVKRDAKVYESYRCVARSVGRKCDGVVVSAPQAEEHVSAVFLRALGSWPIYRDESSVDPEAVERLQMTEEALDRVAARIRDVEDEDEEARLL…	CGACCGCCGCTGATGTGGTCGACCGTCCGCGCCATGTCGGCGAGGAGGTCCGGGTTGCGGTAGCTGTTGCACGTGACGAGGGCGCCGATCTCGACGCGCTCGGTCTGC	AGGGTCGCGCGGGGCGGCTCGGAACTCATGTGCTGAGTCTACGACTTGCGCGGGTTGCCGTGCCACTCCTAGACTCACCACACGCCCGCACGCGCGGGAAAGAGAAAG
cluster11330	Proteobacteria	67	2	Other	NZ_BFHK01000006.1	1852	3357	MQKQNGLAYSYIRFSSKKQEQGDSVRRQTELAEKYASSNNLTLSEKNFQDLGISAFKEGNRPSLGDMLSAIEQGAIESGSTIIIESLDRLSRRGIDVTQQIIKSILQHNVFIASLTDGLLLNRESVNDLVSVIRIALAADLAHKESEKKSQRLRETKQQQRKAALEGKVINKILPFWLSREKDQFVFSDRFDAVKRIIELKKKGLGTNKIAKTLNDEGFKPLRSAGWNHTTVGKTLSSVALYGAYQTSETTKDRKVILLDIIDNYYPAVISKEDWMLLQSDAKQNKPGYKSDKNAFTGLLKHSCGGALVRKFHVVTGKTYQYHVCANARDGKCTVTQNFKNMEIALYKILKHLKMEKKTSVDATIAQERAQLKEQIDNLNGMLLTMKKVPMSVLETIGN…	CGAATTTGACGGAAATGTTTTCAAACAACGGCTTACTGCCGAACTGCATGGTGACGTTACTGGAAACTAACACAGGCGTATCCTGAAAAGAGATATGACAAACC	TTCAAATCAACTCTAAATTCACGTAAAAATCGTTGCTTTGAAAAAGCATAGTGATATTGTTGCTAAGAAGCAAAATTGATACTCTCTGCTAAGTGATTGAAAGG
cluster11336	Tenericutes	1	NA	Other	URVV01000004.1	21573	23159	MYSRYAIDNTIFKIAIYIRLSREDGDDMESESVTNQRSLLIGYLKAQGLVAVDIYVDDGYTGTNFERPEFKRMLNDIENGKINMVITKDLSRLGRDHIMTGYYVETFFPENDVRYVAVNDDIDTFFETSGSDMMPFRLSMNDMYAKDISKKVRSNLLQMKKDGKFCGSSAPYGYMRDPLDKHKLVPDPETAPVVKRIFDLYVAGYGSSQIAEILTREELPTPVMYKYSDSKLNRFDHPEIWKHTSVSNIIKNRVYIGDLIQHRFQKVNYKIKKRKSVPESEWCIKENAHEPLVDRKTFEIAQSIKDSSNNYNPERRNVDYVLSDLVFCKDCGARMSISYDKKRDRVTMNCNNYRKFSKYDICFSHYINYTKLENTVYDKLSTMANQYINDKEEFENIIK…	CTTCTCAGTTCCAATCTCGGCAGCCTCTACAAAAGGAATTGGTTCACTATACCAAGGAGTCATTACATATCTAGGACCATTCTCATCATCCACTCCCTTAGCAT	TATAAGGTATTTCTTTATTTTTATATTTGGGTATCACTTATTCAACAACAACCAGTATGACCTGTTTTTGTGATACCTAATTTTATTTTTAAAAATTGCTTGGA
cluster11363	Proteobacteria	1	NA	Other	NZ_UFYK01000001.1	2953606	2955378	MKGATPVIPAYLYARVSSLTQTSDGHHGIERQVETLTQWLEHANSCIDEASQRANTQLPHIDVENVTQLTDQGYSAYKSANFEHGKLGLLYQQCVEGRLGSCWLIVENIDRISRATGIIAIHRISTMLLNGVNIFEIETNSCFSTLINDSCVGLSISLQRAFQESERKSIMSKKSFYRRIKEYRECKKPLINSKKHIPRWIDIVDGEYQPNELAKTINFIFEMYNEGHGNAVIVQRLKELSLKDHNETNWNTIKISQLLRDERVIGVLKNKNKKNKENYHKIEGIWPKIISENLFNSVQSKINRHPSSHIDRTTKKQQNLFNGIIKCLFCNKSIAAIPNGKGVVYLRCTTHRSKDDACKLGLSLNADIIDPAIINFINGINWEEVYSISNKEKSDVEKL…	CTACAGGCACTAGCCTGTTTCTACATTCTATTATTACAGAGGCTTTATGCACACCAACAAGTTGGCAAATCCCGGCCCCCTGGGTCTGATGGGTTTTGGGATGACTA	TTTTATTTTTTAGTATCAATATGATTTAATGAGGTTTTTAGTGATATCAAACACCAAGGTGTTTTCATATACTACACACCCAGAAGAAGGAGGAGGAGGAGAAACGT
cluster1141	Actinobacteria	1	1	Other	NZ_AZWO01000005.1	192596	194185	MASSSRRRAILLARLSDNRVDVDLTDEGIPSGLDDQLRRMQDRAGELGWDMWKVIKNPRLSAYKRRKVVLPDGRREYRVFRPDLREALADLAAGRANALLCLDLDRAFRDPKDLQDLIDVVDHSPHDIVVESVTGSLHMEKGRDNFDAEIRVLVANKASRDTARRVAAARERQALNGQYGGGKRPFGFCSGPPKIVPDGGRTDEAVCAWHGGRDCQSGVTPIKAETEVIADCSRRLLQGVSLRSMALELRGKDVPTVTGAKWSAETLRDVLLRPRNAGLIVYRGEVLDGVTAPWKPIVARETFEEVRALLTDPGRETAPGAPPRWTGSGIYRCGLCTPPSSKTDKPATCHVTRGGTNPRYTCREYSHLARNAYRTDEVVFAHVMYAITHPRAYELLAPA…	ATCGCCGCCGCCGGCGGCCACCACCTCGCCCTACTCGGCCCACCCGGCGCCGGCAAGACCATGCTCGCCGAACGGCTCCCGTCGGTCCTACCCGAGCTGCCCGACGAC	ACGCCGAGAGGAACTAGCCATGCCTAAATACTGTGCTAGAACACGGTGTGCGGCAAGACCAATCCCACAATGTGACACACATTATTCCGGACCGAATGCCCGAATATT
cluster11416	Firmicutes	1	NA	Other	NZ_JIAA01000001.1	2398094	2399614	MNVTMYLRKSRADLEAEQIGEFETLAKHKAVLLDVAKKKNLNIVDIKEEIVSGDSIINRPQMIKLLQEVEDNKYDAVLVMDIDRLGRGGMKDQGLILETFKYSNTKIITPQKIYDLDDDLDEQMTEMQTFIARQELKMIKKRLTRGQLKSFRDGNYVFGDPPFGYKNQYDCAGKRHLVQDENAETVYLIYDLYVNQNLGVYKIARYLDSLGVKPAKTDSWHPTSVTSILKNKAYCGYFSRGRVKQTRKLNENGNYIFEKQEEDKVEYIKANIKPIISVEMFERAQTIRSGKLKHRGKWPIKNPFSGLVVCGKCGASMNYNTKDVGIYLRCNKTCGNRQVRFEVFEDIVIGALQDTLDSYKIPVNKIDYEEKDKSKESEDLFIINKFESELKELEQQKIK…	ATATATCGCTAAGTGACGAAAGGAGTGCATAAAGCTCAGCCGATGAAGCACTATCACCGTCAACCCCTCCATAATTTTGCTCAAAACATATATATGCGTTTATCGA	GCTATTGGAAATTCTAAGTTTGTATTTAAGGGTAATTAGTAGATGGCGACCTATCATCATGTCCGTATTACCCCACATCATATTAACAATAGCGATTAAAATATTG
cluster11421	Firmicutes	1	NA	dsDNA Phage	ONFD01000007.1	17266	18534	MKVFLYERVSSEEQVKHGYSLDAQDEALREFCEKHNHVILGVYRDEGISGRKPYTKRPAMVHLLQDVETIKPQMVLFTKLDRWFRNIKEYYKVQDILDRYKVDWKAINEEYDTSTASGRLYVNIKLSIAQDEADRTSERIRDVQAHQVAQGKILGGKPPLGYSFKDKKLVQNEDVHIVREAIDHYKMHQSINATTRYINDLYGLKFDHRSILTLFRNPVLKGEYRGNPNFCEPILSEAEWDALQEIIPRNIKQATTRVYLFSGLIICPYCGRKLGGCADHRRKYYRCVQHYYSTCPMKHTVNEKKLESWLLDNIEEDFKVNVTMKPREKKESPAKYKQRLKRLNDIYLMGNISESEYKSKSAELQRTIADLSRIEPIKEDHFTAGWKDVYEMLDEEHRR…	CAGTGCGTTTTCATAATCAATGAATGTAATCGGGGGAAAACAGAATGATAGTAATACCTGTATATAACGTGATACTTGCCCCTAAGGCAAAAGTATTCATGGGCCTTGATCAGGTGC	TTTTATGCTATAATATCCCTAAATGAGAAAGGAGAAAATGTACTATGGTGGTAATACCTGTATATAAATGTCGATTAGTAAATGACCTCTATAGGCTGTGCATCTTCATCAACACGC
cluster11431	Proteobacteria	1	NA	Other	NC_017554.1	3093348	3094568	MPQLYSYVRWSSDKQTKGTTLERQMASAKLFANDNGLDLVEIIEPGVSAFKGKNAKDGKLGDFINAVEAGAIERDSWLYVENLDRLTRQSATEAQTLFIRLLNLGLTLVTGMDKRIYTLDSVNNNPTEFMISILLFSRANEESKTKSERTKGNVLALIARHKEGLPVNIKSVGKHPWWIDDSGSQYEAVREDEKYWPIAREIIDLYLAGKGAYKVKRHLDTKYPNGYEGKEWDYQMLIRMRKNKALYGERTLNINGKAFKLVNYYPSLCTDEAEYLRLQELKRKNDYQSKDKDDVVNIKLLSGLSLLRCGKCGGTMSSFMNKEKPRYICLNGRHLQKNCHGWSVNALLIEYCLIATLVIGYINDKKDSQIDNTENTSLLEKDLGELERLDKTIANVSYA…	ACCTTATGTCCACTACCAATACACTGCCGCCGCGCGTCGGATTTGTCTCGCTCGGCTGTCCAAAAAACCTTGTCGACTCAGAGCGCATCCTGACGGAACTGCGCACCGAGGGTTA	TCTTCTTGAGAGCAATGTACAATAAAATGTCTAAGATTGGATTTATATCACTCGGCTGTCCAAAAGTAAATAATCCAATCTAAATATTGAGACAAAAAAAGAGGCCGTAGCCTCT
cluster11446	Proteobacteria	1	NA	ICE/IME	NZ_WBWV01000001.1	1018599	1020299	MNKHVFHNSVSKQPDATKRVATYYRVSTGRQYANEASIPSQRKITASFADQNGYVIIEEFVEAKTATDDRRPVLQDMIERACAPDHPYDAILFYAFNRFFRNVAEMELTIRKLRKHGVDVVSVTQPTGDDPSQILVRQIIGAFDEHTSREISKNTTRAMRESAKQGFWNGATPPLGYKIVEAERRGQKIKKKLDIDAVEAETVRLMFKLYLEGDGKTGPLGVKETTKWLNSHGYRTRRGATFGVGPVHKILTNSCYATGQWPYGVRSSRDGRKYDPSTVIQIPVPVLIEQGDFDRVQAKLARSNPKTTPPRVVNGPSLLTGIAVCASCGSGMTRTGTTNRQGRSYSYYSCAGCQQKGKSVCKGRHIPAATLDEIVLTNLKQCVLAPDRIADLLKSLIER…	CGAGCCTTCCGGCAATGCACCCGTAGCTCAGCTGGATAGAGTGCTGCCCTACCGAAGGCAGAGGGCACAGGTTCGCATCTCGTATCGGGTGCGCCACTTACTTGATGAG	GTACGGTAGTTTGCAGAATAGGTTTTAGTGCTTGCCTAATTGATGAAGACACCGAAGGCAATGCAAGCTCTTTCTGATGGTCGAGGGTGTCGTAAAAAACGAGTGAAAC
cluster11453	Bacteroidetes	1	1	Other	NZ_SLTX01000002.1	681019	682890	MDLNTQNCCIVLTRVSTNQQDYTAQVDDLTNWANSLGFTNIKVISTKESGFKTFDLKEGFKQVVDFISCNKEYKTILVTELSRLSRRQTVLFQIKQYLVDNKIQLFVKDISFSLFDANGMSNFATDIIFNTFASMTEHEMNTKKVRFRRELDSLQAKGISITGKELFGYRREYDETIRKNRFVINEHEANEIRTIYNWYLYGIDGDKTKCNMKDINIACISKGFSRYLHSKRNVTKALGERAYIGHKITNNWQKNTEYWSYGDKTKEKYVRSHTSISYPRILSDELFNSVQEKKLRNNTTADKCNKHITLLSKLIKCPMCGLYLGGNYRYINGYVAHSYRCTRRQMAINCSFKGTYSMALLDSAIWCYIKGDITNLVDKMQRYYRSVSTNSINKEIENL…	AAGTGTAAAACGCGCATTGGAAGTAGCCGCGTCTGGAGGACACAACTTGATTATGATCGGTTCACCCGGAAGTGGAAAGTCCATGATGGCAAAGTGTATGC	AGTATTGAAATATAGCATATTACATTAGTGTTAAATAGAGCATAATATTTTGAAATTATGATATAAAAAGCAGGTGGCAAAATGCTAATTCATTATATTTG
cluster1146	Actinobacteria	1	NA	dsDNA Phage	NZ_BCSZ01000051.1	287600	289009	MSPLYRVAMYLRQSRDRDGNELAVSRQREDCLTLCHGRGWTEVVEYCDNNVSATNRRKVRSQYQQMLADISAGMIQAVVVWDLDRLYRQPRELEDFIDLADAHHLALATVTGDTDLSTDNGRLFARIKGAVAKAEGERKAARWKRSNEQGAAAGKWTASYRPFGYTWDGEPLEPEATAVREAYRDVLAGKTLRRIALDWNAAGFTTPTRYKNGQVTHAGKPWTNIQVRRLLLNPRYAALRVLRGMVVGRGVWTPLVDEDTWRGLCAMLRDPARARCTTFEVAHMGAGVYLCGRCGSPLITAYDKHGARLYRCKVSPHLSRRADKLDDYVTAYVLERCARDDAAVLTAEPEGVNSEDLHTAREALVARKDELSALFTDGVLDATAVRRDAAKLTARIAEI…	AGTTAGGAGTTACCGCCCTGATGTGGCGCCAACCCAAGGCCGTATGGGCCGTCGCTTTCGCCTCCGTCGTCGCCTTCATGGGCATCGGACTGGTCGATCCCATCCTCAAAC	TATATAAAGGACTCATGGCCACCTTTCAGTTAAACCGTGCCACCCTGTCTGTCGCTTTCGCGACTGTCTAGGTCTCACGTTTATATCTCGGGCGGTCGGCTCAACCTCGGT
cluster11469	Proteobacteria	1	1	dsDNA Phage	NZ_GL871841.1	1111209	1113071	MLLSDIILSLSEQIIVMIQSIDADSKSVKPLVHVTIYCRVSSLMQTDGYGLQRQQDAIRAYLEDFDVPKELGYEIDRDNYVLLEDAGKSAYHGYHFSKGQLGQFRQKVLDGEITSGLFIIENVDRFCRMEEYLAIQEFTNLINNGIDILEVDTGEIFSRKVRKSLNKLTVSIERAYAESERKSRISTRSWKNRKRKSLEEGIAINNNTPDWLSLSEDKQSYIVNKERVEILNQIFKMYAEGFGGTAIVNKLNKEKRYYNKTSWSTNKFYHLLRNRRLIGFLGDERHYPAVIDSILFEQVQSLLNGNVRKGKKAGTMMRSIFNGIAKCGFCGNGMICQTMTSSASYLRCIAERSKTTKCTHAKLIRYKESEQVILEHLCNINWDELKKGNSTHRDDIDVL…	GTCGATGCCGGGGTTGTCTGCAAGAAATTCTTCGCGTGCAGCGTCAATGGCTTCTTCAAGCGTTGCGTACATGGTCATCACGATTCTCCCTTTGAGTTGATGAGGTTTCAGGGAAA	ATAAAGCGTTCATAACCCATTGATTATTATAAATGTAAAAATATTCTCAACTTCTTCAAGCGTTGCATAAAAATACATGTTACTCTCTGACATAATTCTTTCCTTAAGTGAACAAA
cluster11477	Firmicutes	27	>3	Other	NZ_QXWR01000006.1	142192	143877	MARTKNRGFQQSFSPSYAVRRWRLGAYIRLSKEDLKKAREGKDDSNSVKNQRDLLGDFYFKHQDEFESITEYVDDGHTGTDANREDFQRLLADVMSGKINCVIVKDLSRFARNYSDAGSLIDNLFVQMGVRFISLAENVDSYRDPDSVSSIIVPITNVMNDQYCYQTSKKIRQVFDYKRRNGQYIGSFAPYGYLKDPKDKHQLIVDPDAAEIVKLIYDLCLQGMARRAMVYYLNDHGIPSPTTYRREKGLPASSTSDNPLWGDKIVTLILTNPIYTGDLVQGRRRVKSYKVHQIEQVPEEEWVRVSDTHEAIIDRETFEKVQALLKRDTRTAPRKKELHLFSGFLRCADCGKSVTRSQSGQSYRYLCSTYKNRSRTACTMHAIKHERLEAAVLFAVRQQ…	TACATTAAAGCAATTACAAGAAAAAGAAAACGAAACATATCAGAATTATGATATGGAGAATTTATTATATCTTTGGCATATGAAAAATTTGGAAAGCAATGAAGG	TTCCCGCCACAAACCTTTCTGACAGTGGGTATTCTTAAAAAGAAACATTCATATGCTTGTTTCTTAATAAGAACACTGTAAATACAAGGCTTTTCAAAGCCTACC
cluster11482	Actinobacteria	1	NA	dsDNA Phage	NZ_JOCQ01000004.1	129989	131617	MSRKSLPRLRRRAIVYIRVSQEKEEGYSPQQQLASCLPFATQQGIDIVDVVYDLDKTGRDFAKRKIMRIIQRVEAGEAECVLVWKWSRFGRNIELSKRHIRILEEVGGELLAATEHFDTKTTTGKFGRDQMLLISELQTNLIGDSWKETHERRRKSGRPHNGRERFGYDRCPDCRRSEDNPRAFVRCKTCEGILQPNSVIEPFYRAAYYRYLGLKDKKLNLHYSEESVASIVKDSVKLGIRSTEGNYLTATTLLQVMDTGFAAGYIRARSEELRESKPKNNKPESFDIWIKGKHKAIIEEEVWEAYKRKRRKAKGGHDRAPKYAVSGLLRCQGTRIDNTACHSKMVAASLMRTKGGYRKIMRCPHVPNRSCTGAAVSLDRVERLVYEWLDERVKASDMG…	GCGGCGGCGGCCGTTGGGGCTGATGTAGCGCGCCGCCCAGACGTTGCACATACCGGTGTCGACGGTGAAGACCGCGTCGTCCGCGGCCTCCTCGTCCAGCACGGACGCGA	ACGTTTGCGCAGGTCAGAGCCCCTGCCCGCACCACGATGTTGACAAGCAGTACCGGTGTCTACGAACATGCCTTAACAACATCCTCCGCTTTCGCCATAGCGTGAAAAGC
cluster11488	Firmicutes	16	1	dsDNA Phage	NC_017299.1	2735819	2737597	MKITLLYYIKKFNIYCNRYLSQQINISVDIIGFYQFKNVTNSVTDVLKRGDNLDRICIYLRKSRADEELEKTIGVGETLSKHRKALLKFAKEKKLNIMEIKEEIVSADSIFFRPKMIELLKEVENNQYTGVLVMDIQRLGRGDTEDQGIIARIFKESHTKIITPMKTYDLDDDLDEDYFEFESFMGRKEYKMIKKRMQGGRVRSVEDGNYIATNPPFGYDIHWINKSRTLKFNSKESEIVKLIFKLYTEGNGAGTISNYLNSLGYKTKFGNNFSNSSIIFILKNPVYIGKITWKKKDIRKSKDPHKVKDTRTRDKSEWIIADGKHEPIIDEKIWNKAQEILNNKYHIPYKIANGPANPLAGVVICSKCNSKMVMRKYGKKLPHLICNNKECNNKSARFD…	ATTCTGTTAATAAGCTTCAGATGGAGTAAAAACTCCCTCTGAAGCCAAGAATTCTGTTTATAAAGATATTAATTATTTATATTACATATTGAAGTACAGCTGTATATTTTTATA	GATGCATTTTATGAATATTTTTAAACTTAAATAAATGAATTTTATTAAATATTCTGTTTATAAAAGAGAACCATTATATACTTTAAATAAAAAAATAAGAGTTTATACTAAAAT
cluster11497	Bacteroidetes	1	2	Other	NZ_QRZC01000012.1	83226	84920	MKTILCVIRTSTEEQETASQKKDMLEFCISRGFKEEDIEWIEVAGASARKQNEKYVQMIALIKSTILNNPDIKNCALWHLNRLGRVDSILVEMKNWFIENHIQVYVKNPSLTLLNSDGSVNSGTEIAWGLFATMVKQDTEEIFAKMRRGKKRNSEQMKFNGGCETRFGYRVDNSGYIVPDVKESKLVKLIYDEYVTGKWSAIKLAKELKSRGIKQRNDKDITWIFVSKVLSDTAYIGYTDNDNAKSHRKFTPIIDQDIWEKVKMIRENHIFKRTSKESKRTSFGVGVLKCSCCGSHYIANDKYYVCYKKKNTSKFNGACTDAARIRTDVFDELIWDIASTIHIGYLQNLDEKSITQYESEKAVLLQKMNESNNLLMKLTERKKRVVNLYADGELTEAEF…	TCCTTGAAGCGGAAACGGGCGGGGTATCATAACTTGCCCTCTTACCTCATAGCGTAAAGGACGTTACAATGCGGTGTAACGGCCGTTACATTACGATGTCAACAA	GTAAAAAAATAGCCAGATAATGGGAACATTATTAATATTTGTTACGATACAGCGTTACGTCTTTTACGCCAGGATGTAACGACCGTTACACCAGCATGTAAAGGG
cluster11507	Proteobacteria	4	1	dsDNA Phage	NZ_UFVW01000001.1	4079762	4081012	MKLIKHIIIAERAHQESLVKQKRIAQVWNHKTQLARELKKPMGKQAPGWLELSEDGSHYIVDEDKASLVNLIFDKRLSGLSMFAICKWLNEQGYPTINQRKVRISKTQKPDGNWSALSVKHILTSRSVLGYLPAKISTEDRKTVLREEIEGFYPQIVTDSKFYAVQQLLEETGKGKTSSGEHWLYVNILKGVVRCKCGLVMTPTGIRKPVYQGTYRCNGNKESRCNYGTVSRKLLDTQLCSRLFSKLSQLHDEATDTDRLDELQRRLTTVDIELEKLTETLIQLPNITQIQEALRVKQEEKDELIAQLSREKARVKSVSSLDLSGLDMESVEGRTEAQIIIKRLVKEIVVSGNEKLVDIYLHNGNMIRGFPLDGKDDHTLTLEEATDEMQPLDDMLIFG…	GCTACGGACACGGTTAACTCGAGGAGTAGTGCAAAATGGCAAAAATTATGGTGCTTTATTATTCCATGTACGGACACATCGAAACTATGGCGCATGCGGTGGCGGAA	TTAATATCAATCATAAGGAGAATACCATGAGTGTTAAGGCAAGAATACTAGTGCTTTTACATAGCTAAACACGTATGAGGATGATTCCTAGAACATCCGAATCAACT
cluster11511	Actinobacteria	1	1	Other	NZ_CP023691.1	5867130	5868767	MGKAMDPAKLCDLFLRRSTLQDDKTTLKAHESDLRQRAEREGLTVRKVWKEELSAFKAGVIREEFDAAISAVLAGEVRHLLVWKLDRLSRKGMGQVGQVLDQFEVKGARLLAHMDGLDSSIPQHRGLFAWLAEQARSESYNTSMRTRRTKAAKKITGEWPGGQPPFGLRVRKGKKATEEHPKEYGTARRIADALLGNQAAGVIAGTLNADGVRTRRGSKWRSSTITQLAHSPAWAGLMPVHERYTDAAGRERWRATDEPMIGANGEPVCVGKGVITVGERVRILAALRSRTSESLAAGRRGKPAAQSLLSGLLKCGRCGGNMTKGGPQYRCYRRVNMGKAACQGMSVLVKDADAVLSAAFISRVSHLPDDHEAFRSLAPRWLEYDKPEESARRAELALT…	CCGCGGCCGCGGCCCGCAGATTCGGCGCCAGCTTGCGCCACTTGTTGCCCGGAAGTTCCGGGTGGATCAGATCGTCCCGCTTGAGCAGCAGCCGCACCCCGCG	CGGGTTAAGTGACCAGGCCAGGCCCGCTAACACCAGTCGGCTTACTCCTGGGAGGGTACAGCTCCACTGGTCCAAGCGCAGCCGTATCCCAAGGCAACGTGGT
cluster1152	Actinobacteria	24	2	Other	NZ_VMTY01000035.1	8327	9838	MTTRAAIYLRISLDAAMDGLAIDRQRQDCEALAEQRGWDVVHTYVDQSISASKKDVDRPDYDAIVASFERGEIDAIICWNLDRLTRQPAQLEEWIDRAEEQGLKLVTENGDVDLATDGGRMYARIKAAVARGEIERKSMRQSRAQQQRAEQGRWYSGGVRPIGYTSTGEIIPSEAAAVLGMFRAVERGNSMRDIARALSGVDQPGLPDIPTTPRHMHTVVTERNARRRAAGQEEKSVPDAQPWAYTSLHSILRNPVYAGYSTYKKAKRKGVKNKYRRVTHIVRDPDTGEPVKGQWEPIVTPDLWWRVQNVLDDPDRLTNKERRNTRRHLGSGLYVCDEFGNPVHTHADRYRCAACGLVRTHSVDDFVLAVIRARLGRDDLADLLPTADDDEVDAIDDEL…	CCTCGTGGCTGATGCAGAGCGTATCCGCAAACTTTAAGGCTGTGCCCGTGGAACTATTAGGTTCACCCACAGTTCCCGTGCCTGCACGCATCGAGAAGGACCAGG	GTCCATTCCGCTACCTCGTGTGAAGAATCTGCAAGCGGTATCAGGCCGTTGAACTGCGCGCCCGGTAGGCGGTGGGAGCTTCGTGTCAAAGCGGCTGCTGGCGAG
cluster11528	Firmicutes	1	1	dsDNA Phage	CABMQP010000003.1	16677	18242	MEGNYCAYLRKSRKDLEAEARGEGETLARHEHILLDLAHRMNISLEAIYKEVVSGETISARPVMQQLLREVEEGVWTGVLVVEIERLARGDTRDQGYVAEAFTYSDTKIITPLKTYDPADPSDQEYFEFNLFMSRREYKTINRRLETGRHQSFLEGKFLGNVAPYGWERYKLDRQKGFSLRPHPQEGKYLVMMYNLIAYGSDGTPLGPDQVASLLNNMGVPSRTGSGWTGATIRGIIENEHNIGLVRRGRRKTVKKMQNGNIVKLRPHQKSYELADGLHDGQVSEEVFRLANENIHSPAPPVNRDYTVKNPLAGLVICSCCGHAMRRRPTHVKAAYDFLYCPYGCETIGAPLYLVENAVLDMLKGWTEKYQLQRTAHDDRGSQELIQAKLLILSEKEDA…	ATACTATGCCGTATAAAGAAGTAACAGGAACACTGACGGATATCGGGACAGAAGAACTGGCTCATATGGAAATGATCTGTGCCATTGTGTACCAGCTCACCAAAGA	CCCGCGTATTTTCGGCATTTCTCAGAGATCATATAAAGCCTGGATGGGCGGAAGAAGCAGCCCATTGAGGCTATACATAATAAAGAGTTGTTTCTACCTATTATAT
cluster11535	Actinobacteria	1	NA	Other	NZ_MVNU01000332.1	2019	3701	MGETQRALLAARISIDTDESTSITRQLEKLHTWAEGLGHAVAGVVEDRSVSGAVDLPERPSMGPWLTEEGREKWDVLAVATQDRLSRDDLHFMAFVKNVLDWGKTLVVLDDPSFDISTETGRLIAYAKATQAAGELRKIRQRVADARDYLRRNGLFAGGLTPFGYVYGDSEDGKHYVLVPEAEYAKLLQEISERVRSGVSTNQIARELNAKGVLTWRDYLRELRGKDPRRRNGKALTEPKGTNWSPQVVQRILKHPACAGFLAYKGEPYEDDQGNLVMATEYPILTNSEWQATVTAIKSRGVSDIRRTNQASLLTGVARCGTCGARMFCHRLKKTLATGEVKVYRHYSCAARSKGMPCANSARIPEDLLNEVFEEALLSRLGELPEVVKMTEPGEDHTA…	GCGCGGCCGTGCACCGCTCGACGCCGGCCTCGGGGTAGAGGACGTGCGCCTTGCCGTAGGAGGTGGAGAATGCCTGCGATTTGTCGGGATGCTTGTGCAGCAGGAAGCCGA	CTCTCCCATGGACCAGAGCGTAGGGCAGTTTCAATCTACGTATCTACGGATTGCCGTAGGACAGGTTGGTTGAGAACGCTCGGTCAGGGTGCTTATGGAGGAGGAACCCCA
cluster11538	Proteobacteria	14	NA	Other	NZ_UCDK01000004.1	607387	609051	MQDDFPGNQHSSGPVRAYSYVRMSTRKQLRGDSLRRQLERSKAFADEHSLLLDDSLQDLGVSAWRGRNFKTGALGRFLSMVESGEIPKGSYLLIESLDRLSREAVPDALMLFMAIINAGIIIATLGEDRQIYSRDRLNGDWTKLIIGLAVMSRGHEESQTKSERISAVAKRKREQAREGKGHITSITPAWIDAKWIGVNRYEFTLNQHAETVRVIYEMATRGLGATTIARKLNADGVPAFKSKDGWYQSIIKALLTRDDVIGIFQPHRMQNGKRVPDGDPIEGYFPAAIDKDLFLRVQAMRRTPGRPGRKGDTFANLFTGLCHCAHCGGPMTMKMSRVRGNENGRYLVCANYVRGHRCADGNRHFRYEPLEGAILDHVKELNLAETLHALRLDDGYREL…	AAGAGAGCGCAATTAGCTGTTACCTATGTCTCCGGGTCGGACAATAGGAAAATGGCGCACCCGACAGGATTCGAACCTGTGACCTTTGGAATCGGAATCCAACACTCTATCCAGCTGAGCTACGGGTGCATCCGGGGCGAAGCAGGGT	CGTAAGCGAGGACAAGAGAAAACTGATAAATCAACAAAATCAAGGAGTTCAATGGCGCACCCGACAGGATTCGAACCTGTGACCTTTGGAATCGGAATTGGAAGAATTTGGTTATAAGTATTTGATTTTTATATGGTAAATTTCACGA
cluster11543	Proteobacteria	2	1	Other	NZ_AJZF02000021.1	37452	39293	MAVPTIVNYARVSSTKQLQGVGLETQLQREILEELSLEHGLHIHHEAYVDYGLSAYNGEHKTGDLGRLLSHIEEGKIASGSIIVIYSLDRLSRQEVNEAMSDLLYILNRGVRIYSQADDQLYCRRSSSMFIDLMKSLISMERAHEESRVKSQRVKDAMKVGLKQWYETGKPQSTLGRVPLWIDQPTNEFNDNAQGIQKAVDLLLEGKTPYGVKIYLDKHFPFKVVKKRKFENDKMWSIDTITALHTRVSLIGTKVVRVDEVSHELEGYYPPLIDQKTFFRLKQIRAKTSGRATKNDKIHVLKGLATCHHCGSKMVFVDKGRPEPTYICSNASKGNHPREAFNVRVLEYLSLEISKDIYLSEKASLELIDNSEVRVKEELESAHERLEDLTKLYREKKSL…	GCACAGTTTTAATAAGTCGCCTAGTTCACCAGAGGGGAACCCTTTTTTATCGAACCACAGCAAATATTCTTCAGGCAAGTCAATCAACGTACGACCAGCGTATTTAC	AAGTTGCATCAACTCACCTAACTCTCCCGAAGGAAATTGTTCTTTTTTGGCGAACCAATGTCAAGTATTTTTCTTCGGGAAATGATTTTTTGCTTCAGAGCCTCTAT
cluster11544	Proteobacteria	1	1	Other	NZ_RHQS01000011.1	73911	75698	MPLCFPYVRFSSQKQADGNSVVRQSERIESFVTRYSLTVDTRLEDHGISSFRGANAKKGQLSGFLQRVRDGEIPHGSYLLIENWDRLSRQVLDASIEIFSDLIRSGIKIAVLDEDTVYDDLTSNSFIRAIVQFERAHSESLRKSDMSKASWRAKHKAMAEGAIATEKCPQWLVVKDGAWCKRDDICLHIEAMFSLAQTYGMAETGRRLNAQFGTSYKTHQIQYLLRNRRLIGEHSPVELSKEHGKNVPTGQVVEDYYPQVIPPATFEEVQTILKSRKPFSGRQDATNLNIFRNLLVCAECGGSTRFMLKSGKEYYYCTASMTGGCVDDQIRSIRGEFLRRVLFKFEHWTAIRDYIAAGSDVLKALKKEETVAVAKLTRLEAKADGLMNKFAAEDDEDKA…	CTGGGGACAGATCCCAGTAGGCATGGGACGGGCGGGCATAGCAGTAGATACAGCCATGCTCGCAACCGCGGTAGGGGTTGATCGAGCGGTCGAAGGGCAGGTCA	GGCACGGTGGCAGACTCGAAAACCTATCGGTACGTTTAATCTACCACGGCCAGCTATGACATTCAATTCGAACCGATATGGCACGCGACTAGAACCCGCCAGTA
cluster1155	Firmicutes	16	NA	dsDNA Phage	NZ_NUNY01000004.1	380569	381975	MKCVIYRRVSTDMQVEEGISLDMQRLRLEQYAKSQGWVVVNDYCDEGYSAKNTERPAFQKMIKDMKKRQFDIILVYRLDRFTRSVSDLHSILKTMDEHNVKFKSSTEIFDTTTATGRMFITLVATLAQWERETTAERVRDSMQKKAELGLRNGAKAPMGYNLNKGKLYINTTEAEIVKYIFEMYKTKGIISIVKSLNSRGVKTKQGKLFNYDAVRYIINNPIYIGKIRWGDDVLTDIAQEDFESFIDKNTWYTIQQVQSNRKIGKVRLQNFFVFSNVLRCSRCGKHFLGNKQVRAHNRIVMGYRCSSRHHKGMCDMPQIPEDVIEKEFLNLLEDIIIDLDDTVDQPVELSNLQEQHNRIQDKKSRLKFLFIEGDISQNEYKKEMLIITQEEITIQKQLA…	AAACCAAACGTGAATTTGCGCTAAATGGGCTAAAAGTTGCGGCCCAGTCATTAATTGACCGAACCAAGGGGATTGAAATGCACTGCCGCCTGACTCAATTAATCCGCTCAGCTG	GAAATATTAACCCAACTCAACTATACTCTTTTGTTGTAGTTAAGTTGGGTTTAATTGACCGAACACCATTTAACTACAACAAAAACAAAAGAGCACAGCGTGTATATAAAGTGC
cluster11551	Actinobacteria	2	NA	dsDNA Phage	CP029297.1	5318405	5319862	MDAVIYVRVSHDKKGQGRSVEEQESECREVCADNGWTVREPVVKDNSIGASRYSRAKSRPGFDSLPNILRRGDVLVVWASDRAGRKMEDHLVLRDMCEQLGVIFCAGGQVYDFSKTADRARAGHEAVDAEQESSRTRDRVVRAVKARANKGDAHGALPFGYVRTFDPVTGERNWHVDPVAAQLIRDAVETLLAGGSLYSIAELWNSRGMTTNYYVKEKTVNGVVVPAKHGQPWQGRTVRNLLKRPTLAGLRTYRGEIVGPGNWEPIITRDQHERVCAVMADPTRKGRHGRQAKHLLTNIATCSVCGAGIRYMRNTGAKDQYRCPVGHVGRSAEPVDAWVIEHMFRLIDIWRDQVFFFSDDDEADAADVSGSSLLWEQARALKQRLDALTDQAIAGTISA…	GGCCCTGATCGATCAGATGCGTGTACTCGCAGAGCAGGTCACGGATCGCCGACTCGGCGACGATCCGTGACAGCTCCGTGGTCATACGGTGATCTCGCGCCGAAC	CTACCCCCACCTTCGAGGGTAGCGTTTAGCTATGCCCGTTGCGACTCCCCGACTCACTCAAGAGTCGTTGAATGCATAGGTGCAAACCGTGATACGAATCCGAGG
cluster11553	Firmicutes	5	3	dsDNA Phage	NZ_KB851179.1	621363	623000	MAKQYKVGIYCRLSVDDASNSAKAKGYIPSDESVSIENQYEILSKFVMLNGWIEVKTYQDDGYSGGNFQRPGFLEMLEDARHGLINLILVKDLSRLGRDFVEVGRYTDVIFPSLGCRFVSVLDCLDSEGDNTDMLHFRSLMNDYHLKDLSSKVKSVLHAKKKSGQYLAAYAPYGYRKSEEDRHKLVIDGESAAVVRQIFQMRQSGMAYGKIAAALNEKGILSPRWYWAVHYGNGSCKYSRLWAYATVRSLLNDDVYAGTLTQNCTGSRSYKDKTMIRKPESEWISHEGAHEAIIGPELWEAVQKINQAAKQISANNTPPQASLFTGKLVCADCGHPLVAARETQRRKNGTVKHYTSYFCSRFATTGHSICSWHRIFEISLKNLVLSEIRAHGKAVAADE…	ACAAAAATAGCCGATAATGAAATACCGGCTATTCCTATGATTATCATGACCAATGGATGTTTTTCCATCAATTTCATCTTATGTATCCTCGCTTATATGATTG	AATACTGACTTTTTGCCTGTTTGCTTTCCCCCTCTTGAACAACCTATCTTCAAGAACATAAGCTATCTGCGAGAGGGGTTCTACCAACTTCCAATTTATTCGA
cluster11564	Multiple Phyla	16	>3	dsDNA Phage	NZ_DS560015.1	252231	253883	MNNLNRQPYDAAPEKITALYCRLSRDDELQGDSNSIKNQKAILKKYADDNGFTNTEFFVDDGVSGTTFDRPSFQRMIAEMDAGHIATIIVKDMSRLGRDYLKVGYYTEIAFPEAEVRFIAINNGVDSINQQDSDFTPFLNIINEWYAKDTSKKIKAVFKAKGESGKPLCTNPPYGYMKDPNDKNHWIVDEPAAEIVKRIFQLCIEGYGPSQIAKKLENDKVLTPSFYFKEIDLYPTALTTEEPYAWVPRTVADILDRQEYLGHTINFKTRKKSYKLKKTIKNDPSEWQIFKNTHEAIIDEDTFQTVKRIRDGRRRPTPLGEMPVLSGMVFCADCGSKLYQVRGKGWSHDKEYMVCANYRKRGKDTCTSHQIRNVDIENVLLYMIQQVTAFAREHEDEFV…	GTGATCGATATAATAAAAAATAACAACTAAAATAAAAAAGAGATAAGCTATTGGTTTATCTCTTTTTTATTTACATAAATATATTTTCTGTATTTAATCAGT	CGACTATGCCGATATTTTACAGGATTACAAATCCCTTATTGAGTTGCCCTTTTGTGAGGCTCACTTAGGGATTTGATGAAATAACTATTTTTAAGTGAAGCC
cluster11581	Proteobacteria	2	NA	dsDNA Phage	NZ_WIVX01000097.1	5642	7345	MTVHIYSYKRISSRTQKEGTGIDRQEALIDEYLAHHKLELTREFIDLGISGFRGKNARTGALREFLDLITSGAIKANDVLLVENFDRLTRMNGIDATKLVVDILSAKIIIVTLSDNQTYDYRQEDHSNILFKINFVLSRANEESRIKRNRSLGAWQKKHSEAKSLNKVMTKKLPYWISYNRETESLNLNPSRANEVKKIFKLLELYGCARTAIEINKTETDKKWTLIAIRHLSRAKSVFGCLEIYKTKTANGEGADYEELENYYPAVISKEQFYNIQTKLNVRAETHEKKGREAKGFRNVFKGVIFCEHCNTALHQHFTKRKDKEYMYLLCAKSLVGACPAGRKIFIPYNYILEPFLLYYKNYDLERIIRKTGDIQSIVESRNAYDTEIKDKQKTMDKM…	AGGCTGGAATTGATAATCGCGCTGCGGACCCGGTCTTTGCTTTCTTTGACCGCGGTTTCCGGCAGCCCGACCAAGGTCAGCGCGGGCAACCCATTGGCCAGATG	TGATAGATCCTTGCTATAAAAAACAAGCATCTATTATATAGCTCATAAAGCGCGATTTACGAGCGATTTCACAAACAAATTTCCAACCAAAAAACCTATCACCA
cluster11584	Firmicutes	16	>3	Other	NZ_QXXC01000056.1	6163	7800	MKRAKLNNDKITALYCRLSKDDGTNNESMSISTQKTMLKDYAKRNGFLNCQFYVDDGYSGTNYDRPAFRQLIEDIQDGEVSTLITKDLSRLGRNYLETGTYIEVFFPNHNVRYIAINDGVDSIDNAQMDITPFRNIINEMYAKDTSRKIKSALHARRMQGKYMATTAPFGYQKDEKDHNHLVIDEVTAPVVELIFSIAEEGVGLHTICNRLRKAKVIKPSFYKKEMFERYTDEEKMYDWDTAYVSKILRNPVYAGNLTVAERPTKTMRSKKRQYIPYAEREIIYGTHEPIIEQNRWNTVQKILDGRPPVIGESSSGYDNIFRGIIKCADCGSAMLAKVEQKRKRNNVLDKTFYCCTKYRKFGKEGCSSHTIEARTVHEVVLADIQKHAGQALTDRKAMV…	ACGGCGTGATGCCCCCGCGCCTCAACCAGCTCCTTTGCCTGCGCGTCCGCCAGAAGAAAGGTACACGCCTCCCCAAAATCTCCTGCGGCATCTGCGATGGAAAG	AAACCCTTGAATAATGGATATTTTCTAAGTCACCTATTCCAACTATCCAACAGATGTTGGATAGTGCGGAGGGGCGACAAACAAATACAAATAAAAAAGGGACT
cluster1160	Firmicutes	2	NA	dsDNA Phage	DFCT01000024.1	228017	229660	MKIAIYSRKSKFTGKGESIENQIQMCKDYVNNNMKDRDITEFLVYEDEGFSGGNTNRPEFQRLMEDARAKKFEVLICYRLDRISRNVADFSTTLETLQKYDIDFISIKEQFDTSTPMGRAMIYIASVFAQLERETIAERVKDNMLELSKTGRWLGGVTPIGYESTPIIYYDHDMNEKKMFKLSQVPEELKVVKLIFDKYLEFKSLSKVETYLLQNDIKTKKGNDFNKSNLRVVLTNAVYVKATEDVMNYLEQEGMTTCGVPDGNHGLLSYNKSKTIINENGKITRKHRDKSDWIVSVSSQAGIIEDKEWLEVQRILLKNRDTFPNLGRTHNALLTGKLKCKKCDGLMGISHGHISKKTGDRIFYYACNLKKFSKGSRCDCKNAKVAEVDAAMKLQLKEF…	CATTACAGGGTCCAGGCAATGAATAAGAACTCTGCTAGGGGAACTAGCAAAATTAGCACCTGCATCCAAAAGCGCCTCATAATTTGATTGGCAAGCGCCTGCAAAAATAA	AAAATAGATTTTTTACTTCCATATCCCTCTATAAAGTCGCAGTTTAGTACAATTAGCACCTGCATATTATACCAAACTGCGATATTTAAAGAAGTATTTAAGAGTTTTAA
cluster11601	Actinobacteria	2	NA	dsDNA Phage	NZ_ADCD01000005.1	9600	11036	MTKRKATAAIYVRISRDADGRAAGVERQEADCRALAERMGLTLHPRVFKDNDIGASSRSRKARPAFRELLEAVEAGEVNVILAYSNSRITRRPLEWESLIRLSETHGLQVHTVVSSSAQFDTADGRMVLRVLAANDAAEADRISERVTRAKQQRLEEGAFRGGPRPFGYEADGMTIRETEAQALREAAGRIVAGESLRSVTADLRDRGFKGTRRADSGLQPVQLRRILLRPRNAGLVEHYGKVTGPAAWPAILSEDEWQAVRSVLTDPARKTNHGSNRVKHLGSSLFRCGVCGDHVRASAASRGYRVYRCKTGAHVSRAQEPIDHFIREVMAARLRADPDVLRREDDVDDAAPNEIRRELSTLRARRAQLADDYADGLLDGAQVKAAGARIDAKIEAAA…	CCCCTCGACGTTCCGCACCCGCCCGTCCGCGGCGTAGGCCGCCAGGACGATCGCCAGGTCGTGGCAGGCGCCTCGCTTGTGCACCCCCGCCGGCAGCAGGTTCACG	ATAGATTGCGGCGGTGGCCTTGCGCTTGGTCATGTGTCTAGTCTAACCTCTCGCCAGGGCATTAGTACAACTAAGACGCCCAAACGTAAGAATGCCCCGGCGGTGC
cluster1162	Firmicutes	10	NA	dsDNA Phage	NZ_CP017962.1	1707019	1708419	MIGIYIRVSTIEQVKEGYSISAQRERLTAFCKAQGWSNYKFYVDEGISGRSTNRPELEKLINDVQQDKIRMILVYKLDRFTRSVLDLHKMLEVLDKHGCTFKSATEPYDTSTAMGRMFITIVAAMAQWEVENSSERIKMALEEKVSKGERVGNVPYGFDLNEEEKLVANEKANIVLDMIDKLKSGWSAMRIADYLTNTNDDKGKWLANTVLRILRNPALYGSTRWNDRIYENTHEGLISKEEYLKIQQILEDRTHTRLRNVKNTYVFQNKIVCPECGKIMSVNRFIRKRADGSNYEGAVYRCQPCAKSKKFTKSPSDQVLRKALYEYMENVTFEQFKLPEQKENPHIEELKKVEKKREKFQRAWANDLMTDGEFKKLMNETKEIYDDLKAKTQENNQEY…	TCAGAATGGTTTCCAATAAGGCATATAAAGTCGTAGTTTTGCCGCTTCCTGTCGGACCAGTAAACAGAATGATGCCAGATCGGTTTGATATCCAATTTTTAA	AAAAAGTTTTATCAATTTATTTAATAAGTTGTATTTATAATACGTTATCAGTTGTTAGCGTTACATAAATACAATGTTACTAATCACGGTTTTATACTGTCC
cluster11630	Actinobacteria	2	NA	Other	NC_007777.1	2474326	2475531	MVGAEFGKIMQRIGGRLIVTDGEKATTYDFRRQRDRDSWHGAVGKSVSDSGLKSELVKRKLDAKREALEFLGGPVGFGWSQTITRSGKKIVTVWSVDEEQARWLREAARRIREGEAVLKVSDDFYDRGLRIPHRRTHPGDTMKSGSLTRASLSAMLRNPRIAGLFATGNVHTGWTVKGPMANFPAILTEEEWRETCAALEAVTTRKGTGTAVKHTFAGYYVCHKCRRSLVRNSPRAYALWRHRLGKSREHFECDQSFHINAADADDLMTRLVDAYLRRRDWEKTGDVADGDELKAERTEKERELADLPRAIAAKEISLRLGGQLEAQYETRLREIDAELARRARLVTVLDGAEALRLWRGGTLTEKRRVLSTIMVKIIVVPGKDLPLRERLDPQWRYPG…	ATGTCGGCGGCCGAACCGCATGCCAGCATGGAACACGCGAAGGCCAGGTTGTAGGAGTTGACCACCCACTGCAACGGAGCGTACCCGGCGTGCAGGTCGACACCG	AAGCGGGGTACATCTATGCAGGTCAGACGTTGCTACGACGTACTACTTGCGTAGGTGTTTAAAACGTCGTAGCATCATGGTATGGAATTTCCGCCGTTGAGCCCC
cluster11634	Firmicutes	5	NA	Other	NZ_FNZT01000007.1	47752	49365	MRESNTEQITALYCRLSQEDLRAGESLSIENQRLMLKEYADKNGFRNCQYYVDDGYSGTDNTRPEYVHMLSDVENGLVGTVIVKDQSRLGRDHLETDRLMELVFPAYDVRFIAVTDNVDSANGFNEMSGIKNLFNDMYARDCSKKIRAVQRAKGERGERVGTTTPYGYMKDENKHLMPNPETAPVVKRIFEMSAEGKGVRKICDILTADKVLTPSAYAARKSGKQKTSSPYRWSLKTVREMLKNRIYCGDTVNFSTYTKSYKLKKTLKNEPENMLIFEDTHEAIISRKLFDVVQKHYEGRKKSDKYGETDKYAGFLYCAECGSKLYLHRARTLDPKKNNYMCGGYQSRVTDCTAHYIREKVLDSIVLRYLRQVVGYARDKSDEFYAMAMANGEVEAQKQ…	TGAATGATTTTAAGCCAGCTCCGCTCAGAATATGAAAAAGCCCGATACAGTACTGTATCGGGCTTCGTTATTATCTACAATCCTCTGCTCACTTGAAGTTCT	AGGAACGTGAGCAATTAATATCAGTATTGCTTCTGTATGAATACAGTCCTTAAGGACTGTATTCATACAGAAGCAATACGGATATTTATTGAGGGAAACCCT
cluster11644	Firmicutes	1	NA	dsDNA Phage	NZ_CABIXM010000012.1	43766	45367	MYRELPTFCPEEILVYLRKSRADDPSLSVDEVLARHEELLRDWIERNLVHAIPEENYFREVVSGENIKDRPEFQRVLRKIESPKIAAILVVEVQRLSRGDLEDAGRLIKLLRYTHTMVITPQKVYDLEDEYDRDLFERELKRGNDYLEYTKRILNRGRILSVQNGNYIGNTPPYGFDKCWSIDGKKRVPTLKENEKADIVRTIFRMVDSENMSPYAVAKYLDSIGEPAPSGKHWTYNSVLGILRNQHYDKKVIWGHRSTQQVVIDGHIQSTRPRQKEYLVAEGRQPRVIDHEVFERVQKAISGQPRTRRDLNPVNPFAGIVYCANCGRSLSFRFYRRAGRGETCPPRMLCSDQIHCKSSSCYFYEFSEAVQKVLQKHIHDFSIQLDNLLQEPESYAQDN…	TACGGGTCAACTGGTGGACGATGGTGGCGATCATTTCGAAGTGCCCCAGCTCTTCGGTGCCGATATCCGTAAGTGTTGCCATACATTCCTTATAAGGCATCG	AATGCTGTTTTCAAACAAACATTCTTAATGTATAACATCATGGTTTCTATTCATACAAACCATGATGTTATACATAAAGGGTAAAAATCAAAACCGCATATG
cluster11650	Proteobacteria	2	NA	dsDNA Phage	NZ_CP012096.1	5511514	5513289	MEQGRKTKLYSYIRWSSDRQAKGTTLKRQTAKARQYANTNGLEYVEILDAGVSAFRGKNTSPESALGGFIEAVKNGAIPSNSVLYVESLDRLSRRTVRAASRLFDSLLELGLTIVTGMDGKVYTAKDVDENFPDFLMSLFLFSRANEESQTKSKRVKANAAALVKRHNSGLPTTIKSAGSHVFWVDASGHHTEAVKPDPIYWQAARKIIEFYLSGYTTHKICDYLDEHYPPPPVKLNRRSVVGAVRRWSYQLVRRMKTSEALIGNRTLVLDKNTKPPTTTTLEGYYPALCTPDEYGRLIDMAKNNRISQGKHKRRITLLSGMGIARCGHCGGAMTFFVSLGTIRYLCANGKDRVSDCKAWSVRGDIFEHTAIHALVRGYASMMSREKKWVEDLHSEIER…	CAGGTGAGCGCGGGTAAATGAATATCTCGATGAATGCGTGGCTGCTGGGCAAAATTGATGACTATAAATTCAGCGTGCGCGATGCCACGGTAGATTTCTACA	TAACCTAAGTTTGTTGCTCTGACAACATTGTAATCTATTTTACACCAGTGAACACCAATGATTTTTAGATAACTTAGATTAAACCAATACCGAAGATCACCC
cluster11655	Firmicutes	23	NA	dsDNA Phage	NZ_CABGHN010000001.1	485127	486539	MKGESELDKKAAIYIRVSTQEQATEGYSIQAQTDRLTKYVEAKDFILYKKYIDAGYSASKLERPAMQELIQDVQSKKVDVVIVYKLDRLSRSQKDTMYLIEDIFRPNDVELISMQESFDTSTAFGSATVGMLSVFAQLERKSISERMITGRVERAKKGFYHTGGQDRPPAGYQFNSDNHLIINEYEAAAIKDLFRLYNDGLGKSSISEYLKKNYPGKNKWLPSSIDRMLKNSLYIGKVKFSGVEYDGIHEPIIDEVTFYKTQKEIARRKQSNTKRYNYVALLGGLCECGICGAKMANRRAVGRKGKVYRYYRCYSKKGSPKHMMKTDGCSSKAQQQFIIDEAVINNLKNIDVEAELKRRSAPQTNTSLISSQIESIDKQINKLIDLFQVDSMPLDVISE…	ATGATAATCAAAAAACAGGGAAATTAATGAGCCGTTTGACCACTGATCTTTTTGAAATTTCAGAAGTGGCGCATCATGGTCCAGAAGACGTCTTTATTACGATTATG	GTTTTGTCTAGGGTGTAAAGTAGTAATATTATATGCAACATTATTCTGTATTTGAAAATAAAGAGCAATGTTGTACATCAAGATACAACACTACTCAACAAGTATAA
cluster11672	Proteobacteria	1	1	Other	NZ_LVDX01000038.1	42541	44232	MMSTIKAYSYLRFSTTRQVRGDSARRQLELARDYAKRKGLELQELALADMGVSAFKGANRDAALGVFLRLVQDGKIPKGAYLLVESHDRLSRQNVEDALMQFMEIIRAGIVVVTLTDEIEYRQGQLDMSKLMLSLVYMSRANEESEMKSRRAKAVWEQSRKAAVESKTLIRNAYLPQWLKWEGDRVAIIPERAAIVQRMFALAMQGYGYTRIAAILNSEGHTGFRKNNPWRPSGVGSLLRNRRVIGEYQNFTKVDGQRQPIGEPIPEYYPAIVSISDFQEVQLQIATRNKHSGSARRGRFDNLFSGILRCQCGASMVYNDKGKKGAPRYYLVCPMREANNCDMPMLRYDAFEPQALVAISHLKPVMDARSAKSTQLWQLQNDIAKLTDQVNAQKARKRR…	TACAGAGAAACGGACTCGTCATGACAGATAGACTCTATGGGATTAAGAACTGCGACACGGTAAAAAAAGCACGAAAATGGTTGGAGGCCAAGGGCCAGCAAGTGA	AAGTCGAACAGAACTCTCAAACAATAATGTACGGTATTTCTCCCCAAAAGTGCGAGCACTTTTTATCAGATCTACCGTTTAATGACGAAAAGAAGGGGTTGGCCC
cluster11700	Bacteroidetes	1	1	Other	NZ_JPJI01000026.1	190058	191815	MLAIYTRLSVESESKSIDYQKREGIQFAKEMSLQYELYDEGAGVSGTNDITERPVLSKLISDISDTSKNISAVWMRSQDRLDRNSMVYFIFLDAVKKSNVLVYFGSKEQLDFNDPQTLLNTSILSAFNAYYAGASRKKIKRVLHDNAEKGKVWGIVPYGYRTDENQKLEIYEEESKVVELIFKLALKGWGGKRIATKLNLDKIPTRYHNYEGTLKTKNKYTKEVSRKSKKDIVWAAKTVTDMLQNKWYVGTRTYGEKTFACPIIINDIDFYKVQNLFKKRKNFRSFEGKHKYLLKGKLRCKCGRNLYGRYKKHGRENYYMCSSKREATMNCGSASINIPRLDSFIIQHLFESKNLINHLEEVLNNSDKLKTLNYELSEIISKISILSRKKNKYAKYLAD…	GATTGATGGCACAACGCCCATTCCGCAGTCCACATCATACCATATCAGATGTTGCCTTCGTTGGTGGTGGAGCATATCCACAACCTGGTGAAATTTCATTA	ATTCTTTGAAGCAATATATGAACACCCCCACAAATATAACACACACTGACGAGAAAAGTAATTTTGTGGGGGTGTTGTAAATCTTTATCTTTACTAGATAA
cluster11715	Proteobacteria	45	2	dsDNA Phage	NZ_JPZE01000005.1	150329	152218	MKKCFIYHRVSSDLQLSGTGIERQEQNLNAYVERINLLAEMDDPEATIISDQGVSAFKGLNMSEGELGRWMDQVRAGMWDDSHLVLESIDRFSRQNPFQVVGYLAELDRHNITIHDVSLNMLINRGNSAMLPIVAMSAQRAYEESKIKSDRIRDGWRRKREQAFKQGTIVTNKRPQWIDIVEDKYELNDKVAIVREIFRLYQTGIGTPTIAKMLNERGSEWLFESGRLWRGESIHKLLRNKRVTGSIFISEIIRDYSSTSNPVDQKRYEMDVYPIAISKEEFNLVQELLKSRRPGAKVTGGKVLKKFYDPITNKPYLDRDGNVIELEVDTGKEIIQSNIFNGICRCARCGEAMYHNVVVAKRDSKKKGKFTEEYRYIRCIAERDGLCDNKALQYEVVEQ…	TGCGGGCTCATTGGATCGGCCGTAATGACCTTTTCCGCTTGATAATCATACAAATAAGTGCCATTACAACAAATGGCAGGTGTATCGAGCGCCAGTGCCTGATAA	GGGGCCGCTTTTGTGTGTGAAGAATTTGTTTGTTTACGTTAGCCGTTATTCAAATGTATGATGTGTTCTACAAACAAATAGTTATCATGAATAGGATAACAATAA
cluster11724	Proteobacteria	4	NA	Other	NZ_CABGPY010000003.1	494587	496338	MKKLYSYIRWSSQKQTVGTSLARQTEAARNYATENGLEYAEIRDAGISAFKGKNITHGALGSFIQAVKDGVIEKDSTIFIENLDRLTRSGVGTAQKLLLDLLDLGLTVVTGMDQRVYTMESANENPTDMLISLLMFSRANEESKTKQNRTNNTARALVARFKQGQPTNIKNMSNDPWWFDSSGSKYEAVKPHPVHWVAAQKAVELFLMGWGCFRVTAYLNSHLDLYPAPKPTKRQIDQGVKKWAVPNLVTMRKNPALMGVKKLTIEGYEHKLDGYYPALVTPEQFARIQDIRTGNKFVQGEQKKMISLLSGLGVLKCGLCGGPMIAYSREGRLRYVCSNGKIQKSSCKVWSVNGSIVENLTARALVYGYTHSILLGNTKTEDLTPLIESKETELGLVKK…	TATAGAGAATAACCTTCTACAATGATCGAGTCGAGAATCATCATTTCGGTCTTGCCATTAATGCACACTCTTAGTAACTTTGCGCGCCGAAAGACAGAGAAAAGGAGA	TGTCACTAGTTTACATCAACTGCATTGATTGGCATCTATTTATATTATGGCTTGCCATAATTATGTTTGATGCGAATCGTTTAACTACCTGATTTATATTTATTATAA
cluster11732	Firmicutes	2	NA	Other	NZ_WMVE01000003.1	169059	170393	MKVGLYLRVSTERQIENYSIPLQKERMHAFCASKGWQEIKEYVDAGFSGSSLERPALKQLQQDIKRKRINMVMVYRLDRLSRSQQDTLYLIEDVFVPCGVEFISLSETIDTTTPFGRAMIGVLSVFAQLERETIVERFWSCHQKMVRDEGLWAGSACNIPYGYIRLPRGELMVNEKERQHVVRIFEEYVNLQSYAKVHQKLEAEGFPKIKNNRMRRLLENKLYMGDVSFSGEWFKGSHEPLVSAELFNAAQEVIQNNRWNSHGKAKNKVFTGKVFCGSCESEYRPYVNKKKHYLMCHRRKCFSQYESKCFNRTLLREHFEKEVFSRIQNLGTSGEISLENKGNEYTKQIKQIDNKINKLLDLYMDDRVSKNALDTKLNQLYTLKNERLEQLEELDDQQL…	GTTCAAATTCTTTCGAATCAAAGGCTGCTAAATACGTTTTTCCAATTCCCGTTGCAGCCACGACAAGCCCTTTATCAAAGCCTTCTTCACGTGTTCTCTTTA	GAAAGAGTAAATTCTTTTTATGAGTTTTTGGTTTTCAGTAGAGGGCGTCAGTAAGCGCCAGTTCTGAAAACCGAAACATAGATACATATTATTTAGGAGGAA
cluster11740	Actinobacteria	1	NA	Other	NZ_CABKSM010000001.1	42186	43649	MTVAAAYLRVSKSDDTDDESLTLETQRRRIKALCEARGWMYGPEYIDEGVSATKGRGGNTDWARLLGDVGKGKFDVIVARDLDRLLRTLQDLVKLIDLGAKVATVDGEIDLTTADGEFRATMLAAVARFEIRRKSERAIGANETRRRKGLPVTRVKILGYDEDGVTQIDDEAEAVKKAFVDYLAGVTLAQVCRDLNAKGFTSSRGVPWGNANIRSLLTNARYKGVITKWEPDPDRRKISGPLTEETYRGTWEPIVSADVFDAVQAKLRDPSRRRNWGTEPRHLMSGLLLCGACGDGTHMYHSTFYPKARMKKSGEVTKADPVRIYKCLKGNHLSRKAQPIDDLVERIVLRRLQEPDAANMFTLGDDGLAREELRVERVALQTRYEALAGLVADGVLPAD…	CCGCAACGCTTGCACGGGAGCCCCTCCCGTCCGTAAGCATCCAGCGAGCGGTCGAAGTACCCCGACTCACCATTGACATCGACGTACAGGGCATCAAAGGATGTCCCACCCTGGGTA	CCGCATCGGTCGCACGGCTCACCAGTTCGACCATATGAACGTAACAATCTGTCGAAGTACCCCGACTACATGACTTTCTCACGCTCACATGCCGTAGAGTTCCGGACATGACCGTTG
cluster11742	Proteobacteria	1	NA	Other	NZ_BBQY01000004.1	89405	91030	MDALLYIRWSSQEQNKGDSHRRQLRLGEDAAKLRGWNIVETLIEDGRSAYHGRNRDVGGKLAEIEDRARLGNLNGWVLLVEQLDRLSRQQPIQTLNLITSLTGAGITIFETSTGRKWDNDSVRSSWTDLLEAFIRAGLAFDESDKKSKRIKSAWMATRERGATKDGQADPRIMPGWMEVVEGRYKIIEARAQWIRSIFRWCIEGVSLTGIARRLNADSKSRWTAGSWAAPNISQLIRARNVLGEYLPQTKDQTGKRVPAGDWTKCYPAIIDEPTWQAAQAALQRRASASPSARNRRINILAGMVICGACFGPLFLGTHNKSARRLICRNRHQNSGCDARTTYHYPNLERGVLDYVLHIAVPEQTGPGSSAGLITNLELSLQERKARLEKLVDSYSRTGS…	AGCTTGCCGAAGCCTGGCGTCCGCATCGCGGCGCCGCCGCCATCATGGCGTGGCATCATTATAATACAGAGGTTTTGTAATCCATGTCCCCTACCCTGCCCCATGCCCGCTACATC	TTTTCAGCGAGTGCTATCGTTAAAACCTTAACGCAATGCTCTTATAGCACTGGCATCATTATAATAACGGTATTGATATGCTAAAAACTTGAAAAATATTAATAATTATTTTCCGG
cluster1175	Firmicutes	1	NA	dsDNA Phage	NZ_FQYW01000013.1	23706	25091	MKKAALYIRVSTDEQAKHGFSLGEQRHDLEQYAAAHHYAVVDVYADEGNTARKAISKRKELQRLLDDVRAGHIDVILLKCLDRWFRNVRDYYKVQEVLDEYGVEWECTQEDYNTTTTNGRLMLNLKLSIAQNESDQTSDRIKYINEGKKRRKEECTGKHPFAYKSVNKKLVIIEEERPIVEFAFAQLLAGSSTHSIATKIWQEFHFAIDARRIWRIVRNPTYKGERYGIPDFCPAIIPPEEFDKVQKILSRNNQPSRTGLVYLFNGKIICPSCGSILVVNCGRSKKTGKYSRPIYLCGKKYTTGKPTIAGGCQFGGGVSERVIERWLIANIFPLLKDYEAHLRSSQPKSMDYRSKMKTINNKLARLKDLYLDELIDKDTYKADYRKLQDELAKLAIASK…	AACCAGATAACTGCCCACTTTGCAAGCAGGGTGTGCCAATGACCAAGAGAGGCAGGACAGGAAAATAATTTGCTAACAGAATAAGAAAAGCTGTAGATACCG	GAAGAATAAAAACCTTCTATATAATATATCCCTCTGTTGTTCCAGTACGTGGGCGTACTGGAAAGACAGAGGGATAAGTTTTTAAATTTAGCAAAACAGCCA
cluster11751	Firmicutes	3	NA	dsDNA Phage	NZ_CP014672.1	1502523	1504031	MIAIYARQSVDKKDSISIESQIEFCKKEFEEGQAYKTYIDKGFSGKDTNRPAFENMMNDIRAGQIEKVIVYKLDRISRSTLDFANIINTFKKYNVEFISSTEKFDTSTPIGKAMLNIIMVFAELERETIQKRIKDNYYARGKKGFFLGGRVPFGFNKVETKVDGKKTSMFEPNPEQIPYVIEMYEMYANTNTSLGKISDYLNEKNVPAPNGGNWDSNKVSRILHNPVYVRADADVYQYYKNKGCIISNDISDFIGTNGCYLFGKREANERKYTKVENHVLALALHEGIIDSHTWLLCQYKLDSNKQIKNSGKGKHTWLTGVAKCGYCKYAVSVIKSSTGNYKYFNCRGKTNLKVCKGHSRPILVDEIENIVKEHIFEKINQLRNTSIDTQVEEDRNINR…	CCCGTTCAAGTATTGCCTCTTGGGTAATGCCCGGCTTCCAGTCCAGAGAATCAATACTCCACTGGATTGTGAAATACCCGTTCTGCCTTGCAATTGAAATAAC	AAATCTCCGCTTGTGCGGATTGAGTATGTTTTACTTTTATATTTAATGTTTCAGGATTAGATATAAAAGTAAAATAGTTAGATTTTCCATTCTATATTGATTT
cluster11759	Firmicutes	1	2	Other	NZ_NNBY01000047.1	38944	40608	MNNHRKIAACYMRYSSHAQDDGNSIEAQDKAIKRYAEEHNYDLQYIYCDKAKTGKSAKRPEFQKMIADAKNQLFDVCIVHKFDRFSRSRRDSIIYKEILSEYGVCLVSVSEQFGSGPQSTVMEAISETMAEYYIKNLSNEVRKGLDVVASKGLHTGGIPPLGYDVSEDKKLVINEAEAEIVRLIFDRYANNYTYNDIAKELNAKGFKTKIGNEFTGSSFNAILQQRKYIGEYVYNRRVSEDKRGCVNSHKNKPEEEILRIPGAVPQIIDNETFEKVQKRLEMNKRKAGHYKSKSSYLLSGLIVCGVCGFHYQGNCRPSGSSSNMYSSYRCGKRQNHKVGCGNSEIEKNRLETFVLEQMQKHLFSDKAIKAIVTQVNEYNASVSKNKNKDLLLYEKQLKE…	TTTAAGTAATTTTGACAAAAAATAAAAGGTGGTTAAAAAACCACCTTTTTGGTCGAGGTGAACAGGACTTGAACCTGCGGCATCTTGGTCCCAAACCAAGCACTCTACCAAA	AGAAAAAAACCACAGTTTTTCAGCAATTTTGCATAAAACTGTGGATTAAAGGTCGAGGTGAAAGGTGTCCATATATAGTCACATAAGCAAATTTCAGCCAATGAAATGCCCA
cluster11765	Proteobacteria	1	1	dsDNA Phage	DDVK01000006.1	46665	48350	MATVCYPYVRFSTGKQADGDSVRRQSEKIEAFIKAHGFDVDTRYEDHAVSSFRGKNATKGQLSIFLQKVRDGEIAKGSVLLIENWDRLSRQVVDASIDLFSDIIRAGMKIAVLDESCIYEDLTSTNYIRAIVQFERAHKESERKSDFSKNNWKGLHQKMASGEVVTKKCPSWLRVEDGKFVEIPEMTSLIRDLFEYSLSFGLSEACRKLNEKHGSSLKLHQAQYFLKNRRLTGEHMPVTYCSIKKKNVKTGQVIPDYYPQIISPSVFENVAEVIKGRRPFAGRQDKQYFNILRDLVVCSECGGSVRYMHKGAKQYYYCTASMSDQCVTEGIRSIRGEELRQVLFYHKQWTNITSYLSKSNKQFKDHRDSIAELRRKLALVSKKTSDLEEKWSAEEDQAS…	CAGACGTCGGTTTCGATCGCTCGGTCAACCCTTACCGCGGTTGCGAACATGGCTGCATCTACTGCTTTGCGCGGCCATCGCACGCGTACTGGGATCTTTCGCCGG	ACGGTAGCCATTCGAGAATGCCTCAGGTGTTGGTTCCTATAGCTTAACACGGCTGGCTCTAATCTGTGATAGGTACAGATATGGATGATGAGAGCTTCGACAGTG
cluster11770	Firmicutes	1	NA	Other	NZ_VSTF01000012.1	53772	55334	MSNLVMYLRLSLEDDVNADESNSITNQRRIIRDYISSHEDLRSMTVTEKCDDGYSGTNMNRPGMQELLAMVKEQRVDCIIVKDMSRFARNYLETGKYIEQIFPFMGIRFIAINDNYDSKDYVGGIGEIDVQFKALLYDFYSKDLSQKVSTAVMARKDKGMFIGICAPFGYLKSKNNACELLVDEEAAAVVKSIFTLRAGGASIAGIVRTLNGEGIDTPAAYHRRKGTYANMYTKGDSPLWTDYKVNSILNNEMYIGTFVYGKSRVKEIGSRRKKMLPPSEWKRIPNHHEAIVSKEVYEKVQAMKGTVPEAFTPVGKKASVYTGRLVCNCCGRNMIYHKDRLGKRFFNCEVNYRKNNNCVHRVLVTDLDGIIKGELSKQISGLAKLKLLMEKEREQHNER…	AAGAATATTTATGGTTTGGATGTGTGCAGAGTGTTTATCGATGGTTGGATGGCGTTAGTATGCCAACAGTCGATAATCTGTATGCAATTAGCAAAATGCTTC	GAGGAAGAAAAAAGTTTAAGAAAAATGTTGTCAACTGCTTGACACAAGAGGGGGATTGAGATATAATAGTGACAAGCTTAAGAAAGCCTTATAAATAGGGCG
cluster11805	Actinobacteria	3	NA	dsDNA Phage	NZ_CP006871.1	5657881	5659926	MVASTQVRRSKNPPPSTENVERETTAPVSGNPPVPSTHPQANSSASAQAARSAQGPLPNKTVKADGVAGLALGAEGNSPVPTPEVKRHPAVSTLVTSGAGNRRSPVGNVESNATAGAVFAEPLRGVRCIRLSVRTDETTSPERQREADDIAAAALGIDFGEGDALREAVDLDVSASKIGPFDRPQLGGWLTRPDAFDALVFWRFDRAIRSMGDMHELAKWAREHRKMIVFAEGIGGGRLVFDFRNPMDPMSELMMLMLAFAAQVESQSISDRVTGAQAAMRKMALRWRGGGRPPYGYLPAPMPKEHGGIGWTLVPDPDAVRVIERIIAALLEGKSPHAIALMLNADWVLSPSEHWKAYKARTKSTTDADSEADAPKKKPVQWRSQHIVTMLTSPALLGW…	CCGACAACGCCCCGCGCCGCCAGGCGCAAACGGCAACCCCCACGGCGGGAAAGCCGACAACGTGGGAAGCAACGCAACCCGCGTCAGAGCGCCTGCGCGAACGTG	GACGGGGCACTCTCAGGCCCGTCACAGAAGTACCCGTTATGAGCTTCGGGAAGCCCCGAAGCTCCAGAGTCATAGTTCTGGAGTGATCGCCCCATGGTGGCATCC
cluster11816	Actinobacteria	1	NA	dsDNA Phage	NZ_ATAO01000181.1	226	1647	MSRTALYLRISRDSDKLGRGVARQRAECEALASRIGLNITQVFEDNDISASGYSKRVRPAFEEMLKRTEGGEFDTLLAWDLDRLIRKPEDGERLIDLNAKSGANIRTVSESVDLTTANGKLFLRIKVDVAAHESEHKADRIKAAHRQRLQEGKPISGRTPFGWKKGGLELEPAEADAIRDGVAHVLAGGSTTSLMRQWNAAGLLGPSGKLWSTASVKNVLRRWRNAGVVEHKGQPLDVESQITAIVSREDLDAIRLKLALQPSPNGRPVAKSWLSGVMTCGVCGLKMYPRKDYYQCQTQTERKREAGDTRKHCSIAKHVAEDRIMHALYFEANHRARWGTVEAADVAKVRKIEDDLLEAQKDRQETTQLLFIKGVDRKGVEARLSELADEIERLERERL…	AAGAGATCCTGATGCTTCTCCCGCTCGTCTTCCTGATCCTTCCGCTCTCGGTGCTATTCGCCGTGTATCCAGGGCTGTTCATCCTCCGGCTCGGCATCGGCTGACCGC	CGCGAGATGCGGAGGTAGAGGGCTGTCCGTGACATGCCCCTAAATCTATCGTGCTATTAGCGAAAGTCAAGTTAAGGGTATGTAGCGTGCCAAGAAGCCCGACATACT
cluster11827	Proteobacteria	1	NA	dsDNA Phage	PLNV01000056.1	30984	32603	MNTKTILRCAIYTRKSSEEGLDQDFNSLHAQREACEAYIASQKHEGWHIVKTHYDDGGFSGGNIERPALKQLLEDIDAGKVNAVVVYKVDRLTRSLTDFAKIIERFDNHNVSFVSVTQQFNTTSSMGRLTLNVLLSFAQFEREVTSERIRDKIAASKKKGMWMGGFVPLGYDLKDRKLLVNAKEAQTIKHIYRRYLELGCVRLLKEDLDKNGIYSKVRGEKGGCSFARGMLYKILSNPIYIGQIRHKGICHPGQHKAIIDQALWEKVQQHIAEKSVEHKTHNTVSCPLTNKLFDVSGERLIPVHANKKGRRYRYYISQSLAAEPKNASSSGWRLPGQEIEQVIAHAASEILLDGCAITTALQEAGIAAHHIPSALNKAKKIQQNTADLIDRFIRRVDLR…	GAATGAAAAAAAGGGCTTTCAGCGTAAATACTGAAAACCCTTGATTTTGTTGGTGGGCCGTGAGGGATTTGAACCCTCGGCCAACGGATTAAAAGTCCGCTGCTCT	GCGCCCATCAGGGCGCAAAGACCGCAGAATATCTCTGGAGGGGAAATTCATGGTGGTGCTTGTAGTCTAGTCCGAACCACTCTCTGTACCCGAATTCGATATTCAA
cluster11833	Firmicutes	1	NA	Other	NZ_FWWY01000001.1	140040	141578	MRVLGVVRVSTKEQATDAHYSFAAQRTRIRAYCHDRHWDLVDIVEYVQSGGSNRRELREILARVQRDQIQCIVVNELDRLTRDMVSTMLFLEELQRVGCRFASVSDDLDLTTPDGELKMMMLAMFAHYFRRQLSRKVKGGQAERAKQGKRHGERPFGYRPHGDSWVPDPQEAPVVQQIFQWYLQDQLGFRAIAQRLNAAGIPGQRGRTGTWDVRTVERLLRREAYVGDTIYGRWIQETDREGHTHVRRQTPQIIRDTHPAIIDRETWNRAQDRLRIRQSLGRRTHDSPYLFSGLVRCGACGASMVVVRTGRRQPDGRRAPVYCCRAYHTKGQCSTATKIPVADLDAAVLGALREEFRQVQTAPTPEQVARWLGDDPVMAQAQAARHRAAQRLAAIPAML…	CAAAAGGAAACGTCTTTATCGAAAATGGTATCTGGATCATTATCGTAGTGCTCGCCATGATACTCCCGATCGAAGCCCTACGCAATGCATTAGTTGGCGCTTTCA	ACCCGCATGAGTCTGAAAAGATATTCATCTACGACGCGATGAGTGTAGTCCTCGCGTCGTAGGTGATAATGCGAGAGCCTACGGATCGTCCGAGAAAGACTCGTC
cluster11857	Firmicutes	1	1	Other	NZ_MKQN01000029.1	572048	573712	MSRAFLPLQVVKVAIYARVSTEEQAEHGFSIEAQLAELGVKCKEEQKVIYGEYVDAGISGKSMDKRPALQNMLEDIKNGKLQEVWVWKTDRLSRKLADLMQIMEFFNRHNVTFRSISEKDFDLSTSSGKAMMQMMGVMAEFQRNIIVENVKMGMKQRARNGKWNGGQVLGYDVVEVSVPKGKDSALQINPIEAELVRKIFHMYAGGRGLRSIANELNHNGYKTKPNKSFSAVSIKTIINNPIYIGKIRYNVRENWSEQRRKGINHDPIIVDGEHERIISQDVWETVQKLYAKKSVTSPRVFNGTYLLTGMMRCPDCGATLVAHRIHDTLKDGTKVVRRYYICSNFRAKGSRVCTSNSVKADMAEQYVTDRIAAVVRKPKILEDIVARINNNRTVNVVPL…	ATGCGCCTGGTGCTGGTGGAGCAGGTGTATCGCGCGGTGAAGATCAATCGCGGTGAACCGTATCACAAATAGTGGTAAAGCGGAGAACAGAACTCAATATTAGTTTAAATGACTTGAACTG	CATAAAATTTGGGAGAGCCCTTGCTTTAAAACTTGCCGTTACAGTCATCACGGTGAACCGTATCACAAATAACGGCATGTTTTTTGGTGGGGAACTGCATAAAAGACGTGGAAAAGGATTA
cluster11874	Actinobacteria	1	NA	dsDNA Phage	NZ_PDES01000001.1	800308	802116	MRLSKYTDASTSPEVQTEFIYEGSRAIGGEVVGWANDTDISALKTTPWEREQLRHWLDRPAEWDALIWQRMDRAVRSMADMADLGRYAKKHGKRLIFASGPGGGRLELDFSSPMSELIMLILAFAAQLEGQTIMERNRGAAAHLQALGRWAGGIIPYGTIPVRKTFSDGNEGWWLGRDVDLTWNYVTEMVDKALAGRGYSYIRDHLNEQRIITPKNHRARLATPPRKHDPESRWSDTTVRDILRSQVLRGYQTREDGSVVRDAEGNPVRAGEALVEDDVWFALQSKLDELSQTKSQATKRKDGHPLLGVLKCDECGANAYHFANVSSQKMRRYGTAFVTQIRSSALSFVTDDDAETMVIRVPGNADALADQVFKDAKLRDRVVVAYGADALALPVGKMS…	AAGAGCGGGCCCTCTCTCATCCGCTCCCGACCGGCAGCCCCGAAGCCTCACGCGGCCTGCGTTCGCCACGCGGGTGAGGCTTCAGCATCGTGAACCGAGAACCCCGTCACCCGCCC	TGCCCCGGATGCAAGGGGAAGGGTGTGTTCACGGCGAGGACCCTACTTTCCGCGGCCTGCGTTCGCAAGTCGCGGAGACTCATACAACCGCCGTGTACGACGCTGAGCCCTCTACC
cluster11875	Proteobacteria	4	NA	Other	NZ_WIWI01000021.1	66869	68569	MHRSTPVYAYIRMSTVEQAKGDSERRQLGQIERFLQENDGELVEPVFLDRLSSFNGKNIKKGAIKDFLERVKNGQIEKGSVLVIESFDRISRQGGYLAHAVILDIIKNGVDIATLSPYKRYSINSENQFIEGIEIQTLLYRAHEESRTKSDRITRQHQARREKAKDKSVVYGSLPFWLIRTKDWIEFKEPEASDVKTCLSLLKTYGMYTATAKINEQRKSSKIFSKETVSHLLNRSAVCGDLQTHRIEYDEHGNKIRVQGEVIHDYYPALISRSEFEELRAEIQNRRTTKSTGRVSGFKNIFRNAMTCGCCFSPMRLAHMKWKNGGKKYLVCTKSETNQCIEKGRLWFDYDDVERVFFNEVNLSILKKSLTQKTKVDDAEIERLRSNFLKIEKQKSNIL…	GCAAAGGTTTGAAAAAAGCCGGTTTTACCTTCGTCGGCCCGACCATTTGTTACGCCTTCATGCAGGCCAGCGGCATGGTCATGGACCACGCCACCACCTGCGACCGCTACGCTGAGC	AAGCGTTTACTGGTCAAGCAGAAGCTTGCCGATTCTTTATACGAATTGACTACGCCTTCATGCAGGCATAACCTGTTCGTATAGCGCTATGATGCGCTGTATACGGCACAGGAGCCA
cluster1188	Proteobacteria	1	NA	dsDNA Phage	NZ_WVTP01000002.1	186155	187810	MAQAFSYVRFSNAQQAFGDSYKRQTDKAQRYAQAHGLTLATAAEHQFFDQGKSAYKAKHLDDEGQLRRFLSLVEDGSIPSGSFLLIESLDRLSREKVRDALPRFLDLLQRGIKIVTLSDNRVYDQDYNDIDLIVSIISMSRAHEESAMKSQRLRAVWDSKHKAAISSKKPIGGNCPAWLEYKDGAYEIIEEKAEIVRRIYSLCIEGYGYTNIIKLLNQEGIPLLDDSNRNKAGAWGVSGIWRILSNKATIGTFLFKGDEIPNYFPTVIDEGTFYEARAAIEQRKRTASSNPGKGMNVWQKIAYCASCKAPMHYVKKRENNEYLRCSAYAKGNCTQQPISTKSTELVFKELLPKLDSLSLVQTNTNALTKELTINRGKQGEIKARIEAIQAQMMDISTTL…	CCTTGACTTGGTAGCGCTCGTCCAGCGTCTTGCTCGGCGACCAGTTATTGGTGGTCTCGTGGTCGTCCCACTGCCATACCTGGGGCACTTCGGCGTTGAAGC	GTAGTTCTGGTCAGTGGATACTGCAAAGGGGTTTACCCTTCCACGACTCTGTAATGTCATGTAGGATTACACCCCTACCCTCTACCCCAGTGATCAGCCATG
cluster11891	Firmicutes	27	>3	Other	FMEX01000001.1	49602	51278	MLQQSNNTITSIYPIGNQTEELTALYCRLSQDDKQEGDSNSIINQKKILKRYAIEHGYQPYVFFVDDGFSGTNFNRPDFQRMIAEVEAGRIKRVIVKDMSRLGRDYLQVGMYTEIMFPNLDVHFIAVNDGVDSHVGENEFTPFRNIINEWYAKDTSKKIRAVKRSKGMAGEHIGSHAPYGYMKNPDNKKEWLIDEEAAEVVREIFRLCVNGYGPTRIANILTERKILCPTYYALEHGEKPRTVLPPDKYLWSATVVSHILERMDYLGHTVNFKTHVKSYKNRKKIDNSPEQWRIFENTHEAIIDKETFEIVQKIRSGKRRPTKMGDMPMFSGLLYCADCGSKMTFHRQMAQSAEKHNFVCSNYRHNSKSCTMHYIRNVVVEQIVLENLKEVIRYVSDYE…	GATAATATAGTACATATCGCTGCAAAAAGAAAAACGGCCACAACACCCATATTTACTGGGTTTGTAGCCGTTTTGTCACCTTACAACTGTCAAAGATGGGATT	TACTATACCGCAAAACCTAAATCTTAAAAACATCCTTACCAAACCCTCACATTAGCAAGGCTTTGATAAGGATGGTAGTAGAAAACCAGTAAAATCAAGGCTT
cluster11899	Proteobacteria	1	NA	dsDNA Phage	NZ_MPOE01000017.1	34964	36226	MDLVYSLLVMIRAHEESDTKSKRVKASIRRLCEKWLDGTYRGRINQGHDPLWLRETENGWEFNQEQAKAVLRTVELYKQGWGGLRIAAQLDSEGLSLHRDQSNNSSQRIYKLIKMPQLAGHKPVKVEDTEYLLRNYYPGLLTEAEYEDLQRIANDNGRRRIKGDLPHIITGIGICVCGYCGKPMAGQNLATKPRLPDGRIRDGYRRLLCASAASYGEGCSVPGSCSVAPIERAIMNYCSDLANLQSLYGPDRTAGPRRRVKEAADTVAAIRSQLDQLANAMLQTGAESVPMIFLRKARELEQQLADAERHKESMERDLVAISHANHKNAHQEWRALSEGVEAQDTATRLKARQLVADTFERITVYHHGIRPAPHNFDKNDCIDVVLVAKGGTSRLLHID…	ACACAATGACAACCGAAAACAGCGCCCCCAAGGTGGGCTTTGTGTCCTTGGGCTGCCCCAAGGCACTGACTGACTCTGAACTCATCCTCACGCAGCTCAGCGCTGAGG	CCCTGAAGCCTGAAGCTAACACTGTACCGCGTATAGGTATGGTGTCGCTAGGCTGCCCATGAGTCACTGCATATATACGTTTTCAGGGCAAAAAAAGCCGCCACAGCG
cluster119	Firmicutes	1	NA	dsDNA Phage	NZ_CELZ01000045.1	10991	12538	MKYAYVNENEIKYSGGASINLMPDHKRACAYIRVSREKEDGVSPEQQKEKAELQARLMGADLLHIYEDLDISGRSDKRPAFRQMIEDVKAGKWDCVLVYKVDRFARNVKDFHHYMEILEQYNCSLISISQNFDTDSPTGRLLRNILVDFAQFESEMISERVRDNKIANAKRGRWNGGHAPYGYKAVDKQLVIDEKEAEAVRLAFRRRAEGYGVLAIAKELNMRGYKPRRGSAWGNYWSEHSVKYMLANRIYIGELNYAGETIKDAVPAIIDEALFNAAQKTKDIPNRTQASTHLLTGLLYCAHCGHYSFQIQYHGRRHVRRYVCQTKRRKSTTACPSKILDADSLEERIAQELFLLANESRLIEYAYRDLKESYQERVKNMSAERPKLLEELERVQRLM…	CAAAAGGGTTCGTAGCTCAGTGGGAGAGCACCTCCTTGACGCGGAGGGGGTCGCAGGTTCAATCCCTGCCGGACCCACCAGTTAGAAAATAAGGTGGCCTTTGCAAGAATGCAGG	GGGCGGGCCGGGGGTTTTGTTTGCTATAAACCAGGTGTGTTTCCGGTGGCTCGCAGGTTCAATCCACCGGATACACACCCTATATACCATCTTTTCGGGCGCATAGCTCAGTGGG
cluster11904	Actinobacteria	1	NA	dsDNA Phage	NZ_LIQP01000186.1	213	1781	MVKRALGVVRLSVANTGQTGDDTQKKLIAKRVEADSLDLVGWAEDIDVSASLSPWLRPSLGDWLNNKRDQFDVLYVKSMDRIVRSVRDLCDIIDWCTKHGKSLICVEQSFDLTSEMGQAVAKILAVVAEIELNIIKSRVRASREAMRKAGRWPGGLVPFGRVAAKDGDGYTLAICPEYGPVLVEMIRLFMACKSFSVVADWLNAGNVPTVQDIARMRAAKGESTTRLNEEKAKARGTKWSPTSVQAVLTSRSLLGEYVRADGTVVRNEDGTPVMRSEPVLTEAEWLALQEVVTLVKYTKGPSETSPVRGILFCDGSDYEHPLYWAKGGKKNNKRPRIRCQGSKPKGRKPCPGHSFMAEELYELIGATLKLQIGSLPVRERRTVQDDSRAVKVAVLDAQL…	CGGAGTCGGCGGCGTTCGTCGAGAAGGCGAACGACGGCAATCAGACGGTGCCGACGGTGCTGTTCCCGGACGGTTCGACGCTGACCAACCCTTCCCTGGCGCAGG	CACTAGCCGCATGACCTGCGACAACGATGGAGGCAAAACCCAAAACCGTCCCGACAGTCTTGGTAATTCCCTCCAACGGTGGCTCTGAGGTCGTCATGACGAACC
cluster11914	Proteobacteria	1	NA	dsDNA Phage	NZ_CQAZ01000017.1	78189	79808	MVNKLVKPHIYLRVSNSKQQYGSGLDEQRDRIEQYIKSNHHLFTADYHEWVDIGFSAYKNKNIVDGKLGELVELVNVGKLGAGDHLIVYSIDRLSRRASWDEKTIQLIVSAGIRIHDITTPVVLDRDDPFSKIIFELILSRGHNESVVKSERSRSGWDAKHKHMVESGITMTKRLPRWLDWDATKGLVIKPREVSIIKRIFNSYVEGMSGPYLAKTLNAEKLLINDALWRPNAITKLIKDERLVGSFRGIKTQVVVPNIFPVIIEKDLFELANKRLSVNSAGIKGRVRVSKDDREVRNIITGICRCGLCGGPVSTSTNSIGVTYIRCRNRINFETCSNGGIRLDFTERALLGHIKQIDFQKLINNKHDDISELDLLNSEMELLLSDQAQCMTQIEERKK…	TTATATCACCTTGCCACTGAGCTTCGGGCAGATGAGTATGACCATAGACTAAGATATCCCCATTACGCAACGGAGGAAGTGCAGCAGGATGATAAAGGTGACC	AAATCAACTAAATGAGAGTTATTCTCATGTGTGTATGGTATCACAAAACCAAGGTATTGTTAAATCATTTACACATGATAATAGTTCTCATTGTGAGGCGATC
cluster11917	Multiple Phyla	11	NA	Other	NZ_PPBS01000076.1	16823	17995	MRNYEKITALYERLSRDDELQGESNSIVNQKKILEEYAGKNNLSNIIHFTDDGISGTQFDRPGFMAMMNGVNQGNIIVKDMSRLGRDYLKVGQCMEILRQKGVRLIAINDNVDSFYREDDFTPFRNIMNEWYTRDTSRKIQSTFRSKGESGKHTASSPPYGYIKDEKDKDKWIVDEKAAEIVRRIFNLTMQGNGPYRIAKILESEKVDIPAYHQQKLGYGLHQSKVFEHPYRWCSSTIVSILKKQEYLGHTVNFKTRKHFKDKKSKYVSEENWLIFENTHEAIIDQETFDNVQRIRGNVKRYPDGWGEYHPLTGLMYYADCGSKMYVHRTSNYKNIPYYTCSAYTKVPCGTLCPSTHRIKAEAVLNLIQETLKDIKKYLDEDHEAFIRSI	CTAGCTGTACGCCGTATTTTTGGTGCTTACATAAGGTTTATTTTTAAACCCTCATAAGCCGGAGGTCGGGAGTTCAAGTCTCCCCCGTGACACCAAAACACACTATTTTAGGCACTAGCAGTGATGCTTTTGTTCTTTCTCTTTC	AATCGTCTAAAGTGCGTATTTCAGGCTTTTAGGAGCTCATATAAAAAACCCTCATAAGCCGGAGGTCGGGAGTTCAAGTCTCCCCCGTGACACCATAGATGTCCTACTTATCGATACTTTAACTGCCCTTTTTGCAGTTTCCCTT
cluster11938	Firmicutes	3	1	Other	NZ_CP006770.1	1149710	1150966	MSNTKRIGQTALYERLSRDDEMQGESNSITNQKQLLESYAKRNGFVNIYHYTDDGVSGTTFDRDGFQKMIKAVEENKVSTVIVKDMSRFGRDYLKVGFYTEILFKEKGVRFIAINNGIDSEKQAESDFTPFLNIMNEWYARDTSRKIQSIFRARMEEGKRVSPSVPYGYYRNPKNKQELLVDKESAKVVKRIYRLVIEGYGVTQIADILTKDKVLIPSAYAEIHYPENNHSSKKRGIEDPYFWTPTTVSYILEKQEYMGHTVLGKTICLDYKTKKRRKAKEDELIIFKNTHEAIIDEETWNNAQRLRKTVRRSPKYGTTSHPFTGLLICSDCGGKLSYREPAEHKEKKYDCDYCFVCQHYRHRKGSCSMHYIKVKTVNEILLKINQRNHRLCERRKARI…	TAAAACCAAATTTAATGCAAATGCACTCGTCATATTGCGTAACTGATCCAAAAGGAACGATAGTCATTGAATGTGGCAAGATGCTTGAAGACAATGGATATGAGAT	ATATAAATTTGTCAAAGAAATTTTGTTTATGTCCTTGACAAATCTTCCCAAAAGGATTAACCTTTTAGGGACAGAGAAAATAATAAAAACTTGGAAAGGAGGTAAT
cluster11939	Proteobacteria	1	1	Other	NC_007614.1	113563	115197	MRKAYSYIRMSTDKQLSGDSLRRQREASEKYAKAHGLELIETLDGKDLRDIGVSGFKGANSRRGVLSVFLEHLNDGKIDANSILLIESFDRLSRADVLDAFSLFTNILNKGIEIITLSDNQRYTRDSVRVNPGQLFLTIGIMTRANEESVTKSKRGLSVWNNKRDNAQKKPITSRCPAWLTYSSESEKFEVIEERARVVRLIFELCAKTSGTWSISRYLNRHNIPVFGDAQFWQKSYVNKILSNRAVLGEFQPNSRESGQRIPVGKVIENYYPAIISATEFHLAWAARDRRNKTGSGRKGINFSNLFSGLVYCGNCGSKMSVRNRGVPPKGGKWLVCQNHLAGAGCEMREWKLPLVEDAIFKHLYEVDFSELLGNKSAGFDIEKELFALQVEQKELESK…	GGCACAGGCCAAGCGGGCGCTCGAAATTGCTGCGGCAGGCAGTCATAGTCTCCTGATGGTCGGCCCTCCCGGTACCGGTAAGTCCATGCTGGCGGCACGTCTCCCC	AGGCTTTTCGCATGGCTCATCAATTATATAATAGATAATAGGACACAATGTCCTGACACTATGTCCTATTATATGACAATAAATATCATATTATTTTTGGCTATAT
cluster11940	Proteobacteria	11	1	dsDNA Phage	NZ_CP042493.1	1857679	1859658	MQQQHGFGIDRQISTVTEYLSYATLDQRLGYQLDPENYEILDSDIGKSAFKGANWGAKSSLGKFYKAVVDRKITSGVLVCENIDRLVRLSNYEANNKLSTLIMNGIDILEVESGSCFSNRIPESSTVLNMSISRAYNESLRKSNFSKKSWKKRKATAEEQGTALNNNTPDWLSLSEDKQAYVINTVNVEKITNIFKMYVNGMGVTEIVKTLNANGDRYNDRGWNLVTIYNKLRDRRLNGYLVGKYKTVSQRDDETAEEAEKRLLKNRKARHEANLNAIRIYPIVIGDELFSKVESLMDKNIQARKPRSTTTKQRNLFNGISRCLVCGSPMNVQSMSNGSQYFRCYRQRTKDEHCDSKLVRYGDSERFLLNHIKGLDLNIIYGQDTEESSVESLKSHLSD…	AATGCCGGGATTATCAGCGAGGAACTCCTCGCGCGCGGCATCAATCGCTTCCTCTAGAGTGGCAAACATAGTCATCGGCGTCTCCCTGTGATTTGACATGGTG	TCGTGCATAGAAAAAACGCCAAAAGACAATATGTATTTTGATATACCCTGCCTGCAGGGTGCTATAAAATACATAATCTTCATGTGACATGGTAATGTGCCTC
cluster11952	Proteobacteria	1	1	Other	NC_011769.1	3450826	3452598	MSTQPAPPIPKPKAYSYIRFSSPEQMKGDSYRRQYEASQNYALEQGLDLDEEFTFKDEGVSAFKGKHTREGALGKFIEAVDQGAIRPGSYLIIENLDRLSREDPHTAYRLLSGILSRGITVVALQDHQIYTPESYANDFTQLLVSLLTMHRAHQESVVKSNRLSKAWAHKREDARTQGKAMTSTCPQWLKLDKTTGRYTVLEDRAEVVRRIFKETLDGKGATMLASQFNVEGIPTFGRAKGWWNSYIKKILTNEAVFGRLQPHTLKQVEGKRVPVGEPVDGYYPAIVDRETFYLAQAMRLGRRIPGGRIVARFSNLFTGLVKCGVCGATMAFDNKGTGRKGGTYLVCSEAKRKVGACQRHAWRYPQTQAHILLNLHRLDYRNLLPDIARQALDDANQLE…	GAATGCGCTGGGCCAGCATGGTCTTGCCGCTGCCGGGCGGGCCGATGAACAGCAGGTTGTGCGCGCCCGCCGCCGCGATCTCGATGGCCCGCTTGGCGTGCTCC	TGGCGCATGCGGAGGCTGCCCCACTGTTCGGGTTAAGAAGCCCAACATTGAGCATCGTCAGCCCTTGAAACCCCGAATTATTTCGTGATAGCTGTAGGGCATGA
cluster11958	Actinobacteria	1	NA	dsDNA Phage	NZ_AGSO01000002.1	76905	78305	MVEKGRRERAALYLRQSTFREESISLELQETAGREYAARHGYEVVDVQSDPGLSGRTFNRPGVAAVMDAVESGAADVVILWKWSRLSRNRLDWYLAADRAQQAGGRIESATEPIDTSTSIGRLARGMMIEIAAFESERAGDQWKETQARRVRNGLPHDGKPRFGYVYDPEQKMFFPDPVTGPVFAGLYRRFIAGETMYSLCVWLNAQGIPTATGSNVWTAGNLRQIMDRQFAVGRVYHQGVWHPGAHEPLITEAEYAAYKQARKTRAAAPRREASDYLLAGLVRCGVCGRALTGAAARGRWFYYRCFASRFTGGHSHAQVPTRLVEDAVYDKLVETAADIETTAIPETRPVAVDSAALKRTIQQHKTSLGRLAVQLAEDVISADAYAAAAPAIEQKLAA…	GGAGCTCCCCGGCAGCCAGGAAGGACAGCGCCATGCGCGACATCCAGACCACGCTGATGGGGAACGTGACCGCCGATCCCACCGAGCACCGGCAGGAGGACG	GTGATGCGAGGCCGCCCCACCCCCTGAGTACGAGTTGGCGAAGCTTGACGACCGTCACGGTTCGCCAGCACGTACCAGCGCCGGGATGTCCCCACCAGGGGG
cluster11987	Firmicutes	1	NA	dsDNA Phage	NZ_MASA01000067.1	96027	97466	MMYYSYGGKMRVAIYIRKSRGTEEDLLKHEEVLTNLCNANNWSYDLYKEIGSSQDNQREQYNRMKENIENYSKIVVMALDRLSREKQEQAELTKLINKYNFEIVTPTRIYTKHDNLLMDIQELLARQEYQMIRARQIQGTKTSFERGNWVGGIPTIGYKYDRNIRKLVIDEEKAKIYLFIKELALKGYNSSTIVSECYKKNYRSLTNKDFTPTAINRILKCRTYLGEVPYSGEWRKGNHEPLCTYEEYDTICDYITHRRVGIKSKAKTFPLSNLIVCGQCGALYGSTRRKDRGNREYLKKCWRKNVATGEKCNNKGVNAYKVHQAIKQQLEKRMFELKNTLDNFDRTNFENMKNDIQAQIYSLEDNISVLESRNDNIRNMCENGLYTVATAKEKISKNE…	CTTTCTAAGGGAGTTTTTACTTCTGGAATACTTTATTGTGGTTATAACATTCTTTGCTGCTGCGGGGTTATTGTTCCTTTAAGTAACGAAGTAAAAAGTAAAAAAATCA	AAGTCAAAGTGGCTTATATTCAGCCTTTAAGTATGGTTCTATTTTTTTACTCTTTGCTGATATAAAGTAAAATATTATATCCTAAAAATACATAAAAAAATAGGCTAAT
cluster12003	Firmicutes	1	NA	ICE/IME	NZ_CABJEZ010000011.1	111529	113052	MDKTIALYMRLSDEDDNLAAHEESNSISHQRKLMLDHIQKLPELKDCNIMEFSDDGYSGADFSRPNFVKMMDLVKAGKIQVIVTKDYSRLGRDYLEVGNYMECIFPVLQVRYISVNDNYDSANSFGSTGGMSVALKNLVNALYCKDASKKVRAAKAVLAKQGKYIAAFAPFGYQKSEDDKHMLVPDPVTAPVVQLIFELAIKGMKYTEIANYLNNNGYDSIFEYYQKIGVKRCYERDIGEHMWSASTVMEILYNEVYIGSVINNKTADNIDTGHQVVQRDKEDWIIVENCHEPLVSVEDFKLAHKMIARREVTKRKPNGKWRKSYIRCGICGKGLYKYGNKSSYRCHNGHVSRIRGEELEATLLDIARNMALAQLQEFELKTDGGNCPDNLEREIESLK…	ATATAATGACAAAATTTAATGAAAATGATTTTGACATTATAATAATTGATGAGGTTCATCGTGCGGGAGCTGACAGTTATCAGAGGATAATGGATTATTTTA	CCATTGATAAAAAAAATTAATTTTTTTTTGTTTCTTACTTGACACGAGCAGATGAGCGCGTTATAATAAGGACAAAGTTAGAGAAACCCAGTAAAATCAAGG
cluster12004	Actinobacteria	4	2	dsDNA Phage	NZ_JOFA01000001.1	61315	62757	MLRNRASLYVRLSKAAGETNASLEGMIKELRELCAKEGLREVALHVDDGLSGGFRDRPEFQKWINDARQEYADVLMTPHVDRLTREGLNVAASLLDVVEGKDSASGRIVHHPVRLLDAKGIDSSHGDSFRFRFVLQAEVARSERERMRDRTRLSVRRLRRAKRWPGGSPPYGYKVIPNPDGPGQALGLHLEEAATIREAARAVLAGDALTLVCRRLNHHKLRPRRAAEWSRVSLRRVLTGDAVLGRITVNGALLRDDNGEIEEAYPAVLTVDQSVALREALAPDPTRPKSSGRHPARVLSGLLYCHGCPSKMVVARHSGNPVYRCQTRSQGRVCEAPVSVSARLIEDYVTGVYLNAAGSLPYLREEVHVSNASELALVESDIAEAVRLLASEATAEGFA…	TCAGGATCGAACGGGCCCGGATCTCGTGGAAGGTGATGCCCCGGAATTCGGGGGTGTCGAACGTGCGCGTGGTCACCGCGTCCGCGGCGAAGAGCGCGCTGTTCCCGGCCGTCGAG	CGGGGCTCTTTGCGTTCCGGTACCGCAGACGTGCTTATGTGGAAACTTCGGGGGTGTCGAACGTGCCACCAAAGACACGTCAGGTAGCTACACTGGGCGCAGAGTTAGGGGAGGAC
cluster12006	Firmicutes	1	NA	Other	URUP01000001.1	52240	53877	MYNTLPISNQKTKSFRVGLYIRLSREDGDKEESSSVTNQREILKRYVSEQPNFFIVKEYVDDGWTGTNFDRPKFKEMIEDIEAGIIDTVITKDLSRLGRERLGVGHYTEIYFPEHNVRYIALLDNIDTYMDAGMNDMAPFKGVINDMYVRDISKKIRSSLIERKKAGNFLGVTAPYGYQKDPNNKFHLIINEKEAEVVKRVFRLYLEGNGLTRIAQILTKDGIPVPGESRDIGKTRRTALYSSWKQTTIRRILDNRVYLGELVQFKRRKINYKSKRRITVPEEERYICRGTHEAIIDEESFNTVQNILKKNKSFKGTKHDYLFKGLLFCSECGARLNVTYSNYALKRYGEYRYTTICYSYSRLYSDICTRHSNSIPELEEVLIKHIKEVCSRYINENLQ…	CTTTAGCTGATATATCTCCATTATAACCTTGCTTTAAATTAACACCTACTTCGCTAGCTACTTCATATTTGAATTTATTAAGTGCTTCTCTTGCTTCTGGAA	ATAAAGTAGCTAGTAGATAGTAGCGTTTAAATATATTTTTAACACACATATCACTGGCTGTCAAAAATATATTTGGCTCGTTTGAAAGATAATAGCCATCTT
cluster12013	Proteobacteria	1	NA	dsDNA Phage	NZ_JJOE01000035.1	96987	98531	MSQAISYIRFSSAKQGTGSSVERQEAMLGAWLKRHPEYVLSSIKYADYGKSGFKGEHLENGFGKLQAAIDFGVIPKGSVVLVEAIDRAGRLAPLKMIEVLSRILTAGVHIVTLDDEVMYTEESVNGPHLFLLAAKIQQANTYSENLSRRVTASYKSREVKAKAGKTIKRSVPMWLNSDGTLNPDVAPYMKQAFEDAAVGIGERRILRRLCEASSVFSGMTSTTLKRWMRNKTAIGYWPAMVDKDGNLVRDSEGNAVRDDIPNVYPPVVDADLFYRVQSVFNARKKFAAPTSNFLTGLVRCSECGSNYNKQISSRNPGIMDTMKCGQQNRENGKKCENVASIPIVVLEWIVKSTCLHAVRTALKSQHLSENGKRLIAIDVELQEVEKGLGNLASAIASVG…	CCGGTAAACAGGCGCAAGGTGTAGAAGTGCGTCGGCGTGGTCACAAACAGCAGGCAGGTGGACAGGGTGCCCCAGGTGATCATCATCAGCGCAATCCAGCGCCGTGGA	TCATGTATAGACACCTTAGAAATTTATGGGTGTCTTTTTGCAACTATTTACAGGCAGGACGTTGCAACAAGACGCCGAAAACCCTAGTCTCCGCTGCATCCAATGTCA
cluster12022	Proteobacteria	2	2	Other	NZ_CP032228.1	16563	18185	MDCVIYIRWSSAEQAKGSSLERQRQDCRQHAADNGWRVVDELVDDGISAFKGEHASTGALGSFVASVEAGRFPDGVILLCEKIDRLSRQEPGKVFLWMMNLTEAGVVVATVDGSRRYSKGNFDMASIIEVVVKAQLSHEESDKKSQRLAAAWAAKRRRLNAGEKFVMTRRAPAWLEVVGTPPVFIPIPARAEIVRRIFEDTVAGLGKQHIARNLNLEGVPTFGRAEAWHASYVQKILRNPAVIGELHTARKARGTKRSMTGEVVLDYYPVIVDADLHRRAMNAMRERSRTSTGRGRKLVNLFSGLARCEACSSKMTFRGKGRKQRADGSWVNEDYLVCDGYQRGRGCENGVHYNYAIWERGILDPIIYEALHEDHAASQSEVRDLEIEVARLERVWDLA…	AGGAAACCGCCAAGCGCGCGCTCGAGATCGCTGCCGCAGGCGGGCACAATCTGCTGATGATCGGTCCACCAGGTGCGGGCAAGAGCCTGCTGGCGAGCTGCCTGC	TCCGCCACTCTTCCACAGCTAATACGTGATCGAGTGTAGGCATATCCAACCTGCTAAGGTAATATATACCTACACCGCGTAGGAAATTTCCCATGGATTGCGTCA
cluster12032	Firmicutes	13	1	Other	NZ_FMBJ01000018.1	734612	736132	MYKPFSQADYKPSDKPKALYIRKSKKSQGKTEIETIESHLKRLTDFCKDQGWNNYVIYNDYVAKSTDINRIEYNKMLNACLDGKHDLIVVVEESRLYRTVNEQTNVYEELKGTDIAILSIREGYIFPNDRNQFLTNIIRGAMNQQELENFAYRMNVKVLASAKEGKYVNKLPFGYFKDKDKLTPHPIESKTFRFIVDKVLEGYVIAEIIGQLNQLGYTTKSNKRWKDVGTITRMLANRVYLGESHYYSKMFDEDVIVRDTHPALLTIEEFQKISNMIRSRSRNPQGIRYTKINTVLDRLVLCGICGNRLPIHKSWTNKEGVTSYQVGKCQKVMGEYNEKKCPNKSISLKELLPHFYIAMESYKDSLREEIESVEIDTTSDMKIKVMEQIKDISKRIAEI…	CCCCAATTGGAGTTGCCATTGCTATGAACTTATTCGGGCACGGCATCGCCTTATCTGGTGACTTCGTTATTCAAGGTGCACCGAAATTAACAGCAGATGCTGCTGGTC	TGTGTTTCACCTCATTTAATAAGTATTTATATACATCATAATAACATACTTTATCTGGAGATAAAACCTCTTAATATAAAGTGTTTTTAAAAATATGTATGATGTGTT
cluster12037	Proteobacteria	1	NA	dsDNA Phage	NZ_CP014039.2	877574	879232	MKKLLIEYHRVSDPTQLAKTGMAQQKAPSELIEKLCREHNLEVFPTVFDDRGISAFKGTKVRNGYEELKELLASGEVHPESVLVVLNQDRLSRQAVFDAQVELMGILKHCRIYVMHDNRLMDRNSENIMGDLILSLANAQRAFSESDAKSKRTKGAVLNKIKAHQNGVRGVTGKPINLGMGKLPWWYSSDPVTKEIEPIEEAVAAARAAVELFIKGESVYGVKRYLDEHHQLPEKLSKKAKNGWSIDVVRRMHKSPNLVGEFSISVDGVEHQVTEYLEPIIDRKTYLKFLSVRGSKSTPRRSKDEAVALFSGLGHCRGCGGTLTNLSDKGRISLRCTNALNRRVACPSPVSITGNWFKDYMVNVVLRYLGTKQTTRPVNSEADLKLLDQQIAKSEQKLE…	GTGTCTCGGTAACCATCACATCCACTTTGCCCGTAGCGACAGCTTTCGGCACGTCTAAGTTATTTTCGAAACGAGTAAAGCTGGCATCTTGCAGATTTGCATCGGCGA	TATTCTTACTAGTGAGCCTAAACTTGAATTGTAGTTATAGGATTTTAAGTACGTCTAAAATCCTCTAGTTTCAATTGAAGAGATCCAATAGAATGCTGATCTTTTTTT
cluster12048	Firmicutes	2	NA	dsDNA Phage	NZ_PZGF01000001.1	6547	7716	MVLVYKLDRLTRSVRDLLDLLEIFDQNNVAFRSATEVYDTTNAMGRLFVTLVGAMAEWERATITERTLYGKEGALEGGKFLGHVPFYYDLVDNKLIPNENRKYVDYIIKRLKENISATQIGKELSNMKNTPVKFNKTMVIQILHSPTAHGHTKYGKFFKENTHEPVITQEDYNTAIKILSTRRHTYKQNHASIFRGKIACPNNCGRFLHLNVNKIKRADGSYYLRQYYKCDKCSREKKPSTIIRYDMMQEAFMKYLNNLSFDTIEPPENNDDEEEFEIDIAKVMRQREKYQKAWAMDLMTDDEFKARMKETDKLLEEASEKEVENNELEFEQVIKIQKLLQKSWKNLSEDKKEDLIAATIDKIQIEIIRGNKTVNSPNEVKIKDVSFLL	GCTTGTAAACATTTTAAAGTGTTGTACTGTTCACCAGGAGGGAAAGCACCTGTGATGTTTCTACCAATACAGAATTTATAGATGTTCGGCACGATGAATGCGACTA	GATTAAAGATGTTTCATTTTTATTGTAGTGTGTGGTATTAGCATTTTGATTGTGATTTAACATACAAAACCACACACAAAAAAACCACCTAAAAAGGCGGGTAATG
cluster12069	Firmicutes	1	NA	Other	NZ_QVEV01000030.1	16046	17746	MKKSNELPKSIIYSRYSSTNQREESIDSQIRIINTFAKSKYNIIKTYIDSAQSATTDNRESFQQMINDVKSGNLPDVKFLLVSKRDRFARNRYDMAYYKNILAKAGISIVSATEHLDDSPESVILESVLDGMSEYYSLNLGRECIKGLKENAYTCRTTGSTPPLGLKVNKDTLKFEIDEPNADAIRLLFKRFVEDGWSYQLICDELNAKGFRTTRGNLFNSKSTLIDYLNNEKYVGRLTYLKSKKDPLTGKRTCKRNYNRDEIIVVENAIPAIIDEETFNRAQEILKYRKRNASSFRTTNKMNMLVGKVICGKCGSHMNINTRKSGKNKEYYSTYRCSAKKEKMAKRCDNRELSATHLERYVISQLMFYLKQDTIVDRITDMLNEVLEHEFDSHDSEIS…	CTTTCAGAAAGCGAAAAAAAAGCCGATGTTTCTCGGCTTTTAGCGTTCTATGGAGCAGATGAGGGGAATTGAACCCCCGTATCAGCCTTGGCAAGGCTGTGTTCTACCATTGAA	GCCTTTACATATAAAAAACTCACTTTTACATGAGTTTACGTGTTTTTTATTGGAGCAGATGAGGTGGGTGTTTTAGAAATCACAATAATTCATGTTAGCTAAAGCAAAGACCAC
cluster12075	Firmicutes	35	1	dsDNA Phage	NZ_SPNA01000002.1	467717	469219	MKAIYVRVSTEEQAIKGSSIDSQIEACVKKAGTTNVLKYADEGFSGELLERPALNRLREDARKGLITELICYDPDRLSRKLMNQLIIDDELRKKGIVLTFVNGDYADSPEGQLFFSMRGAISEFEKAKIKERTSTGRLQKIKKGIIIKDPSLLGYRMNKEKRTLEIIEEEAKVVRMIFDLFTDHSSHFFNRVNGIALHLTKLGIPTKRGAKVWHRQVVRQILMNPSYKGKYEQYKYDTEGSYVSKQAGGPAIMKLRPEEERYITEIPSVVSDEQWEYAQELLGKSRRKQLQYGTHPYLLSGLVRCGICGNTMTGKKRKSHGEDFYVYECRKNYAGAKNRGCGKSMSENKLNRIVWDEIYKFITNPEKYRVYKEEEKATHKADELELIQKEIEKAKKGRQ…	CTGGAAAAGGAACAAAGCTGGCAACATATGCGGCGCGGTGTATTGAGAACGAAATCCTCATGCATTTACGCGCACTCAAAAAAACAAAAAAAGACGTCTCTC	AAGTGAAATTCGATTTTTAAATTCTGCACTCCCCTCTTGACATTAATAATGAGATATTAATGACAAAAGGGGGGTGCGAATAAACGCACCTCCCCTTTTAAT
cluster12088	Firmicutes	1	2	Other	NZ_WNME01000009.1	84127	85785	MKRQQEKFTALYCRLSQDDGREGESNSIVNQKEYLMKYAKEHGFPNPKFYVDDGYTGTNFDRPSFKEMSADIEKGLVKTVIVKDLSRFGRNYIEVGSYSEIIYPEAGVRFIAIMDNVDTGSLESNEFAAFTNLFNEWYPKSTSKKVKEVKKAKGLAGEHLGAPPYGYLRNPDDKTRWLVDGEAAAVVRRIFSLCMQGKGVSAIATTLWKDRTLTPSAYKASKGIGVAKVSEDPYCWETSAVAAILENVAYIGITESFKSTRLGFKSKKRIPTAKDRRAYIENAHAPIIDRDIWEKVQIIRENKRRPNKSGITSMFSGLLYCADCGAKLSLATANGYAHFRCSQYKRTSRTQNCTQHYIREDALNQLVLKQLQHFLSYLQQFERVFIRRQIDTTLAERRY…	AGTAATAGCAGTAAGCGTATGTAGTAAAATCATTGTATGATTTATTGTTTCATATGCCAGATTTTTTTATAAAATAATTTTAGACTATCTCTTGACAACAAA	TGTCTGCTATCATTAACACAATTTACGTTTTCTCCTTATCTGGTTTCATTCAGAGTTAAACCAGATAGGGATAAAAATAGATATGTATCGGCAGGAGTACAG
cluster12096	Proteobacteria	8	2	Other	NZ_SIOR01000001.1	5232985	5234736	MRTAYAYLRFSTPEQILGDSVRRQTSLTTDWCERNGVHLDKSLSFEDLGVSAFKGKHVEEGALGVFFKLVGEGKIKRGSYLVIEALDRFSRENPFAAAGRLFDLIKLGITVVTADDGREYSEETLGGGDIGPMVLLMIKLSQSHAESVRKSQRIGPAWKNKKDLARSEGIPLTSRCPEWLELRDGRFHPRKERVDIVKRIFQETIDGFGRRAIVARLNGEPIEPFKAGQKWKNPDRVGGWQTSSVARILNNRAVLGEYQPHTGKAGNRVAYGEPIANYYPKVIDEAIFWRAQSAMRERRQQSSGRRGDKGAHLLRGLARCSNCRSPMHIINKGPPPKGGIYLSCSANRRNTGCENDKSWRVDQLEEALLLCLTSFKTRSFLTEKDETSRDAEGIDAMKG…	AGGGCCAGGAAAGCGCCAAGCGGGCGCTCGAAGTGGCCGCGGCCGGCGGCCATAATCTTCTGATGGTCGGTCCTCCGGGCTCCGGCAAGTCGATGCTGGCGGCCAGGC	TAAGCGGTTCTCATGATTACCCAATTAGGTGATTCGTGAAATTAATGTATCATAATCTTCTGACGTTGTGATACATTAAAAAACGCGACCGTCGCTACCGTTGTTGCA
cluster12098	Firmicutes	35	>3	Other	NZ_AUJR01000014.1	82444	84171	MTNEKSYVNMEPCTMGLSADQHVKEDVMLDQQKITILYCRLSNEDAMDGESNSIQNQRELLTRYAQDHGYTNIKVLVDDGYTGTNFNRPAVKEGLELVKQGEVGCWIVKDMSRFGRDYLTVGQYTEIIFPSYDVRFIAVNDGVDSNRGDNEGITAIRNLFNEWYPRDTSKKVRVSLRQRGTSGKHMGKPPYGYRRDPEDKEQWIPDEDAAPVVKRIFDLTVAGKGPSQIARILERDGVLTARALYAKRKGKPLPDQPYHWGEQSIVGILERMEYTGCVCNFKTYSKSYKLKKRIPNKQEDMFILPDTQEAIVSREQWDRVQELRQNKRRPTKAERQGFFAGLLYCADCGSKLHFATSKSFEGKQDHYVCAKYKSGRGTCSAHYIREEVLRDAVLERIRA…	TAATATGATGGGATATAGATGATAACAAATAACAAAAACCGCGAAAACCATTGATTTTACGTGGTTTTCACGGTTCCAATTTGATGCCGGCAGCGGGACTTGA	ATCGTCACGCCGCCCTCTGCGGCAAAATAGTTACTTGTCACTATTAGTCCTTGGCTTTATAGTGATAAGGAACAAGATGAACTTATCAAATGCCGGCTGACGG
cluster12105	Proteobacteria	3	NA	Other	NZ_LOZJ01000084.1	147790	149607	MSPFLPSLTVPVAYSYIRFSTPDQNKGDSRRRQLDASARYAADHGLTLDESLTVQDLGVSAFTGSNFERGALGQFVTAINEGRVAPDSYLLVESLDRLSRLPVTEALAVFQTIINLGVTIVTLVDSAVYSKDRLRNDWTPLLVALVSMSRAHEESAVKSRRVKAAWDAKKERVKAKKEVMSGRCPWWLKPSDDNSHYEIVEENAATVRLIFDLAKDGLGGEAIAKQLNARNIRPAQHAKRWQNSTVQFNLRNIAVIGVLQLDQDNNGRTTTNTFVEDYYPPVIDKALFYEVQALRAERNRNKNTMSAGRKGQCYNIFQGTAKCGYCGSPMHIRRKPGVNSGFLYCSKSLQGGGCVGVSYNIRQLEAEFIEFTRELDLSHILGDTSTDNALTEKKAGLSV…	CATGCAACGCAGGCTCCCCGAGCACCTCGCCGAGCAGCCGCCAGAACTGGTTGCGCGGATGCGCGTAATACTGCGCGGCATCCAGCGACGCCTCGCCCGGAAA	ACGGACTCACCGATTATATCCAGCCCTGTTGTCAAATTGACCACCCAATCTTGATATTTTGGCTAATTTGACACTCAACTGTGGTGCCATCCGTCGTTGCGGA
cluster12109	Proteobacteria	5	NA	dsDNA Phage	NZUG01000052.1	98562	100130	MRTLIYARYSSQLQNPRSVEDQIAACRKRADDEGWEVVAAFHDRAISGAAGIEDAQRPGLAALLAALDAGGIDQVLTESTDRLARHQGDAFAVRERIEYAGARLFTLMDGVVDEITGTIKGLFDARTRKDLAVRVRRGHKGNITMGRATGGVPYGYRKVARLDEAGEPVRGLREPDPDTAPIVQRIFRDYAKGQSARAIAAALNAEGIPSPRGGIWRASTIAGHRKEATGMLTNPVYIGQLHYGRTKMVSDPRTRRRSSRMGDGEVTIGQAPHLRLIENDLWQAVQDQLEARASTRPERQRRPKHLLSGLGQCGICGGTWVATRATYFGCGQHMGGKACTNTRLIRTSEYEERVLGELKEQMLAPDVVEAYLEEYRTEHARRAGELGRNRARIERRIGD…	GAATGGCCGCCCCCAGCGCATCGCGCACGACCAAGGCCTTGCCATGCGCCTCCGCGAATTCGTCGGAGTAATGCGAGCCGATCCAGCGGGAGTCCGGCTGGG	CCGACCGCCGCCGCGCATGATGCCGCGATGTCGATAACGCACAATTCGGTTCGGCACACTACGCGTTCTGACAATTGACGGCTTCAGTACCGAGCCGTTGAA
cluster12117	Firmicutes	4	1	Other	NZ_JAQG01000019.1	74673	76220	MKVVIYARVSTKRDAQKNSLENQVSYAMNLAAQNGWTVVGQYIDDGISGATRNKRDGIMRLLNDAKKKKFDAVIAKSVSRLGRNSVENMLTAYEIESAGVRLILPEDNYDTETSTSKLMFNLKAVLAEEENAKLSERIKIGLRASARQGVYKASLPAFGYKRDPFNKRLELDEDYAPIVREIFDLYLYQDWGMYKISNHLIERGIPTPRTVSGGSNAGELWHQSTVKLILSNIVYTGTLIHHREETKDFISKKRKKVDPNQQIVFENAHPAIISMDEYNAVQEKMKQKGKNKSNGRESLFAHIAVCADCGKGMVYRNDRRKSGAYVCGGYVKHSRSFCSSHIVESDTLLQAVKDDLKELIADNVKLEKLYGAVNGKASEQQAKYAKELTNVSKRLKQLN…	TATATATTTTTTAGTTTACAGCAATATCCCTCCGCACTAACAGCGAGCAACACTCCACATGCCCCGTATGCGGGAACATATCCACCGGCTGCACTTCCTTCACCTCATACA	AAAAACGAGGGGCTTAATCGTTCGCCCCTCTTAATTTAAGTAACACTGAGCACTCCACATGTGTTGAATAGACAGTGAGAACAAAGTACGTTGTGTCCAAAGGAAGCGGGA
cluster12119	Actinobacteria	2	NA	dsDNA Phage	NZ_NQOE01000001.1	1531617	1532993	MTKAIIYARISKDRVGAGLGVERQAQDCRELAERLGWSVLRVESDNDISAYSGKPRPAYRRTLAALESGEANAVIAWHTDRLHRRNVELEPFLDVVERTGAQVATVKAGPVDLASPSGRMTARILGAVAQQEVEHNRQRVIAEKRQALAAGKYRGGARPFGYEADGVTVREDEAEAIRRATTALLAGESVGSIVRLWNDTFAPPQRARQWSRPAVTAVLKRARNAGKTESKGEIVGDALWPAIVPLDDVLAVRAMLSDPSRRTAVGAPRRWQGSNVYICAETGEPMTTAKARDSDRREYRPKSRRAGVCVTAELIDEYVSTVICERLSRPDARELLSAPGIDTEALTAKRAGIEARLDESAGLYAAGVLTAAQLTRATADLRAQLDAVDSELASAVNDA…	ACTTGCGGTCGCTGACCGACGTCGGAGCGGCGGCGTCGCCGACGATCAGGCGCGCCGAGGCGAGATTGAGAACGGGATGCAAGGTCTCGTCGATCACGACGAAGAGGCCGCCGCT	ACCGGTGGGGGTCAATTGCGTCTGGGGACCGCTACCGTCGTAATTAGCACCGCGCCGAGGCGAGACACGAATTAGGACGGTAGTATCCGCGCATGACCAAGGCGATCATCTACGC
cluster12127	Proteobacteria	2	NA	dsDNA Phage	NZ_CDMF01000001.1	4972525	4974417	MTTTQTLPAVDVQPAQSDAPKRLAYSYVRYSSEQQMTKKNGEVGDSVRRQMENQRKAVETYNLHVVDVFEDLGKSAFRGKHRLKGALSLFLASLDQGKIPSGAYLLIESFDRLSRERMTDGLTVVLTILRKGIKIITTDDLKLYDLSIKGKDLEQTIMITVLLERANNESTTKSDRQKAKWEGRRERIIKGEKKFLNKNVPWWIALDESTGAYSLIPERVAELKTIYELMMVKNLGLRAAAAYINENNPLKVGFGKNPDSYGWTARGIKRMIETPSLYGSLELCEYIYENGKATPDRKTIKVMDNFYPAAFTRHEVDVLKAKISSRMTSKERPTKRDLQYYNIYHGLIKCAFCGGNVRFSQKQKYSYLVCRNSEIKLCKHPKTLSMQYERFHEVFFKYA…	TCCTGCAAATGCCGCCGCGACAGCGCCAGAAAACGGGGCGTCGGCCCGACATCTTCATACAGCGGATCACCTTCCTCATCCGTCGCAACCACAGTCGAGCCTTTCA	ATCCACGCGGGTTACGCCCGGTTTTGCATTTTTCCTATTGCGTGCTCGCTATCTTCCTATGTTGGTGCTATGATAGAGAAAAATCGGCACACGGAAGACTTCCACG
cluster12128	Actinobacteria	1	1	Other	NZ_BJMC01000017.1	196109	197398	MSVNTVMSGALDLSTASGRLNAGIYAQIAQHEAELKAERQRRKERELAEAGEPRTSVRAFGFENDGKAWRQPEAEMIQQATTDVLAGTSLAEIIRRWNNTPYKTARAGRDWNHETVRLVLTRWRNAGLRERNIRDDQQRLVKTELYPGTWEPLVTREQIEAVRNLLFDPKRRRNSGAWARKHLLSFFLVCGECGDFMRAGHTTSRTGKKYMTYVCGGLRKNSRGGNCRLGIMYETVDDAVRDHVAKRLAFPDPALLRATDDDREAFTRNHEARAQVEKRRQQITSAPIDDLDKLPMLARVKIELDALAEEYERLAQRGALAETMRGFAKIEDSLVPEDSSTTEYAVDVLKLTRDLKKARTSARERFDGLGLSTQRQIVTALMTVTILPAVSGKQYRGNR…	CGTTGCCCTCGAGCCCCTCCTGCCGGGTCTGCAGCGCGACCCAGTCGGGGTGCGGGAACCTGATCTCGAAGACCTCCTCGGCCGAGATCACCCGCTCCCCACC	CCCACAGTCGGCACGCTACCGGTCTGCAACGTATTAGTGGTCAGTTCTGCTGCCTTGATTTGTTTGTAAGACATGTCAGCCATGGAAGGTAGACACCACAGCA
cluster12129	Proteobacteria	2	1	Other	NZ_LT841305.1	1350865	1352343	MARAYAAKHGLELADVSFRDLGLSGFDRSNIERGALAEFLTAVKSGKVEPGSLLLIEQFDRLSRAEISVALRLLLDLVASDIGVVTLVDEKLWDKNTVNDMPNLMLSLILMFRAHEESLAKSQRLRAVWTEKKRTAGTKILTAECPRWLTLKADRSSFSVIEDRAEAIRQVFALSAAGIGANAIVRRANIEKWPVPGKGDSWHMSLINRLTRNRAVLGEYQPYSHLKQGGKRSRNPSGNPISDYYPAIIDPALFSTVQAVRERRPRFPGRRDVEYRNFLHGLVRCICGRTLFRKGGDKNYPDYARYYCSGRARGATDCPSIDSKELESTVLYAATALAGAYFSPSTKMAELKEQADSLTLAMSAGQRRIERLVEAIESTDTPPSALVSKLTLVEQEVRE…	CGGCGGGCGTCACCGTGGAATGCGATCTGGGCCCCGGCCTGCCCACCTTCGCCGTCGTCGGCCTCGCCGAAACGGCGGTCAAGGAAGCCCGGGACCGGGTACG	TGACATGGCAGACCCCCAATGTAGACTTCTGCCATTATACACCAACTATTGCCAACGTCGAGATGTAATAGAAGAGCAAAAAGGAAAGAGTTACCCACGCCTA
cluster12143	Actinobacteria	14	NA	dsDNA Phage	NZ_FVPI01000001.1	376030	377598	MATSLVRAVVGARVSIFTDGKESQITQRTKGTAYAESQGWTVVGAFEDLDVSAIKQSPWDRPDLKQWLTDRADDWDALVFAKTDRVFRSAADCVKLSEWCRDHKKILVLVDDGIKLDYFHPDSQQDAFAGAMSKVFLILASVFAEIEGQRFVQRALDRVTQYRHQPRWAYGVPPYGFQVVDRPEGGKTLGHDLEAQQVLQGIATRLLSGDSLTRITADLNETGVLSPADRLRQRTGKELRGSRWTVITVQTILTNPATQGIKTAKGKPVLDAGGEPVRVGPPSFDSETWGRIHSELAQRSQSGQQRRHSDNPLLGVAKCGVCGKNMRHFQRTKGGRHYRYYICGSTPKACPGVLINADNAELAVETSFLDVHTNRRIKERVWRAGSDHSAELEQTTNTI…	CGTCCACGCCTCATGCGTCGCCTCGTCGGTGGGCACCGGCACGGTGTGAAAGTGGTCGTAGACCCACACCGAGTCCCAGGGGCCGCCCTCCGCGTAGTGCACGAGATCGC	CCGACTACCGCACGTACGAGGCTGGTTGCCATGGTTGCGGAGTGTATAGTAGTGGTCGTACTTATATCTACTCCGAAGTGCACAAATAGACCCACCATTGGAGCCTCAAT
cluster12164	Actinobacteria	1	1	dsDNA Phage	DKHY01000059.1	21697	23214	MTRAALYLRQSMDRDGRSEGIDRQRARCRALVESRGWEVAGEYVDNDVSASKPRGKGTAWHRLTEDAKAGRVDVVVAVDQDRILRGIRDLVTLMDVGAKITTVDGEIDLATADGEFRATLAAGLARFEVQRKSERQKRANAHRRERLLPSGGRRAFGYSKLAVGASAEWPKRVTADGREYPDYGHEPLEPEATAVRRGYAMLLAGATLRSIARAWNADGLTTTAGKPFEAYSVRNVLANPRNAGLVAPPRSATEGQSAQQNLRLADLPVGSWEPLVTPETWAAARDLLADPVRRSNPGALPKSLLSGIARCGVCGGPMKAGVVRGIRSYRCSESPHLSRKRDDADHFITHVVLDRLARPDAVEILRRDDAPNVAELRARLLAKQQGEANVLALVAGGHT…	CCCTCGAGCGCGGCGCCCTCACGCTCCGTGGGTACGATCGCGTTCTGCGTGTGGCTTGGACGATGGCAGATCTGGCGGAGCTCGATCGCCCCGGGATCGACG	GCGACATCGCTCCCGGCTATATCTACCTATGTCCTAGCTCGATCACTTGAGTAAAAGGATCGATTCAGGTCATACTTACGATATGACTCGCGCAGCGCTTTA
cluster12175	Firmicutes	1	NA	Other	NZ_QRQF01000048.1	16647	18467	MKKQAEKGKITALYERLSHDDERAGESVSIENQKRILEDYARKNGFTNIRHFTDDGVRGTTFKRPGLDAMLDEIRAGNVATVIIKDQSRIGRDVVEVGLLKRTFDEYHVRFIAANDNLDTANGFDIMSIFRDVINEWYVADTSRKIKTVFKSRMEKGLRCSRSVCYGYLASKEDKHEWIIDEEAAAIVRRIFHSVLAGESIASISRAFRAEQIPIPSEHWKRIGAPVRAAKYADPYAWSVTTISSILKRPEYMGRKILGKTVCENYKTKSTRKTAPEEQYVFDGAIPAIVDEETWHTVQRLRETVRRAPKRKAAPNRLTGLLYCADCGAKLTHRYNLVQGKWIEDAFICSNYRKLTRDCSMHHIPTQKIEAAILAAIQRVSWYVQNNEAEFIERVREAS…	GGGCGATTGCCGGGATAATACCCGCTTTCTTTGCTTTCAGAAGAATCCCTAACGTTCCGGTGACGGTGAGTCCCAGATACTTCGCAGTCTTTTTCGCTGCAT	ACCCCGTAAAATGCAATAATTTTTTTCTTGTTCCTTATTGACTTTTTCCGAATGGTAGTCTACAATAAAGACATAGGGAGCGCGCACCCTCACGAAAGGAGG
cluster12181	Proteobacteria	4	NA	dsDNA Phage	NZ_CP027804.1	2286740	2288221	MSQKQAILYSRFSSTQQSDGNSMERQLKAAISYCERNALELSSIRFSDLGVSGWSGVERDGLAALLRCVREGYVPNNSYILVEDADRLSRQGFMHVLQLVTELVETGCTFVTLSNGQQYTKHNVKNLSTALPLIIAADLAQIESQKKSERLRAVKTQKRMDRVIQGNQPFWITIVDGIPKLNDKAELARRIVDLTLKGYRPLHIARLFNSEGIPSPRGKNWAVAVIRRILSNTILYGAKSYHESRDGNYDAVETVKGLYPAICTHAEFQQIRVEKSTKKGTAETGPFSKLLRCPCGSALVIKQRRGEDTYRVCSAFIQNACTHNGYHKNIDSALMKVYQMVPITNKVTPSNSPDAERLAELHESLAVFEEMRLEFSGKPKMLARVYADIEKTENDIEEI…	GGTGCCGATGGCATCGGCCATCAGGCCGAACACGCCGAGCGGCGCGATCAGCATCACCTTGTTGATCATCCAGACGAAGGCATCCACCAGGGTGTTGAGGCCATCCACCA	GGCCAATGTGCAAATTTCAAGCGACGGTTATTGTCTGCATAATGGAACTTGCATCACCTTATTTGTTCTTTTATGATGACATAGGAAAGTGACACTCAGTAATGATACTG
cluster1219	Firmicutes	1	1	dsDNA Phage	NZ_MPTF01000006.1	368261	369835	MVFLLPLPYNTDIQIRSDHVVAKADETPIGKIKVAIYIRVSTDMQVEDGFSIEGQRTRLNSYADSQDWKVFDTYIDDGYSAKDLKRPAMMRMMEDMEEKKFEVILVYKLDRLTRSVGDLHGLLNTFDRYGVKFKSATEIFETTTAMGRFFITLVGAMAEWERGTISERIRFGVEQMVAEGRRPGGILPYGYTQEGVLIPEEAEQIREIRDLYMSGMGYKTIAVRMSREGKLRRESEWTSATVGYTLENPFYAGIIRMGSKTPEGLYVNTRKSERVKCVYGKGSHVPIFTDEEYEETKQFMKRKTHSGYSKIKIYWFSGVLRCGRCGGAMFGHLSTRRTTSRGVVRTPHYICSNKHHSNKCDLPMFRQSHVEHLIMEYINKVQEDTDKLKSASLEMIADE…	CCAGTCGACTGACCATATCGTGTGCGCTGTTACTATGGCCGGAAGACAAGCTTCCATCGTGCCCGGTGTTCATAGCCTGCAGCATATCGAGACATTCCGCTC	ACATTACAGAGTGGTATTCTATAAATGAGTACCACTTTGTACTATATAGACTCCTATCTTAGTCAATGTGGTGTTCATTTTGATATACACAGTTGTGGATAA
cluster12206	Proteobacteria	1	1	Other	NC_010172.1	2121964	2123691	MPKCYSYIRFSRPEQMRGDSLRRQTEAAEKWAAENGMVIDESLTDLGVSAYRGLNRLKGALGKFLELVAGGQVPKGSYLIIESLDRFSREDALDVISEFSKVLRSGVTIVTLLDGQVYSRERIKAEPMALFGSLMVMMRAHEESKTKGKRVGEAWEKKRKSASDAVLTARVPGWLQVVEDGGRRRIEFKPHGREVVRRIFADTVNGYGKLKVAQRLKEAGFETFEDGKTWHGSYVQKVLRNRATFGEMQPYKRDEEGRRVPAGPPVKGYYPAAVSEADFMRASAALALRDKSGGPREATGEANLLRNLARCTCGGRMRRENKGGKSSAWLVCAEASRGDCTNTRRWRLDLAEEKLLGCSARIDFRKLLAAEGEKMDAPPTVADYEAKAAEVSKRLAAIM…	CGAGGGAAGGCGCGCGGCCAGCATCGATTTGCCGGCGCCAGGCGGGCCGTTCATCAGCAGGTTGTGGCCGCCGGCGGCCGCGATCTCCAGCGCACGCTTGGCCCCC	TACCGCAAGCGGCAGCTCAGGGTCGGACACGCGGCGCTTAATAGGCCACGTCATCAGCATGACGTGGCCTATTGTCATGGTTGAGCGCACGACTTTCGACGACCTC
cluster12210	Firmicutes	71	NA	dsDNA Phage	NZ_CP021677.1	2935108	2936496	MTVGIYIRVSTEEQAREGFSISAQREKLKAYCVSQDWTDYKFYVDEGKSAKDTNRPYLKLMLDHIQQGLIDVVLVYRLDRLTRSVKDLYKLLDLFDKNNCIFRSATEVYDTGSATGRLFITLVAAMAQWERENLGERVTMGQVEKARQGQYSAPAPFGFKKQDETLVKDKKQGYILMDMIDKVKKGWSIRQIAKYLDQSYLPIRGYKWHIATILSILHNPALYGALRWKDELNETSHEGYLTKEEFEELQNILYSRQNFRKRQIESAHIFQMKLVCPQCGNRLGCERSVYFRKKDQKNVESLHYRCQSCALNERPSISVSEKKLEKALLLFMKNVKFDLEPVVKEEKNETTEIQNAIVKIERQREKFQKAWASDLMTDEEFTARMSETRKAHENFTKRL…	AAACCCGCCGTCTGTGTGGATTTAGGAATGACAAGCGCCCAATAAGGGTGTTTTTATTTTGCCTCAAAGGAGGTGAAAACGATGTGAGAACAGGAGGATTTCAGGACATGACACAACCCAATGATTATGATGTTTTACAAAAAGAAATCG	AGCCCGCCGTCTGTGTGGATTTAGGAATGCCAAGCGCCCAATAAGGGTGTTTTTTATTTTGCCTCAAAGGAGGTGAAAACGATGTGAGAACAGGAGGATTTCAGGACATGACACAACCGAATGATTATGATGTCTTACAAAAAGAAATCG
cluster12219	Actinobacteria	1	1	dsDNA Phage	NZ_UPHT01000019.1	78142	79572	MSATQTAIYLRQSLDRDHNELAIERQRAACLQLCAANGWTDTIEYADNDTSASVGYRSGYARMLADIEGGAVQAVVCYHLDRLHRQPRELEDFIELADKRRIALATVTGEVDLATDTGRLVARITGAVAKAEVERKSARQKRANQQRAQAGKVWNARVFGWDANEIVVHEAEAIRTASRDLLNGASLWSIAAQWNSQALKTAKGCGWTGGTVRQVLTRASNAGLVTYDLRAAQAEARTKGKPVHMAGIVEGAEPGRPAIVDRDVWEGVCTLLADPKRHTGRSPGRKHLLSGIAICDACGKPIGTGVRGTRTGGKRAVYSCKRIGCMKIVRGVELTDKRVVDAITKRLAEPDAAVTLARPTVDAKALRDQIELLRGQIREAEADYDDGQITAARMNARIE…	ATCATTTGCTCAAGACCTTCTGGGGCTGGCGCGACAGACAGCTGCCTGACGGCACGGTGATCTGGACCTCTCCGTCCGGAGATGCCTACGTCACCACCCCGGGCA	GCCCTTGTCCGTAGCCATCAGCGGGGCTGTATCTTGGGTCAATGCCCGCGGGCACCGTCATTGATCTAAGATACTACTTATGTCCGCCACGCAAACCGCCATCTA
cluster12220	Actinobacteria	1	1	dsDNA Phage	NZ_LR215973.1	5822346	5823857	MDTENRRAVIYARASKDRSGVGRSVQQQEAECREWIEEHGWAEGPVFTDNDISASKFSTAERPGYQSLLKALRGGDVLCVWESSRAGRRMEDHLQLRELCANKGVLLCIGGRVYDMTNPDDVHALNQAASTAEYESARMSKRIRRSIKRSAAQGKPHKMLPYGYKKDKETGLWVEDEQAAPIVREVVRRVLAGEGFRGIAKDLNERQVPKPGRGAADVGKPWQGAVLARMVKQASYSGYRTHHGKIVGRGEWPALISEDDRERLLALLEDPDRRMTTRGPEVRHLLTGIAVCGVCGRDVRWRKPKRNTHGHYLCRDSHVARSEPETDAVVVKAMWKAIEEWKADALLWLEVEEDDEGNEIGYAAPKNSAFTEQRRQARELRERLADLERRMINGTIRPE…	AGGCGAGCAGCCCTTTGCCCGCGGCGGCGCGCACGCCGTTGACGTTCACTGTCGAGATGATGTGGGGCACCCGACGACCGTACAATGCACAACATCGACCTC	TGCGCTGGAGTGCTACTCTTCCATCGTACGCCCGGTAACCAACATCAACCGTAGACAGGGTCATATACGGGGCGAACACGAGCAGAACCCTACATTGACCAG
cluster12221	Tenericutes	1	NA	dsDNA Phage	SFDO01000001.1	70678	72138	MKNSIEKIGAGYIRVSTDDQTEYSPTSQIKLIKKYAKENNITLLNDYIFQEDGISGKSADKRPEFQRMIAIAKSKDCPFNVILVYDFSRFARNKNESVMYKTLLRKKLGIDVISITQPLSDRKESVILESMYEAMDEYYSLNLSENVIRGKIEKASRGEFQGNPPYGYIYNKNTKSLEIDKNRADIVRFIFNEWNNPEMTIRRLAVKLNDMGVKTTRGKLWTDRNLHIIIRNPAYIGYIRFTPGGMKRNWNDPNMKIIKANHEAIITQEVWNMAQRKMEVHDKTYFRYMKPAPKNEHWLRGLLKCSDCGTNLYKRKVHGRPAVFECGWVVKGRCKYSHYVRESVIVNAILEQLKKDYTEKLNINICMTSQGDSEIDIAYKQLDKLKKKEKRIKDAYLNE…	CTGCAGTTGCAGAATCTACTAGTGAGTATTGTGATACTGGCGACATGATTGGTGTTAAAGGTAGAGTTCAAACAAGAATTATTGAATCTCCTGATGGAGTTA	TAGTTATTCATAATATTATCCTTTCTATGCTACCACAAAAGGATTTAATCGGGAACAAAGCCAAATGTGGTAACATTTAAATTATTTAAATAAATCCCTTTA
cluster12229	Proteobacteria	2	NA	dsDNA Phage	DDLF01000015.1	85032	86729	MKTLIWYKRVSTDRQIDGHGLKRQQDYFNSYLQNLPDRNSYRLEEISDEGLSAFHGVNVSDKGGLGSVLKRIQSGDISAGSILVCESQSRLTRLHAVDATLLIHTLNQAGITIWSLADNREITTDSDTGLIMAVLDGIRNRAYSQDISDKVSKKKKAIRQAVRVDKTATYGNVCPYWLRATDNGFEPIPEHVQTIQRIFKERFELKSMASIAAGLNADAVPLITSRNWKKKAAPTGWSQSTVKNLLSNERVIGTLPASTRTSGDKVPGYYGDPVVPLEHWLAAQESLSHRGKKAVRNDKNPFAVRLFKSLMVCQHCGHKMDVNGARQALSAKGTPYHGSLICRGARDNSCMCGEGGTRTPALPMKLVEHSLTCNLFRSLKQRDISNGAQEQIARLRLEI…	AAGAGAACGAGAGCAGCGAGATGACAATCGCTATCTGGTAGGCGTTGACGATCCAGATCGAACTGGCAGGCGAGGCATTCAGGTCGCTGGCGATGGTCGGCAGGGCAA	GGGAGGATGTCGGTCATTGTACGCGATTTGTGCTATTAAAGGGAGTGTCAATCCAGATTATTTGGATGCTAAATAGCTCGTAAAACGTTCAATTTTTCCATTTTTTTA
cluster12250	Actinobacteria	2	NA	dsDNA Phage	NZ_ANIU01000586.1	9510	10913	MTSTNNNTTTRTALYARISHDPTGEMLGCERQLKDDHALAAHLGWSVVGEYVDDDISAYTGAARPEYERLLDDIEAGEVDAIITWHPDRLYRRMVDLGRLIEVVDRAHCAIRTVKAGELDLTNPTGRMTAGILAQVAQHEVELKAERQSSGNQQKASAGKWTTRRRVFGYKFGGQEIEPAEAQAIRQAAIDVLSGTSTGEIARRWTKAGLRTTRKGNPWRSRDVVPVLRRPLYACRVMYRGQQLDVRGQWPQILDDETHLGLVALLDGRRQPRLKTRKYQGTGVYRCGKCGDDIDQVLECSASGNRGKVYRCPRLHLSRKQEVLDDYVSDIVVARLSRDDAHLLVETGSVDVPGLRAQRDALQARLVKLAAMFAAGDIDDAQLKAGSGQLHADQAKIDA…	AGGTGGAACAGACCGTGAAGCTCATCCGCTCCAAGGGAGTGGGGGTGTTCTTCTGCACCCAGTTGCCGACGGACGTCCCGAATGCGGTGCTGTCGCAGCTCGGCG	AAGTGCTCTTGACCCGCAAAAACGGCTACATGAGTGTTTGGGTCTGTTAGTTCTGAAACTGACACACCCAAACACATCCATACAGGCGTATCCTCAAGGCCATGA
cluster12259	Proteobacteria	2	1	Other	NZ_AWIK01000093.1	14162	15766	MLMTAQVYSYRRFSSPLQKQGGSIQRQSDYAIEIAKEFGLELNEDLIMTDDGLSAFSSEHVNKGALGEFIKAVDEGKVERGSVLIVESLDRLSREVPMQAQIQFNELISKGITIITANDRQVYNIESIAKDPSKLFLSIAVMIRAHEESLTKQKRSVAFIKQQVKKYLTEGKGDVAGSVPFWIDKTAKGYELNENADIAKLIVDLYMSNNGLNTISRELEKRGINSPKGKARWGVTTIRKVLDNPALFGRKKFDLKYLKDGREQIDNFTLDEYYPPLIDKDVYLVIQDKKRKKSGSREAYGKSVYLLSGYGEGKAICSKCGYNVGSQLQKQKNRKGEFTKNVMRLHCNKHKESLNCCSSFRAQRLESAFVSAIVSLVDRDLLLHPTKNKTKDRQNLEAK…	CTACAGAGGGCAACTTCAAAAATGGTTGTATGCAAGACATCCATTGGACTGACGGCTCTTTTGGTTATTTCCCATCGTACACACTAGGAGCCATGTACGCGGCA	CAATGATCCTTTACTATAATTTATATGTAGTAGAGATTATATACAAGATGGACGCCAAAGGCAAAATATCTACTACAAAGACGCACAACTACAAAGATGGCTGT
cluster12279	Firmicutes	2	NA	dsDNA Phage	NZ_LIRB01000146.1	75247	76692	MKVDGTTSSGLRVAIYTRVSTDHQAEEGFSMEVQHEKLMEYINRNKLMLFKFYSDPGVSAKNLNRPGIKELLRDFDDDLFDIILVHKLDRLTRNIGDLHNLVEMINDRKKKLISYTEDIDTSTPAGRMFVYFLGVIAQMYRENLGEEVTKGMRKRVEKGMHNISVDLYGYTRDTNGDLMIKEEEAQWVRWAFEHYVSGMGSTEISIQLNNMGIIRNRGGRWEQSNVIKMLENMHYIGKVHCKFKRDDDTTISEGKHEPIITDDLFEKAQRVLQRRRDGMISNNSYEYVFGGIVKCGVCGATYTGRYSINRSPSRKVNRHYVCSNNVKHKTCHQAGISEIKLAKLLFDSIQLIGKNYTRKDMPKKERSEYDEIQKAIKASEDRRERWQLAYGDGNMPYED…	ACGCCCGAGGCGATTGTCCTCTCCTGGCTGATGACGCACCCCGCTGCAATCCAGCCGGTCATTGGCACTGTAAATCCTGGGCGGATCGCCGCTTGCAGGGATGCCG	GGGAAATCTCTAAATTAACGCTTGCCTGACTGTACTTACGTAGTGATGGGCCAGCCCGCATAAACGTAGGTACGGTTATTTTGTCTGTTATAACAAAAAAAGCCCT
cluster12288	Proteobacteria	1	NA	Other	SAPD01000041.1	41348	42973	MSEAELHILKARMHEGRKAKARRGELILGLPRGYVLKPSGEVALDPDEGVQRVIRLVFTLFEKRRSISGVLRYLVDHDIALPDRIRSGPEKGDVCWNRPNTATLGDMLRHPGYAGAYVFGRRRHDGRLRVPGKPHSGRRFVRDPQKWMVLHQSALPAYIDWQTYERNQELMAANRSRYTGVPRGGAALLGGLISCGVCGRKMVTGYNDDGREARYSCSYEATTYGGPRCQSISARPVDTWVTALMLEALSPSAIDVSLQVAEDIELERQQLHEGWKQRLERADYETALARRRYEAVDPDNRLVARTLERDWEAALATKQALADDHQRALARQPERLTAQEKDAVRQLAEDVPSLWKAQSTTSRDRQTIARMMLDRVVIRVFGETERAEIKCHWAGGIVT…	GGTGCAAGCCTGCTCTACCTGCCGCCCTACAGTCCTGACTTCAATCCGATGAGAACGCCTTCGCCAAACTCAAGGCGCTGCTGCGGGCAAAGGCCGAGCGCA	TCACGCCTCAACAGGAATCCGGACTGGAGAGTCATCATGACAACACGATCGAAAGACGCATAGTCGGGAAACCTCTGAAGGTGAGGTTCCGTTGATACCACG
cluster12325	Proteobacteria	113	1	dsDNA Phage	NZ_CABGHA010000001.1	312439	314001	MELLVQYVRWSTSEQDSGDSLRRQNSMFDNFYKKHSHKFYTSPTHRYVDKGKSGFHQKHKADGEFKRMFDNVMNGTIKAGSVIACEGFDRMSRADNDDAVEDVRQILHKGVEIITLSDNETYDKSSLSDPFKLIKHILIAQRAHEESLVKQQRTLEVWSAKTKEAKLSKKPLGKQAPGWLELNEERTAFYIIPDKAELVRDIFKKRLSGMSMFAVTKWLNESGKPPINDRKVRISKTAKPGGGNWSALSVKCLLTSRATLGYLPAKISKEDYKTVLREEIPDYYPRIVDDQTFYAVQQLLSETGKGRITKGEHWLYTNIFRTIIRCACGLTMQPSGIRKPNYQGTYRCNGMSEKRCPYGAVSRKTLDTELCNRLFSKLSQLFDEHVDATRLEELQRDIQ…	AACTGGCTGGCACATAACGCAACCGAGGAGTGATGCAAATGGCTAAGATTCTGGTGCTTTATTATTCTATGTACGGACACATCGAGACCATGGCGCATGCCGTCG	TAAGGATAACACACATGTCATCATCTGAACTACGCGGCAAGCCACGTATACTGGTCATCTTACATACCTAAACACGATATGTAAAGAATCAAATACTTGGCTTAC
cluster1233	Actinobacteria	1	1	dsDNA Phage	NZ_BBMC01000005.1	44673	46424	MHARMRGWPTMNATATPKRAVVYVRLSRHQGAADPSTSPESQRKRCEAFAEAKGWEVVEVVEDLDVSGSDKGDRLNRPGLKKIRKRWADIDVVIFAKIDRLARNVVDFNTFAEEAKGHGVALVSVAESLDLSTPGGRFTANILAAFAEMEAATIQARVKQGRVDLIEARRWAGTRPPYGYRSAPHPSGKGRGLVQVPNEVEILRGMVAEFLPHGAATDPAKRHGSANAIARRLTADGIPAPRSAYRRAQLAALDGRPVEDLAVLDRGKWNASTVRALMRGNALAGYMTRDPERIGKDRPDPASLDVVRDAHGAPEVVWSPVVDGSTLRALRKRFPASTRKAPAGPVKGRKPSGLLSGKDGLAKCGLCGGTMNGGTSGGSPSYRCDRPGGGALCSGVSIR…	GCCCGCGTCGAGCTCGAGGTAGCGGTGCGACGGCCGCGCGAAGCAGTAGACGCAAGCGTGCGTGCAGCCGCGGTACGGGTTGACGGTCCACGTGAACGGCACCGCGGTGC	TCCGGGCGTGCATCGCCCGATCGAGAGCCTAGATCGGAAAGGTCACTAAGCGCAAGCGTGATGACTCTTGTCATCCGACTGGGCTCTCGCTCTAGTCGCCACCCGTCACC
cluster12335	Firmicutes	6	2	dsDNA Phage	NZ_LZZC01000001.1	23359	24879	MILKKIIVLNRVSSNRQDFESQNNAIREYIDKNNILVDQWITEEGVSGYSNKLSDRQAIKQIEEMALLGELDTLIIFNLDRIGRTTEGAEFIKRMTYSNVKVISVTEGLLNSGNDTDELINGIKFWMAQQESKKISLRSKNGKEATNKKGLFAGGPVNFGYGVLDQKMFVIPEEAEIVKLIFDLYIKCGKNETVKYLQEKNITKRGKRFSQHMVHDLLKDTVYIGLKRYNQWQKVSTDPTNKKRKYNNETLKFQEYREELRILDDNTFNKVQELIEKRTSSKDKVKYTNRTNALFEGLLWHRCGDEEIRKLHLDNKKDKYGNVIYSYRCSHCRRNFYKDVTKTYGSKKYNKLLENNVLKLMNNMSIEELEKKAKEKQGSTSNSILVSIESHKKELDKKR…	TAAAGAATAGTAATAATATAGTCTTTTTCGGCGGAGCTGGTATCAGTACTGAATCTAATATACCTGACTTTAGAGGCTCAAATGGCCTATTTAGCGAGAAAT	ATGACGTTATGAAACTAATTTAAAAGAGGGTTTACGTTCTATTCTCTACGGATATACGAATATAAACCCACTTTTTATAGTGTAAAAAAAATTACTCCAAGA
cluster12378	Proteobacteria	1	NA	dsDNA Phage	NZ_SWKF01000005.1	191415	193055	MTKAYSYIRISSKKQERGEGIRRQLERADAYAKKHGLEIDTQLQDIASGYHAKHVTHGALGAFLDLVKEGRIEAGSVLIVESLDRLSRADVISAQAQLLTLLSAGIDVVTLTDEARYSRDRDFTQLIISLTIMSRANEESSRKADFSLKYHSQRLNDIAAGHKRHIVKLPRWLDQTRIDGSKEYDYSLNRHAETAKEIFRLYNKGLGASVIAQRFNQQSIPVYETKTKWHVNGILRVIRSIVAKGDYQVDDVVLPDFFPAVVSRKEWQIANDRLSKQDRTGRRGKTVTNLFSGLTKCFVCGGNARVVGGGSAYKYLTCETAHKTGIHCDGEVKWGKRALPYDPIEKAILDNVGLFVEVEESPKDASDLAKEVAAHLLELDGINKKINNLLDLAEDIDNV…	TTCTCGGCGGCATGATCTCGGCGACGATCCTCGCGATCTTCTTCGTTCCCGTGTTCTTCGTCTTCGTCATGAAGATTTTCGGGGATCGGAAGAAGGAGAATGAGATTACTGCT	GAATATATAGAGATATTTAGCGCAAACGAGATAAATTGACTTCTGTGACAGTGTTCTTCGTCTATGTAACACTTGTCAATGAACGATTTGCGCGGTTTATTAGGAGGAAATCG
cluster1240	Firmicutes	14	2	Other	NZ_CP011307.1	2117403	2119007	MKFKIYSRKSVFTGKGESIENQVEMCRDYIFANFPGSEDCDITVYEDEGFSGKNLDRPQFQRMMRDIKRDKPDCLVCYRLDRISRNVGDFAALIEELGRRGVAFVCIREKFDTGTPMGKAMMYIASVFAQLERETIAERVRDNMLMLAKMGRWLGGTTPTGYTSERVREIIVEGKVKFSCQLKEKPEEIRTVQTIYEKFLELQSLSGVRRYLHEQGLRSRRGEDFSLIGLREILQNPVYCAADQEALNYFTARCADVCFTAEACGRGRGLLAYNKRDYTKGHAPRNPVEKWIVAVGKHRGLICGRDWAVVQELLEANRSGARRVGAHNSYALLSGVIRCTRCGGRMFAKARSGRDEQYDYICRTKLELGRGACSCQNLHGEQADDTVCRCLEAHMRPGP…	CCGGCGTTCACCCCCACAAAGAACATGCTGATAATCGCAATGAGGGTCGGAAATCGCCCGTTGCAGGGTACAAAATTATTGGTCAAGATGGCAATCAGTCGTTC	ATGAATGATAAGCCCTGCGCGCGCCATTGTTGCCTTTTCTATGGCGGCGCAAATGCGCCGCCATCCCAACGGCAACTTTTCCGGTCCCGCGGCGTTCAAAGCGT
cluster12409	Firmicutes	1	1	Other	NZ_CDNM01000033.1	39436	40920	MKKVKKMKKNVCLMRVSTDMQETVSQKTAIEKYAKDNKIVIHEYIEEGGVSGFKTKLEDRVGLMKIKQMALENKIDTLIVFNSDRIGRRMELVGFISLLDECDVKILSVTEGCLNKGEDTDSLISSIKMWMAEYESKKISERVKSGKKATALRGEFLGGVPNFGYKLGDRRLEVNKEESEVVKILFNTYIKNGSVGVLDLFEEKGITKRGDKWTRGKIIKTLKNTIYIGKKPLSDGEIPYDEKLRIVSDEVFYKAQEVMKMRTTKIKGNTTKFVNKSNALLEGIVFHRCPDGNIRRLHIDYNSGTFKEPEKKKLLYRCSYCKSRRYKDVQKTYGGIKLNNKIEEMIISIMTNTSYEELEKEFKEFKNENTKEIESQTEILKNKLDKKKVAIDKATKELE…	TAGTTGTTTCGTATATACTTTCAAAAACTTTATTAAAAGGAGTTCCATCAACTTTTACGCTTGAACTCCCACCTTATAGAACTCCTAAAATAGGTAGAGTTATATA	AAAAACCACTTATTAAATTTTCATTTAATAAGTGGGTGTAAAAACTACTCACTTTTGCTGAGTAATTATAAACCCACTATATTTTAAAATATAATCTATTAATATA
cluster12437	Firmicutes	3	NA	dsDNA Phage	DFEX01000017.1	45860	47296	MRTAAAYIRVSTDDQVEYSPDSQLKAIRKYAKEHDLILPEEFIFIDEGISGRKADKRPSFQRMIGTAKLKPKPFDVILLWKFSRFARNRQDSIVYKSMLRKQCGIDVVSISEQLGEDNTSILIEALIEAMDEYYSLNLAEEVKRGMNEKFSRGGVVSQPPFGYKMDNGIFAPDKANASVVQMIYDDYLSGMGARQIAAKLNDMGIRSTKGNRFENRTIEYILTNPTYIGKLRRSKNGRDNLDRFHQNAENTLIIDGKHQPIISKEIYEAVQKRLADNKKLYTRYSRHEPVEFMLKGLVKCDNCGATLTMIASHKSLQCHQYAKGVCKVSHCIKIDKINTSVIEKLKSDFEHQSFEVSVESRSPVRTSPDVAAMIEREKKKLSRVREAYEAGIDSLEEYR…	TAAGATCAAGACTCCCAATGCGAAGCTTGCGAAGATAATTATTTCACAGCTCGGCGGTCCTGATGGTGAGCTTTCGGCTTCGCTTCGCTATCTCAACCAGCGCTATGCA	GAAGAAAGCCCTTCCTTTCGGGAGGGCTTTTCTTTATAACTTTCTGGCTTTCGGCGGTCTAAGTTCCAGAAAGTTACAATTTTATAGCTTATAAAAAATCTCCACTATT
cluster12454	Firmicutes	4	2	Other	NZ_CP016790.1	3817042	3818520	MRCAIYARVSTELDSQKTSIHNQIDLFTNYIAEKGWEITKIYTDKQSGTKSNRPGLKALIEDGKNGKFDVILAKELSRLARSGQLSYKVRDICLDHNIDIVCLDGSINTLEKDDRNFGLYAWLYENESISTSKRSKTAKKTKARRGLFVGSNPPYGYYSDKGVLKVRADETPNVVKRIYNDYIEGQGMDSIAKQLSLEKVPTPSLIANKSNATVYWHASSIKLILSNQHYCGDLVQNRTETVSVTKTKRKPVSKEDMIILEGTHEAIISREVFQIVQTMLKNRMRTKTAPKKHLFTNVLYCSNCGKGMWYKQNQRGYRCGGNIKHGNIFCPNRTIVREKELKYAILNDLNELTNGFNTEDLLKQVEQKLNSKQRKLQNELVQVESKINNWNDRNQKYFD…	CAGAGGAGGGTTTTGTCCCAGCCTCTTCTTTTAAAATCAATTTCGCCACGGATTCCACATGCGTCGTATGCGGAAACATATCAACAGGCTGCACTTCCACCGTTTGATAGCCGC	CAACACCCCTAAAGGGTTAGTTGTCTTCTTTTAAAATGAGTTGCGAGACCGATTCCACATGCGTGGACTGTACATGGCAACACACGAGATGTTGATAGGCTACTCTTCAGTAAA
cluster12467	Proteobacteria	1	NA	Other	NZ_CP010415.1	3590945	3592207	MEKEKLIAIPYLRFSSGRQAQGSSYERQHGMIAEWLQRHPQYVLSTMRFEDMGISGWSGAHLENGFGKLLEAINMGHIPTGSVVLCEAWDRIGRLEPLQMIGILSNILKAGVNIITLDDGTEYTRESANGPHLFLLAAKVQQANLFSENLSRRISESWESRRKKADNGEAIKKRLPVWLAKNNQIREEIAPIIVEAFELYAAGWGERRIRRRIKERCISEDGTILYPELHKVSPAGVQSWWDMKTAIGYWNDIPGVHPAVISMELWIRVQQERKSRYTGPKKSAPSKHPLTGLVICGNCGKNYRMKNDKRKTPVMTCGHRGRLGADACTNGKAIPVDVLEAVMMFTCLDYIKRAVISEHPSLNVKKLAEIEFRLGEVHKQLKSLADTIAITGAIDELVN…	TCACCCCCGGCAGGTCGAGGTAGGGCAGCCACAATGGCGAGCGGTTGAAGACACACTTGTAGTGGTCGACCAGCCCGGTGTAGTCCCAGTGCTCGGGCTCCA	AGAGGGGCTTACAAGGGCTGAAATGTAAGGGACATTCTGGACGTAAATATACCCTTTACCATACAATGTGACCCCAAGCATTGTAGATAGGCCATATCAATG
cluster12471	Firmicutes	1	NA	dsDNA Phage	NZ_CZAV01000001.1	649554	650777	MNKIKSCLYCRVSTQNEEQNTSYKHQQNISVKGYDIIKVYADRGTGTNIKRKNFQQMLYDCGVDIKEIEGNVLFIASDRKAMFESIIVTHTSRFLRNQLLMKLCIKALKKKNVEIYFSDMNKSSLDNDIEFVLNILFLLDEQESRNTSQKIKKGLERSRKDKKYIQVPNRLWGYDYIKKENKLIINKDGKIIKEIFDMYLNGLGYRKICLNLKEKYNIEKNSTDIKNLLNNSRYCGYNFYNKWTVSRLDGIKKKNKDYDIFPSDKIEPIVSYEDWCKVQNIIKSKSNGRQGLKHNMYPLSQKIKCESCGCSYVRKREKRGNYVRVFWSCKTKFFKQKGECINPNITERIIVKHLLDKDLGIKSYIRAIELELKKSLNDIKGIDIKEIDDLILKVENKRK…	AAAATTTATTTTACTATTTACATTCATTTGATTTATACCACTAATTTCACATTCTATAGGATCTTCTATTGTCGTTATATTAATGTCTTTATCTTTAATGCTAGAAA	TAACGTTTGTCCAGAAATTTATTGTCTATATACACTTCTTATGTTATAAAATTCTATTAAATCTTATAGCATAAGAATGGTATTCTTTCATAAAAAAATACTGACTT
cluster12482	Bacteroidetes	1	1	Other	DKNA01000010.1	230622	232367	MLGIYVRTSNAKTNKNDFSIEDQTVSGIKLAKSLNIPYEIYEDKGITGTDENRPSLLRLLKDIKKKKITHFYAIDQARVERKLGVWVLFSGECINHKVEFYLGNQKIELTDPQSMFNANIMSLINSFYAEVTSQKVKSANRLKVSKGKTHGVKALGIGRDENNNFREIPHESKIVREIFDLSINGVGVYEIANKMTARGYITKSGNKKWSGSTIDGILKNKIYKGEFWFSRGDIENRVRYDLDFHIIDPLIFDKVQDFRSNKMIKSGVKNKYSYLLSDKMICGQCGGVHKYVGMHKPSSRTSVYRCSNRNHQVQIECRDSINLTIKKFDTFIVNLIFLSTIFDDVLSKTYSQDQRKKELGNQIKKSKGDLKNLKTRKTKLLNFIDTIDDSQDEDLHERF…	CAAAAAAACATATTTCTGATCCGTTGAATAATTCTGCCGCAAAACGAATTAACATGTATTTGCGTTGGATGATTCGTGATGATAAACAAGGTGTCGATTTAGGGCTC	TTACAGTTAATTGACTATATTAATTAATTGCTACCTTATTTATACGTGCAAACATGTTTGCACGTATAAATAAGGTAGCATAATTAAATTACTTCTTTGTATCTTTG
cluster12494	Actinobacteria	8	3	Other	NZ_KB900141.1	147004	148566	MVRRKARSGNRGRFDSKDALSAGGADVRALRYQRTSQDKKEQGKSVHDQGVLNLAEITKRSWTDAGSFTDNHRSASRRATKEREQFELLIEQIRAGKGDVLVVWEISRKERDLAVFVKIRDMCHEVGLNFWLVGGVLYDLRDKNDRMMLGFQAVQAEWMADSIRDNVLRGIVGAAEAGRPHGKVTYGYRRIYDQRTRALLRQEPDTEIRTAVATDGTVTQYSRAQVVRDNFRKVSEGTPLIAVEAELNRLGIPASEGGLWRRGILRKQVMNPAYIGKRVLRGEIVGDGIWPALVEEETYWSVVRMLGDPSRTTTRPARAVHLLSYLVRCGVCDGPLSSQKVNRHGWTGQVYSCLHKRCAAVKAEYLDEYVQRTVVAWLSRPDVYDILTAASATDEEVAH…	AGGATCTGAGCGTCACGCAGACCGCCGAACTGCTCGGCTGCCAGGCCGGCACGGTGGCCAGTCAGACGGCCCGAGGGCTGGCCCGGCTGCGGCGACTGGTTC	ACAGGCGAGTAAGGATACCGGAACCAATTGGCTTTTATAGACGCTTGACTACCGTCAAGGATCGTTAGATGCTAGGGTCGATGTTGCCAACCATGAACGTCG
cluster12495	Proteobacteria	2	1	Other	SUBT01000120.1	312	2051	MTKRNPPRAYSYIRMSTETQLSGDSRRRQLELSERYAQQHGLELVQEFRLEDIGVSAFRGANLAVESSLGRFLVSVKMGEVPPGSYLLLESLDRLSRQDVFTSLSLFTDLIKAGVKIVTLADDQVYTSEKTDFSQLVVSLAIMSRAHEESQTKSRRLAEAWTNKRRGVRDKKLTALAPLWLELSSDRTTFRINERRGSVVRSIFEDAAAGLGTFSIARRLNRSAVSPFGRSKGWQTSYVSKILTNRAAIGEYQPHKMVDGRRVPEGTPIKDYFPAVVDEQLFLRVQAARANRRVGGAGRKGEFVSSLFSGLAKCAYCCSPMHYVNKGPGPKGGTYLVCDKFHRGLGCSKNAWRYDHFEASFLTFVEEVDLRPLMHGDEETSNRIRLDQAIRALDDRLAK…	AGCCGCTGCGCCAGCATCGATTTTCCAGAACCTGGAGGTCCGACCATCAGCAGATTGTGACCGCCGGCCGCCGCCACTTCCAGCGCCCGCTTGGCACTCTCC	CGGAATCCGGCGGCAATTCTTGCGCGCCGTTTAATTAGCCACAATGTCAACATATTATGGGCAATTAATTGACAACGGTTATCTGTCGCCCCAGATAGCGGC
cluster12502	Firmicutes	2	1	dsDNA Phage	NZ_CP014794.1	427063	428655	MIGGIYARSSLGQTKQGDTVKHQVQMIQEYAKRLEFNVSFDEKFIYPDDGESGYKTTLLQRPPMKQLLEDIDSGLIDIVFFKGISRFARDSGEAIQTSKRLIQKGVRVISIEENYDSDVSDPTFFQMYAVLAEAESRKTSIRVSLGNKQKSRNGLWAGSVPPFGYIKVKDITDKAKKEELISKGVHPQTLFPHPEKADIIRKIFDMYVNQGFGRKKIVNWVNSQGIKTQYGNKIGDITIKRILMNPAYIGVIVYGKTRYNYIDSDDGLRKIQKVINVDKEDWAICEDAHPPIIEREVFMKAQRLIKQKEKAFNKGRRFNNAKHPLTGLLKCSLCGAPMICQKRTNKKADGTKVTYRYYVCSTYHQKGRDVCPQANINADELEDYIHKQISQQIEKVKND…	TAAAGCCTGAATCAAAAGCCGTTGTGCTCGCCATGATGGATACGAGCGGATCGATGGGCGTTTGGGAAAAATATATGGCGCGAAGTTTTTTCTTTTGGATGA	TTCGTTGATTTATCAAGGTTTTTGTGAGTAGTTAATACAAAACGCCTGGTTCTCCCGGATTTTTGTTCTAACTATAAATAACAACCGAATATCCATAGTTAA
cluster12515	Proteobacteria	8	NA	Other	NZ_UBRB01000003.1	147937	149757	MEQSEIRQTAYSYIRMSSQQQIKGDSLRRQLELSRKYAAENNLLLDESLTDIGISAWTGANVQDGALGRFLQLAQSGLIKRGSYLLVESLDRLSRQQVRNAIGPFIDIINAGVTIVTLADNQVYSETTVDENWTQLMMSLAIMSRAHEESQTKSKRLKEAHANKKKLAAQGIGRYTHNMWGWIDQIEVATNKFEYRLNQHAATIRKIYEMADAGLGQLVITRKLNDKGIPTFRTSKNGWQQPNVGSILRNEAVIGTYQPTHAINGKATPNGPPIKNYLPAAVPEELFWRVQRNKQRRVSSGRKGKQLTNLFTSLCVCQHCNGPIRVRLAGRSGKTHKHLHCDNRYRAVGCPSVGGGFRYDIMEAAILDKIKEFDIDIGTGRQTADRETLLHEIRTKEAQ…	AGTGAACTGTTCAGTCATGGAGATTGACGTAAAATGGTTAAGTCCCGATTAACCACGATCATTCACTATATTTATTAGCAAATACGCAAAGAAAAAGCCGGC	TCGCAGGGTCGCTCCGCGTTGAACAAAATGCTGTAATATAATATTTGCACAAAATGGAAATTTGTATTACAGCATTCGTTACTAGGAATGGTAAACGTGTTG
cluster12519	Proteobacteria	1	1	dsDNA Phage	NZ_CP023705.1	15421	17223	MFAYVYARWSSQEQTRGSTLARQLATCGDFVESKPGWTLAETITDKGTSAYTGDNIETGNLGKFRDRILNGTIDPTKAVLVCEELDRLSRQPADVMLSWLSPLVRRGLTIVVVNTGQTITREMLDVDMGGLMMILITAFGSHTESRKKAKRVAAAWEAKREAARTGKSVTRTHRHPKWITVKEDGTFTVLPHHRLIVETIFKNRIDGIGKGLTAKTLNALAQNDPAFAPWPVGMTGAAPALWTATYIGRVLRNRAVMGEWQPFTRPRKGAPAPAGEPITNYYPLVIDAATFARANEERIADALKHQGRGNNLSNLLGTRARCGECGGQMAARGSAAYFTNKKGEKRRHYFLYCQNAKSGGSCENQRGWTYDRVEVPILDTILSLAMDETHFDSGTNLAP…	ACGAGGTCGGCGGCGCTGACCGCAGCAACCTCGACATGCAGGTCGATGCGGTCGAGCAGCGGGCCCGACACCTTCGCCTGATAATCCGCCGCGCACTTCGGTG	GACGTATGCGAACATGGACGGCACTCTTCCTTGAAAAGAGTTACCTTTCTGTCACGCATAATTACCCTTTTCAAGAGCGAACTGTCGAAACCGCAACGGGCTC
cluster12531	Proteobacteria	6	NA	dsDNA Phage	NZ_QTRG01000022.1	117197	118729	MSEVKAAKPKAFSYLRFSTPEQTKGDSFKRQTRMALEYAARNGLELDESLTFHDLGVSAYRGLNAEAGRLADFLEAVRVGLVPTGSYLLVEALDRLSRLTPRKAVRVLEDIVEAGVTVVTLNDGRAYTAENLDDDPVSLLVAIVYFMRANEESATKSRRLKSAWESKRNALDTKPLTAVVPAWIRLDQETGTLQLIPERADIIRRIFEMHQAGTGVALIAATLNREGVPCFGAGAHWHRTYIRKVLSNPAAMGTFIPHRLVYLEGKRTRVPLEPVPDYFPAVVSSDEFSSAQRQVETPARHRAGKVVNLLAGLAKCPKCGSTMTRVNKGSGTKAAKPKLVCTRAKAGAGCEYKAVTLEDVEDALVSSADYLSGSAPSGAGTLDADLAEAEQAIEVTRES…	CCAGCGCGGTGCCCGCCGCGCGCTGGAAGTCGCGGCCGCGGGCGGCCATCACATGCTGATGATCGGGCCGCCGGGCGCCGGCAAGTCGATGCTGGCCGCACGGCTGCCGG	ACTTCGGACATGCTGGATAGCACTCTGATTTTTTGGGTCTTTAGATAATAACATGCTGATATTGTGCGCAAAAGACCCTTAATGATGCTTAGGGCCTTCGACCTTGTCCT
cluster12532	Firmicutes	22	NA	dsDNA Phage	NZ_NTUI01000034.1	68698	70071	MRCAIYRRVSTDEQAEKGFSLENQKLRLESFATSQGWEVVEDYVDDGFSGKDTNRPALQRMFSNVDKFDVILVYKLDRFTRSVKDLNEMLETIKENEIAFKSATESIDTTTATGRMILNMMGTTAQWERETISERIKDVFGKLRENGIFSTGHPPYGYRCSGNKSIEIVEEQAEIVRYIYELSKTMGLFKISVELNRKGIKTRRNNKFGQSAVKRILHNPFYCGYMEVNNKWVPIKNEGYIPIISEEEFKTTQKILTKRNKAQTRSRSVSYYPFSGIVLCPECQRAMRGDRAKYGDYYYRYYRCVYGRENINCTNRKRIRAEQVDKAFAEYISGSFENTTIKLDSKDIKSDIEYELKHLDSKIERLSDIYIEGDITKSKYNEKMNSLLNEKEKLKKDLT…	GTATTTGGAAAGCCCATAGTTTCTAATGTCCATTCAAACAAATACGATAAGCAAGTATTCTATGTTACGAATGAAAAAGGATCTGATATGAATATCAGATCCTTTTT	GCACCAGGAAAACATGCAGTCTCTAAAGCCTAGTTAAGCAGATACAGTAGGCAAGTAATTGTTTGACTAGTAAAAAGGATCTGATATGAATATCAGATCCTTTTAGA
cluster12567	Firmicutes	1	1	dsDNA Phage	NZ_QRHE01000001.1	208290	209984	MPRAQKAAIYCRVSTLHQVDKDSLPMQRQDMINYAKYVLSIKDYEVFEDAGYSGKNTDRPAFQEMMERIEHGEFSHVLVWKIDRISRNLLDFATMYARCKKLGVTFVSKNEQFDTSTAMGEAMLKIILVFAELERNMTSERVSSTMNARAAEGKWNGGRVPFAYAYDRETDSFSIRDDEAKVALELKDTYLRTHSLTYTARLLNEAGRRTRRGYAWTPATVAIILRSPFYRGTYRYNYRDESEVTFSFKGRNEWIMCAKHHPPLFSEADCRQIDFWLTKNRRQHGKATHVQRKLVHVFAGLIRCGFCGSNYIASIDRVRASGYQPSMYNCGGRRQKGMCKNRYVTDIRIGGFVFNYISNVIRLRDAFRPQWSKARIQRFLLHGDDFCGASLSDDTLRRV…	GTTCTTCCGCGCGCTCCGCGTCGGGCTGCTTGCGGCGAATGAACATGGCGTCGCCAAACGAGAAAAAGCGGTACTTCATCTCGACGGCGGTCTTGTAGGCGT	GCTCTTCGGCCCGCTCGGCGTCTGGTTGCTTGCGTGAGCAGAACATTGCATCCCCAATGTATCATTGAGTTAAGCAAATCACTACTATTATATAGCATTACG
cluster12611	Actinobacteria	1	NA	dsDNA Phage	NZ_VEHK01000012.1	284576	286120	MGFVETPATTPYDGCGRCLVGVRRLSRKTEASHSPETQGDMILAVAEANDAHIIAWADDWEVSGAMDPLKRPKLGPWLTGRMGPYDGIAGAAVDRIGRNVRDVLNTAYTIHENGQMLLTADHEGVWDLDDDTQETELLIKAMGAQLEHRATLRRSTNGKINSRNRGRVFSKPSYGYEYFRAKPMGPVSEVRLRPSSSKEIRKVARRILVDQSGDITVHHEMKRLNREGVPSPQDELAMTYGREPTGVLWSDHSLRRILTSKAALGYLLYKGEPLLDEHGDPIKIAPELWDYSTHLALIEKCRPQPRKTKGKHALGRAGQGKQLYSGRGTCGNCGNKLRASQEGGYHCYARHKGIAPNCKPSPNMRVKLFDKEATRQFLDEFGDAQVMEKVFKPGTNYGA…	GCCCCAGCCCGGCCGACGCCACCGTCGCCACGATCAGGCCCATCCACGGCAGCGCGTACATCGTCAGCGTGCCCGCCGTGGTGCAGCGGAAGGGGGTGGGCG	GCCCAGGTCATAGTGTCTCGCAGCCAAACTGTGTTTAAGCGATGCTCCCTAGGGCAAAAATCCCTAGAGAACAGTCTCTAGGAGGGGCACCATGGGATTCGT
cluster12614	Firmicutes	1	1	dsDNA Phage	NZ_CABKNX010000010.1	266771	268219	MRRKKDRSNGITALYERLSRDDDNAGESNSIVHQKQMLEDYAMKHGFTNLVHFTDDGWSGATFDRPSWNRLVEGVKNGEITACICKDMSRIGRDHLQVGFFTDILFREKEVRFIAINNGIDSDRQETSEFAPFLNIMNEWFVRDTSKKIKAVLKSRGSSGNAHTSNIPPYGYLKDPENPDHWIIDEEAAEVVRRIYRMTIEGKGPYQIARELSEEKIERPSYYLGKKGLGNHASNYDKENPYMWRGNQVTTLIARPEYIGKTVNFRTFKNSYKDKKTKRADKEDWVVFDDTQEPIVDEETWLLAQKLRQNVRKADPMGEPNVLTGKIYCADCGAPMYNHRQRKGRERIYYTAKGEKRTSYSNPADCYECSTYNLAYQKYDRHCTCHHISTKALKSIILK…	TATGAATTTCAGGAAGGAGAAAGCCTGTGATGGAAAACAAAGTAACAGCAGATTATCTGGATGCAGAGGATTTTCGGCATATAACGGACTTCAATCAGCTGAAAATATTAG	CCAATAGTGTCTGGTATGTATTACTAAACAGGTGTGGACTGGATGTACAGGATTATCTGGACGAAGAGGGATGTCTTCATTGTGGCACCTGTGGAAAAAAGAAAACAGATG
cluster12617	Proteobacteria	1	NA	dsDNA Phage	NZ_CP047218.1	1489617	1491386	MNLPATIYARFSNQEQAQGSSKARQLKLCRELIAEKEWLLVDDRILFDEGLSAFSGANRAPGGKLHDFERRAEAGEFKGGHVLVVEHIDRISRQGYDEVLPFVKKMTEAGVTVAVASGRRIYHAYERVTLGAVIEAVVAAELAREESENKSKRLKAAQNERVVAAQKSAANGEHLSKTKTVPAWIDVERISKSSDKPLYRMSLNERRVELLREIFQMTIDGYGTPAIAKNLNGRGEPVWSHLERESKNGWTVGYLTKLVLNRAVMGEYHPMNRPRAGKETSKGIAVLNHFPQAIDPVTFAKAHAARQSRKGVSGAWQITHNNLFSGIAKCAHCGSRMIHQTTVKKGQMRNHKSGRYPAGQTFSYLTCHSALNKVWDKQHKRPKCENVARVRYEHLERSL…	GCACCAGCAGCGCCGCGATGCAGGATCGCACCGTCGGCACCTCCGCGCCCGTCAGCAGCGTATAGCCGATCCCCGCCAGCGCGCCCCCGGCCGCCGCGATCA	TGGCATCACGGACATGCCCCAACTCAGGCTTTGACTCCTATAACGCACTTGTAATACTGTTATAGGAGTTACAGCTTATTAAGCCCTCCGGGCGCAGTGGGA
cluster12622	Bacteroidetes	1	NA	dsDNA Phage	FMFB01000002.1	206900	208642	MAKCILLVRVSTDSKKQELSLREQESELFELALSKGYCEEDIIAICKQESALKRRYAKTSEEKDAIEIKQQGLQEMEDMIKNDSSINCVFAWEISRISRREKVLFDELEFLTDRKIQLIIAKPYIELLNSDGSLNPSSKMQFSMFAALADAEMRNKLDRFQRTKESRRKEGKYVGGWLPFGYMVEPSTKKIIINEEEAAIVKYMFNEYLKGGTSIYKLADELQERGIIDYDNRHSAFTFAYTILKNYAYAGLPSTVRQKGKKASTNLYPAIVTKEMVDKTIEMSEQAKTKPKTNVKNIYYCKSLLKCADCERVYVARLNKAVYQCTNDNGKCNNAEISINLADTILWNFAMTLKISQMLHQTEEDKAAYQVQIEVLKQKIEKINIDIENNNKAYSILNK…	CCTGGACGTGTGCCATCGCCGTCGTGGTTTCAACGGTGTGGGGTATCATTTTTATATCCGAAAAAATGGCGACATCAAGTCTACCCGTGAAATAGAACGTATCG	TCTCTAGTTTTTGTTTCGTGGTTTCAATGTACCTAAAATATATAAAAGAGTTTAAACGTATGTATATAAATTAGGTACATTAAAACTTTTTATATATATTTGCA
cluster12627	Firmicutes	2	NA	dsDNA Phage	NZ_ACSC01000002.1	2537641	2539287	MKKELIKVACYCRVSTKADEQEQSFEAQQKYFKEKLSKKKGFDLVEVYADKGLSGTDFSKRDQFNKMLDDCGIIKKEVKARKTEIRKKYISIDYVADANVKPKFTLIYVKDSSRFARNTEVNRIISRLRDKGVYVYFEDLNKSTENPSEKMLIDFMFSMNEQESISRSIKVRFGNMQSAKDGIVRSIKLYGYHYNKEENSLRIIDDEVNIVKLIFKLSLEGNGGRAIATILNSKGIKNRKGNEWRPNTINGMLQNPTYCGKVVRNRWYSSRMYGKDIVKLNDTKEWIVEDSNKVDKIIDEETFTIIQDMIEKNRNKVGRPTGKYHGRSEFAGKIKCEKCGKYYVRNTDRGRVFYNCSTKKQHGLKKCDSRNIQEYEIESLINPYLEKSGYKNLTKKYID…	ATACCATTGCTTTAGCAAGCATTGTTTTACCACAACCAGGTTCTCCATATAATAAAATATTGTGTTTTCCTGCTGCCGAGATTTCCAAGGCTCGCTTTGATGAGTATTGC	ACACCCATTGATATTACTTACTTTTCATTACCGTGATACTGTATCATAACAATAAAATATATGGATACGTAATCACGGTTAATATTATCTTTTTATTAAAATATATCCTT
cluster1277	Proteobacteria	4	NA	Other	NZ_MCVY01000161.1	66292	67872	MKNCYLYRRYSTSKQSKGSSLERQQSLADKWCATNDGQLLDVITDEGYSAFKGDHISQGAFAGVLTAISSGVIPAGSYLLVENIDRLSRQAIGDALTTWMNILGADINIVTLMDGKVFTKESRNDLGSMLTYLVTQERAWSESHAKSVRTTNAIKAANKRLLNGEIARVTRPASWVTYTPQGYVLNEKADGVRRLFELYLSGLGQASTAKQLNDEGVSTLSGRSALWSSASVRKVLLNENVTGVKTIDGQAVIVYPVVVSREDWLKAREQLASKNVGASITVGKVSNPLTGLCYCGVCGDTMHYSSSTSRVGKRYEYLNCASHRRADKCGNVLFKLDHLFEIAKNLAAILCELPVQEDETQRLSAELEGAQLELADASERLAVASTMAVKYPSEAAFAA…	CAATTGCACCCGTGGTATCACACAGCATGTCTTTCTGTGCATCCCAAATATCACCTTGTGAACCAAGGAACGAGATACCTTCATCACCACCTGCAATCTCCG	AATGCATATTTATTCGTTTTGAGTTATTTTTGTGTAGTGACAACTAAAGCTCGCATTAGTTGTCATATGAGGTAAAATAGTCAGCATTCCAACTCCCTCAAC
cluster1282	Proteobacteria	1	1	dsDNA Phage	NZ_JUGD01000049.1	5509	7155	MKFNKVYVYVRFSSDAQAEGNSLARQRELAQGYIAKLDVDARDVQWVEDAGTSAYSGAHLHTGELGKLLKLLEKEGAVGKLVIFESVDRASRQGSLGFFKILNMLLEAGASVYFLDQPQQPPFDRNSPAPFYMTYLSLKAEMAFAESARKSDMSKANWRKRRAMAIDEKQPYSKECPRWLKVVDGKYELIEERVESIRRVFELASKGWGKSKIVRYANSSKWPVPGKGNVWHTSLLTRLFDNRALIGEFRAHFLDEQNKVITSEPVENYFPPALKEDVFRAVAMQVNKEARFGNRKDSNSLNYLRGLAKCACGGTWRRLNKNSGKQAGYAQYSCARRVIGLTQCSNISSRNFDYSFIGVACAKIPSLLRMVEGTHHQQMTMLMDKLESVEDRINRLLDL…	CCCGCACGCGGTCGCGAGCTTCCTTCACCTCGGTATCGGGGAGCCCGACGATGGTGAAGGCCGGCAAGCCATTGGCCAGATGCACCTCGACCGTCACCGGCAGGG	AACGCCTTGCACCGGCTATGCCGGCTTAAAAATCTAGTTGCAGCTCAACTATGGTAATGGTAGAGTTCTAAATAGATAAAAGAGGCGGGGTTATGAAGTTTAACA
cluster1293	Actinobacteria	1	1	dsDNA Phage	NZ_MDJX01000171.1	14423	15946	MTRVAIYLRQSKDAEGDGMAIDRQRDGCLALAEHEGWTVDEDRIYTDNNTSATSAKARPAYQRLIADVRARKVDVVIAWNLDRLTRKPREIEDWIDMHEAYGVNLLTSERRERIDLSTESGRMILRITASVARQEVERKGRRQKESNAQGRSLGLPPVGRRAFGYTPLRAGARGTQATRTGADGLTYPDYGHEPLEAEAAAVRRGFDLLLAGASLHSIAREWTAAGLTTTVGQPWTQNTVRGVLTNPRYAGLVALPRVAGSPGHRASRYDLSALAAGTWEPLVPLETWTAASEVLRDPGRRASSGAPRRWLLSGLAVCGVEVDGRPCGATVKAGATRDKVATYRCSASSHLSRKADVADELVTAVTLARLGKADAAELLTNQEAPDLDALRAELLALQS…	GCCCTCGACCGCGGCCTCCTCACCATGCGGGGCTACGACCGCGTCCTCCGGATCGGGTGGACGCTCGCGGACCTCGACGGGGCGGCGAGCCCCGACCAGGACCACC	CCCGTGACGCGCACACCGTAGACCGAGTTACGTCCTAAGTGTGTCTATGCGATCGGCTGCATGCGATTGAGACATACTCGTCGTCATGACCCGAGTCGCGATCTAC
cluster1302	Firmicutes	3	1	dsDNA Phage	NAKG01000002.1	21075	22784	MTNQKEKIVALYVRVSTGYQVDKDSLPFQKKELKAYCEHVLHVDKKRIEVFEDAGKSGKNTKRPAFERMIEKVKAGKVSHVVVYKIDRITRNLVDFSLMYDDFKYNNVTFISLNEQFDTSSAIGEAILKIILVFAELERKLTSERVTDVMIGRAQSGQWNGARVPYGWDWDAENKCPVHSKKEAPYAKAMYQMYLDGGSSVTIRDYNNSHNIPTKRGGEWTSKTVADFLRNPINKGDYRYNYRESARGKRKADEEVIYMEGVFPPLIDPEIWNEVNRRMDANHTRKNTSAMHPIRKNCNVFAGLIVCGKCGSNYQVTAKDRRRGNGFRPSSYACTGKYQKKHCDNLNVSDVKIGPFMINYIAAIIDASKSRRFIKDTESLERVILSHIDFTDVAGISES…	ACGTAACCGATTTTTTCCAGGATTCCGCAAAGCTTTTCAGAGTCTCTCGCGTTCATCTGACAACCAAAGGTTGTAACGCAGAACGTCAGCGGACGACCAAGTTCTTCGGATTCACGCTGTAC	CAGGGCTTTTGTATGTTCGTAATTAATGCTTAATAATTCAAGGATACCGGGTTCATCTGACAACCAAAGGTTACGGTAGCAAAGAAAAGGGGACGTCCCATTTTTTCAGACTCTTCCTTTAC
cluster1309	Actinobacteria	4	NA	Other	NZ_FXZC01000006.1	228204	229607	MNAEANDPTIKAAIYARISRDRAGAGLGVERQERDCRQLADRLGWTVAEVYVDNDISAYSGRTRPQYRQMLRDVEAGKITGIIAWHTDRLHRRTVELEEFVAVAEEHGTKVQTVTSGTVDLSTASGRMVARMLGAAAQHEIDHARERMKAKKAQMAREGKYRGGQRPYGFEKDGATVRDDEAEVIRRATKGIIAGRSLRGIADELNAEELTTSTGRSWTYARLRDVLVRPRNAGKLSTGDPGHGEPGILGDAEWPAIVSEEEWTAAYKILTDPSRRIQQGNATRWLGSGIYICGKCGTAMRPAPTRGKYLYRCTAQAHLTVMTEQTDSYVRAVVADLVRDPRIVAALDDDGEEANADRARRAELATRLETFEADYMDGTISGKILRASTDKVQAQIDEI…	AACTCGACGACCTCATCGAACGGATGCTCCGCAGCTCCGGCCGCCGCGTCGACCTCTCACAGCCGTTCGTCGACGCGATGCTCCCTGACGGATCTCGACTCCACGTCGT	TGATCGTGGGGTCGTTTGCTTCTGCGTTCATATGTCAATTCTAAGGTTTTGACCTCTCAAAACCAAGCTTTTGACATACATTGCCCTGACTTGTTTCTCGTGTCGAGCC
cluster131	Proteobacteria	1	NA	Other	NZ_CP039832.1	3634881	3636707	MSMNGPKIYPYSRISSSKQAKGQGLTIQQEDSLLQELSERYQLPVYEHRMVDSGKSAFHGDHIKDGQLGWFLNAVRSGEVAEGSILVVSSLDRFSRQEIRKATSDLAGVLSCNIGIYSAIEQRMFCDPYGDKSSNVLDIQLAVMILERAHGESRTKQARTLKLRDLAIGRHLNGERHPSGYAYSIKVVGNDVWWVDNSDGVVRPHPVYIHVARQIALRLMAGHSPRKVTDWLNREGPDCPIERFDKRAPKVWSHHVIRRFHLSRALVGEKQINDIILEGYYPPVLTENEYAALVDARTRRKRPRTTGKATAISLFAELPQATCRHCGASIHMNRETGGALNYRCSGFREEYRCLGWSKRAAVIEKALLDICLDKVWKDPETLPLSRVPALQAQIDKING…	GCGCTGGCCCTGGCAGAAGGGCGCCTATACGGCCTCTTCAACAACGGCGCCTACGGCCAGCCCGGTGCGCTGGAAGATCTGCCCACCGAGGCGCTGCGCGAGCAGTTCGAGA	ACCTATCTTTGTCAATATATTCAATAATATACAAACATCTGACATTGAGTCTACGGCCAGCCGTATCATCAATGTCAGATGTTGCAGTGAACACCAACACAGAACACCATGT
cluster1316	Bacteroidetes	4	2	Other	NZ_CP033811.1	695873	697546	MYITSSNKLFCFSFKYIRVFKYNKGFYNNTHAMQAVYLYIRVSTDEQAVKGYSQRSQLDRLVHYCKDHNLIVTKTIFEDYSAKTFNRPEWNKLFAELKLTKNQSSLILFTYWDRFSRNIMDAYKMLERLQNMKVSIQAIEQQIDFSIPESKIMLAMYWATSEVENDKRSRNVRLGMQKARLEGRWINKAPLGYRNKITSDGKKYIALYEPEAYIIREAFTAIVRQNKYCLTEIYKDALSNGLHCSRSAFYRLVRNPIYCGKIKIPAFEDKAERIVEGAHERLIPVVLFDQVQRIIKGADLNHSKKLTSKRIVNENLIFRGVLQCPNCGNTLTGSGSQGHTKKYYYYHCVGLCSYRVRADLINLSFLSFLKNNRVVEPFLELANSISKEIYGEEHHDYIQ…	AGAAATCAAATAACAACAAAAAACCTCATCATAAAAATGATGAGGTTTTTGTGAGCGCGAAAGGATTCGAACCTTTGACCGTCTGCTTAGAAGGCAGATGCTCT	ATAAATAAAATGACACCATTTGGCCTAAATTATCCTAATGGTGTCATTAAGTGAACTTGGAAGGATTATCTTCGAACCGTCTGATACAAGATTTGAATTGGATT
cluster1322	Firmicutes	1	NA	Other	USGQ01000004.1	111904	113571	MLNLRNQNFKVGMYIRLSREDGDKQESESISNQRKILQRYVKENNLNCVKEYVDDGVSGTTFDRPGFKEMINDIENKTINMIITKDLSRLGRDYITVGEYTEKYFPQNNIRYVALTDGIDTYVDSTNNDITPFKAIMNDMYAKDISKKIRSVLKEKQKNGEYMCSIPAYGYKRHPTIKNKLIVDEQVRYVVEKIFDMYANEHGSVEIVNYLNNNHFLSPTGYRKTGLIQDKNKNGYNWNEVTLCNMLKNEVYIGNTIQNKRSIISYKVKKFKKVNKEEHIRVDNTHEAIIDKNLFEKVQCIFERRGTNSKLKYDYLLRGLLYCYHCKRKLQIVLKKNSKRKAKAHPYITCSDAKERGCYPLNMSYEKFEKHIVYIVKKVCQIYTDKEIFYSIYEKYQNK…	GCGAATATTTTGTTGCACGTGCTTGTTGCCAACCAGCTGGAAATTGTAAGTTTAAATCCACACCTCTAATGTTTGCTTTCCAGCCATTTGGAAAAGGAATAGTAGCAAAGCCATA	AAGCCGTATAAATCAAGCAATGTAAGGCTTTACAAAAAGGTTGGAAGTTTTTTAAATCCACACCTGTGGGCTTAAAAAACTTCCACCTACAAAATAAAATCAATAAAAAGCAGTA
cluster1334	Actinobacteria	1	NA	Other	NZ_MVNU01000567.1	2791	4440	MARVLGVVRLSRVSDETTSPERQRRSIQRWADQEGHVVVGWVEDIDVSGGVEPWKRPEFGKWLPSTIGKEVSAIEHKIAMEESRADEYDILCALKIDRLSRRVLHVHTLLEWCEKNGKEVATVEDGINLNAQMGKLLLSLIASLAEGELEAIKARAKSSYNHLVKEGRWRGGRTPYGYREEKQETGEGWKLVPDDYGTDTARTLREIVRRLIEGESANSIAQWLNEDTSKTPTSLDAQMIRSGKTPKGSRWTAANTSKVVRSRCVLGQMEVTEEVMVDGKKVKRTRVVRDTDGQPLQRAEPLITQEEWELANKKLDENTSQRNGNRKGGSPLLRVAFCTCGEPAYLGPGRNWPYYRCASRTTHKPCPTGSKGIAAHTLEDAVEKAFLLAAGDVEIVRKV…	GCGGCCACGCGATCATGGACGCGGCGCTGAACACGGGCATCAACTTCTTCGACACGGCGAACGTGTACGGCTGGGGCGAGAACAAGGGCCGCACCGAGAGCATCATCGGCAA	CAAGGGGTGACAGTATGTGGTTCGGGTCATGGCCTCAAAATTGACCTTTGGACACGGCGAACAAGCAATTTTGACGCCGAACTGCATCGTAGCGTGCCGCCAGCGCGCATGC
cluster1391	Proteobacteria	12	1	Other	SAKH01000013.1	16994	18856	MLLAVGNWDHCKILRSLRSEALLKKPLAYSYIRMSTDIQLKGDSLRRQTERSKQYADEHGLELVEDFRLEDIGVSAFKGDNLSSGALGKFLDAVKAGRIPKGSYLLVESFDRLSRQKLNASVALFFDITSNGINLVTLSDNQLYKAGEAEFAQLIMSIVVMARANEESEMKSQRLSAVWDAKRRAVSEKKLTGLCPAWLELSEDRKNFHVIDDRAQVVRRIFEDSASGQGSFVITRRLNDLGVPAFGRSTGWVQSYVTKILQARAVLGEFQPHTKQNGRRVPLGDPIPDYYPQIVDENLFLRAQFARGKRRIEGGGRKGEALRNLFTHLATCGYCGSPMHFLNKGFGPGGGTYLKCSHALRGLDCVPTTWRYQDFERSFFLFVKEIDLAEILRSSSSKS…	AGACGGCCAAGCGGGCGCTGGAGGTGGCGGCCGCCGGCGGCCACAACCTGCTGATGGTCGGTCCGCCCGGCTCTGGAAAATCGATGCTGGCGCAGCGGCTGC	ACTATTTTGATAATGAGCGGTATTAAAAATACTTAATATGGTACACTATCCTAACATTGTAGCTAATTAAACTGCGCATCAAGATCGATGCTCATAAGGGCT
cluster1396	Proteobacteria	18	1	Other	NZ_AWHT01000077.1	5724	7385	MKQQLAYSYVRFSSPQQAKGDSFRRQTKAAREYCDKHGLQLADLTLHDLGLSAYSGTHYEQGALGDFVRAVQQGKVAQGSYLIVESLDRLSREEVDIAFSRFASILRANINIVTLQDGKQFTRESLKNTTDILTSILVMLRAFEESDIKAQRIKAARDEKHRQARENKKPTGYRPPDWMKLENGSYQLIPERAGIIKRIFQLNNGGLGAIAIARLLNEEQIPAWGRSKTGWQTSYIKKILKTRTVLGEYQPHVMVNRVRSAVGDPITDFYPPVIDPKTFKLAQLTMTSRDKRPGGIRNSRMTNLFTGLVRCKHCGNTMHFVDKGRPPKGGQYLLCSLAKTGATNKDGVSCKRASIRYKETENAILTVAATLNLRVTKPSNEAEVSHLKENLSRVNAELG…	ACAAGGCAAGCGTGCTCTAGAAATTGCGGCGGCTGGAAACCACAACCTACTTTTTCTTGGTCCTCCTGGTACAGGAAAAACCATGCTGGCATCGCGTTTAT	CGTCATTGAAGAGCGTTTAACTAACTGGGGTGATACCAGATACAGTGAGTTGTTAAAGTATCTGAAATAACCCCAACTTGAATACGCAGACGGAAGCTCCT
cluster1402	Firmicutes	4	1	dsDNA Phage	NZ_CP018622.1	3784726	3786156	MEVAAYLRVSTDEQAESGHSLLEQQERLKAYAKVMGWDKPTFYIDDGYSAGSLKRPQLQKLIRDIENRKVSILMTTKLDRLSRNLLDLLQIIKFMETHDCNYVSATESFDTSTAAGRMVLHLLGVFAEFERGRTSERVKDNMTSLARNTNIALSGPCFGFDIIDKQYVLNKKEAKYGLKMVEMTEAGHGTRSIAQWLNSMNVKTKRGKQWDSTTVRRLLRTETICGTRVINKRKKVNGKTVMRPKEEWIIKENNHEGFISPERFKNLQNILDSRKINKQHENETYLLTGILKCGYCGGTMKGSSARVSRGDKKYEYYRYICSSYVKGSGCKHHAAHREDIENAVIIQIESITNSSNKELQLKVVTSNEDEDVFELKRALESLNKQMMRQIEAYGKGLIE…	GATATGTCGCCCGCGCCTTTTCTTCCGCAGCAATATCTTCATACAAATCGGCAATAGGATCTCCTTTTGCCTGGATATAAGTGGCAGTGAATGGAGCGCCTGCTGCATTATGGTAGAACA	CTGACGGAGAGTTGGATATAGTTTGGCGCATTTAGTTTGTGTTTTTAAAAGCAATAGGATCTCCTTTTGCTTTTAAAGACATAACAAATAGTACCTACATAATAAGCGGGTGCTACCATC
cluster1412	Bacteroidetes	3	2	Other	NZ_CZAE01000030.1	53502	55265	MNHKKAIAYIRVSTTHQDVERQRIKFKEYCKNNNLQANEEIIDFGISGAKSDRPGYLRLQALTGKDADILVVSELSRLSRQEEILETINIIQNIVYNGLSLIFLDAPSKVYEAHSTLDITELIILLVGAFRAAQDRKEIKRKNQEGKQALLSQNPYAVVDAKIPYGYNAIYNPNGSRPKKILIENEEEVANVKKIFQLALEGYSLGKIAKYFNNRNILFRGNFVTRQLLSVLVRNILYKGIRRRIHSFDRKDNPNIIENKITPIISESDFERVNQMLKDNHKFCSTGNNYFNTLRGIIKCRCGRGMMVKDKGYASGIKKMVYRCNDVSAKDNPIHCQYKDEISYQFTNEVIFNVFKYIHNTDEIFIFMAKTEQKIYEIDEEIKGIERKIENKNIEIESL…	CTCTTCCACTGATAGGTGTGATTACCTTTAGTTGGGCAATTGCTTTCTTTGAATATTCTTGTCAGATACCTGCGAATCGTATCGGATTTGAGGGGAATGGTGGCCC	GTGCAAATATAATATGTTTTCTTGTCATGGGCAAGTACGTTATGTTAAACGAATATAAATTGTCGAAAATACCCATGAGAAAATAGATTCAAGATTTCAATATCCT
cluster1438	Actinobacteria	3	2	dsDNA Phage	NZ_MVBM01000002.1	292612	293979	MATALYLRQSFDRTRDEAAIDRQRAECRALAERKGWTDLREYVDNDRSATNTKKPRPAYQQLLTDMAAGHVQAVVAWDLDRLHRRPIELETFMPLADRMNVKLATVSGEVDLSTAQGRLTARLKGSVAAHEGEHKAARQRAAAKQMAERGLPKWKSAFGYTDDHQPHPVESELVRKGYETILGGGSLSGLAREWNAKGFYGRNGKPWTASTLGLFMRKPRNAGLRAHNDVIVGPGSWPPLVDESTWRATQALLDDPARKPGPKTVRKHFLTGVLRCGKCEDGGRIGGYQGPRGQERYRCWKCLGVAISKPETDDYIRGLVAARLAREDAKQLLIDQEAPDLDRLTSEANTLRARIDELAVAFADGDLTAGQVRTATQRLQAKLTAAESRMASASAKLVF…	CACAGGGCTGGCTCACGCATGCGTCAAATCTCAAGTGCTACTGCCGAACTCACCATTTGGTCAAGACCTTTTGGGGATGGCGCGAAGAGCAGTTGCCCGACG	TCATGGGAGGGGCCTTTCCGACTGCAATGGGTGATTAAGACAGTCGGTGACATTACCCGCTGGCTGTATAACCTTCAATAGCCTACGATGATTGTTTGTGGC
cluster1464	Proteobacteria	23	NA	Other	NZ_JTTV01000046.1	79946	81661	MARLISYLRMSTSEQLRGFSLERQRKLIADFAAKNGLSVEEENTLEDIGRSSFSDDAQQKELTRFFENLNAGKYEPGDVFALENIDRLTRRGPVDAILKVNQIISKGLKLAIISGNEQRIIEDVNDVFTIINLSIDASRANKESKNKSDKGLSNWQEKRNLASTHKIAMTAQAPAWLDTEIFYIFDEEKKKNIKRRKYVLNEEKAEAVRLIFDLYSSGNGALKIKNILNERNIPTFKGAEYWEPSIITKILKNPATFGLYQPKKQGTGKRDLIAAGEPINDYFPAVITREIFEQCERIREGNGTRKGRKGKLFTNLFTGLLTCSKCGGPVHLINPGIDKRNKVQKSIYYLVCKRAKFTKECTTKRVRYDDFEIALLKAIQEINLADILNENNPLEILVK…	CGGCGGCGACTCGCTGAACTTCAGCGCCGGCGGGCCGGGCAATGCGGTGCTGATCAAGTCCGGCCATCCCTGGCTGGATCGCATCAGCGACCACACGGCGCTGGAGCGGATGC	AAATGGGCGGATGATCTACCCAAAAAATTACAGGTTAAATGTGTACAACTTGATCAAGTCCGGTCTATAATACCTGTAAGAAACGGGCTTACAGGGGCTTGAAAATGGCACGG
cluster1481	Firmicutes	2	NA	ICE/IME	NZ_NFKQ01000018.1	75795	77360	MENRVYCLYRVSTRKQVDFKAENQADIPMQRKACREFAGQMGWEILYEGQEAGVSGFKVSEKDRDVLQMIKEYALQRKFDILLVFMFDRIGRKADESPFVVEWFVRHGIRVWSVKEGEQRFDHHIDTLLNYIRFWQADGESRKTSVRTKEGLRQLVLDGGYRGGGVPYGYRLVATGRLNKRNKEISELAIDSDEAMVVRKIFDLCIVHGYGRCRIATELNRQGIRNRKGENWHEASIGHILHNPCYTGVLRSGDAISQRFEHLMILTPELFEQAQALQKARQNEADGERTVPVNVTGNSLLSGNIYCGHCGGRLVLTSNCKSYVTADGNKVKHRRTRYVCYQKTRHRCVCDGQTGYTAHILDEKVEHVICRLLEQLGAVEESFLLQGYLLCEEKQLRRK…	GCAAAAACACGCCTTATAGAGCATAACCTGCGTCTGGTCGCACATATCATCAAGAAATATTACAGCGCCTTTAAAGACCAGGACGATCTTATCTCCATTGGCACGA	CTATGGGGTCGTTTTTGACCGGGAAAATTCCTCCTTCTGCTTCACCCGTCCAAGAACGGTTGATGCGGAAGGAAAGAAATCCCGCAAGGCCAGCGGTGACGCGGCT
cluster1484	Proteobacteria	24	1	Other	DMLI01000182.1	8598	10172	MTKKCFPYVRFSSAKQEDGSTRARQNELIEAFVAKHGLEIDQTLEDAGTSAFRGLNASKDGVLGGFLEQVRNGEIEKGSYLLIENFDRLSRDKIVRSNKIFSDLLFAGIKIVILDKNKVYDADNLDFSEWIIALVEFERANKESERKSDFSSKAWRYNREKMQSGEIVTKKVPNWLSVEDGVFIVDLDKVSRITHLFNLSLKYGLLEATKRYNQEYADKLAPHQVQYILGNRKLIGEHQPKKLYWEDGGKRRLKDEGNPIPNYYPAVIEQELFYKVQEIIKGRKPFTGNYNKQQYNIFRGLIYCRWCGGTIRYMNKGERDYFICTNSMGHKCMAPGQQSIRGKKLFSLFFQFTDKLNIQSLINESKDYTAIKTNILKVENDKKRIQNRLDDFKSSLKKM…	CAGGCGAAAGATCCCAGTACGCGTGCGATGGCCGCGCAAAGCAGTAGATGCAGCCATGTTCGCAACCGCGGTAAGGGTTGACCGAGCGATCGAAACCGACGTC	ACTGGTCGAAAATCACTCAATCCACGATGGAACGTATCGCAGAACACATCCAGATGTGTTAGGTTAAAGGTTCCACATTCCTGATCTGTTCAAAAAATGACCA
cluster1489	Proteobacteria	11	NA	Other	NZ_APHW01000036.1	24440	26257	MKKAYSYIRYSSPQQAKGDSFRRQFSATQAYCDKNGYELDTELAVYQELGVSGVDGDQENLKRFIDDCETGKVEKGSLLIVENLDRLSRKKINKAMRQFLHLLDFVDIYTLQDQKLYSQNDDVDSDTQLLDVMTSLIVMSRAYEESATKKKRLKESWDSKRKNINSKKLTSLIPHWLELSEDRTEFHLKKDKIEIVKYIYQKSIDGMGVSQLIRHLNENLTQFPTPTHKSKLWARTSLSRILTDRSVLGEYQPHVGKHNGIGENKRKPLGDPIPDYYPQIIDEETFLKAQIARKSRVIGRGKVNRNKFSNLYRNILRCGYCDGKIEYVDKGDGSRGGKYLTCSNAKRGGKCSHNKHYKYLPLELMLLHLTTENGFMPKPEAPTDLNLRLSKLQDLNEKA…	ATAATCGAGAAGCCAACATGGTTTTGCCAGTACCTGGAGGGCCAAGGAAAAGCAGGTTGTGATTGCCAGCTGCCGCAATTTCTAAAGCGCGCTTTCCTTGCTG	AAACGCTTATAGCTTTGTAAAACACATTGGTAGGTAATTGACATAACTATAGCTGATTATGTTATAATCCTACCAAAGCCATAAAAACGGATTTTAGCAATGA
cluster149	Proteobacteria	9	2	Other	NZ_LVYF01000051.1	464209	465846	MNKYHLYQRVSKQIQAEEGQGIQRQEQACEHWISDYNKRLLSEGKSAYSKGLIYEDRGKSAYTAANFKRGELGALINDIENGKIEKGDLIVIELIDRFSRANVDFVRSQFQRIIDAGVKIAITKWNLVFEENMESVSSVTGRILLEIGMYLAYQESSQKSSRIKASRKLLEDSGRKSIAKPPFWLARNSDLKSYTIIEENAEIIRKIFDLKLNFNYGPQKIIKSLGDLDIYRYSFDENGNLIKTTKNSPLSESSINAYIRNTNVIGKLDGKDYYPRIIDDRTFYAVQKRTRENTGGVGEIFRNVFVGVGKCGCLIRKENENGCGSLAKCGYIMAFSSRKVKNPTKGMYLKCNRKRKSTKCDSVNINYYLAQNKIYNVLKSLKFDIDQSVDISHLEEKIN…	TGCGCTCTTGGATATCGCCACCAATGTGATAGGGTAAGCCACAGTTTGCAAATGACACAAATGGACCGCGTTCAAACATAATGATTTCTGCGTCTTCACTAA	ATTAGGAGTAGTACTAAACTATTTTAATGTCGTCTATCATGTAGTTGACTAAAGACAACTACATGTTATACTACATTTTATAACTCCTAGGAATGTGTAAGA
cluster1493	Firmicutes	219	2	dsDNA Phage	NZ_SMBS01000005.1	205846	207381	MDRVCIYLRKSRADEEAEKYGERETLEKHRKILLKVAKEMSLNIIKIREEVVSGESLIHRPEMLELLKEVKNKEYDAVLVIDMDRLGRGNMQEQGLILDTFKESKTKIITPRKTYDLQDEFDEEYSEFEAFMARKELKIINRRLQRGRIRSVEEGNYLAPAPPFGYQIEHDGRIRTLIPHPEQAPIVKMIFDLYINHGMGGGKISNKLNELGYKTYMGKNWSSSLVLNVIRNEVYAGKIQWRKKEYKPSNNLSGVEVKKLPREKWISVKGKHEPLVSKETFKKAQEILNKRSHVPYNTRITNPLAGLIICAKCGTSMVYRPYGKIDPHIVCYNTNCDNKSSKFKFVEEKLLEGLKNWLEQYEAEWDRFQSTENLCEDNNIIKMHKLALNRLKNELKELE…	GAAAACAAAAATAGAATTATCTTTACACGAACCTATTGGGACAGACAAGGAAGGCAATGAAATAAACCTATTAGATATTTTAGGTTCAGATGTAGATGAGATAATTGATGA	TTTATTTTGTTTTTAATAGTTTATTCAGGAAATTAATGGATAAACTATTAAAGGCAATGAATAACCATTACTATATTATCCATATAGGTATGACTCTTGTAAAACCCTGTA
cluster1496	Firmicutes	1	2	Other Replicon	FMGK01000002.1	64467	66002	MIENYLEKIKQRLKVVVLHAVIYTRYSSDNQRSESIDAQIRLIRKWAQEHNIIIDKVYADEAQSAKRDDRQQFQQMIADSKKQKDWQLVLVHKLDRFARNRMDSAAYRVELRKNKKYLISTTEQFDDTPESCMLEGIIESMAEFYSKNLARETMKGLTENALKAKHCGGTPPLGYDLDENKNYKINEFEAQAVKLIFSLFLDGNSYKTIIYALNEQGFRTKKNALFTQNSLYEILRNEKYTGTFVFNKTQSRDEVTGKRSRHQHKSAEEIIKVENAIPQIVTHEEFKRVQEKLNSRRNAYINNTKELYLLSGKIQCGICGGKFVGSRRFNNRGVKYVRYICNINHRSKEQRCNNHSIKRDWIETFVLNKVDEYIGQLTYKKKQSIYQFCWNSIANSNQP…	GTGGACTTAAAATCCCGTGGGAAGAAATTCCCGTACCGGTTCGACCCCGGTCATCGGTACCAAATGACTTAGAACTTTGTTCTAAGTCATTTTTTGTTGAAAAAATATAATA	ATAGATATAGTGTAGTGCTACAAAAGTGTGTATGTCAAAATGGCACCAAATCATCGGTACCATCAAAGGGTGATTTACTTTTGTAGATCATCCTTTTTTACTTTTTAAAATT
cluster1499	Bacteroidetes	2	NA	dsDNA Phage	NZ_QRXI01000012.1	132117	133883	MKRAALLLRCSTDAQDYERQKLDLLDTIKGMGYTTSDDLVFGQYITGKDDVRKKDRESVAECKQAVREGKVDAIFINEVSRLSRDSIAGRLFIREFNDEYKIPVYFRDLGMWTINPTTRIVDRSFETMLGFHFDMAQNELKSMKTRFASGKRKNAREGKTIGGAVPFGFYKDEDGKLQVDEEQAQVVRLVYNKYLEDGGSIPSVCRYLLSCGYDKKFNKKFGTGSVRNLLRERRYIGEQRYNLVNPDEPDEAKKQEVYIYKVDAIIDTTIYNKVQIKLDKNRTTETKKVNKDKKIHLLAKLITCPICGDSYTSKTASANKSGERYRIWNYCCVSKYNFSECTSDITLNADNIESIIWQLTKREILALQELSLEERQSKIDEAEQKLASYKDELDVIAKS…	AGTGCCTTGCGTCTTATAGGTTATTTTCATTTTATTCTTCCTCTTCAGATGCAGGTTTCATGTTTGTATAAACGGTCTGAACATCATCAAATTCTTCCAGACGCTCTACC	TTTTATAACTAGTTGATTAGCAGTGTTATTCTTGACTGTCATCATTATCAGCAGGTTTCAACAACCTGCTAATTATTACAGTTAAACAATAAATTCACTATATTTGCTGC
cluster1531	Firmicutes	1	NA	Other	OMYL01000005.1	68359	69651	MAKIKQQDRITALYCRLSRDDEYSGDSASIQTQKSILLRYAQDNGFLNCEYFVDDGFSGTNFNRPDFQRMISLVEQGKIGTVIVKDLSRLGRNYLMTGNYTEVIFPEYKVRFIAINDGVDSACGDNEFAPFKNIINEWYAKDCSRKVKSAFKAKALNGEYTGGYPAYGYRKDPEDRHHLVPDDHAPIVRRMFQMALEGVSCFHIAKALEEDEVPTPRAYLMDEFGKYKANERVKHPYAWAKGTVYRILSNPIYLGKLVSLRYQTRSFKDKRIIPRPEEDWITVDNTHEAIVDQATFDTVQKRISIKQPATWENSDNKFRGLVFCADCNTRMVFSSRTGRKSKGHFCCNKHRRYGGKECSAHYITLEQLEAILLEDIRRHASLAVEDTDVYVDYLLEIAE…	AAAAACACGAGGGCGATCATGTGCTCTATCTGGAGCTCGGCGTCGGCGGCAACACCCCTGTCATCATCAAATATCCGTTCTGGCAGATGACGCTCGCAAACA	ATTACTATCGCACGGCATAAAAAACAAGCAAAGCGGTGTTCAATGAGTATAATACGCCCGTATTATGCACAGCGAGCACCGGAAACACAATAATTCATACAA
cluster1534	Proteobacteria	1	NA	Other	NZ_FUYX01000009.1	113753	115363	MTRSAPTPLRCAIYTRVSTDHGLEQDFNSLDAQREAAEAFIRSQAHEGWRLLPQSYDDGGFSGGSLERPALQRLLGEVEAGRIDIIVVYKVDRLTRSLTDFARLVERFDARGASFVSVTQAFNTTSSMGRLTLNVLLSFAQFEREVTGERIRDKIAASKRKGLWMGGPVPHGYRVEARKLVIDPQEAQTVRSIFTQYQELRSIPALQQALRLQGIRSRVRMRTAGTSIGGVPLTNGPLGHILRNRIYLGEINHRGNSYPGEHEAIVTTEQFAAVQAIMAANTVKRRSLRVTSQALLTGLLKDDRGHAMSPSHALKKGARYRYYVSQALLQGRKAEAGSRPRIAAEPIESIVLQHLRPLATMRPPADQQPPRSDAGLIEELVEQVVLGSSEISIRLRAEA…	GCGCAGGTTCGCGCGCTGGTGCGCCGGCGTGCTTTGAGAAGTAGGGGAAATGGTGGGCGGCACAGGGATCGAACCTGTGACCCCTCCCGTGTGAAGGGAGTGCTCT	CAGGCCGCTATCGCAAACGAAGGCAAACACTCGTAAATTGCATGAGTGTTTGGTGGTGCATGCGTTTTCGATCGAACCAGTCTCATGGCTGAATTCCCTGTTCTAC
cluster1539	Proteobacteria	1	NA	Other	NZ_UCGP01000014.1	236115	238013	MQQTKGNKAYSYIRISSKKQLDGYGIARQTAKAQAYADANGLDLDKELQDVGSGFHGEHVKFGELGGFLKLVKEKKIPVGSTLIVESLDRLSREDVLIAQRQFIDILLADITIVTLMDNQVYHKDRDFTQLIFSLTIMQTANEESSKKRFRQEDNIRKNKLAALEGKSVYNFAGVTWIDQIRVSGKEYRFELNDHANTVRKMYEMYDSGIGVHSIVRYLNENSYPIFKDGANKNKIWKDAAVRRILRDEAAIGTYHVLETVEGKRVLMGDPLVNYYPAAVNEELFWRVQRRHTDVSIPGRTGRKFSNLFATLTKCSQCNRPLRLVQSGGTFTGGRRDNLFMCRGRFERGLETCDSKPKSFPYDALEQAVLTHIDDFTLDVEISGGQNRKTDGIRQEIET…	CCACCTCATCAAGCTTCGCGCCTCGCAGATCAACGGCTGCGCCTATTGCGTCGACATGCATGTGAAGGAGGCGCGGCACGATGGCCTCAGCGAGCAGTGGATCAATCTGATGT	AAAACAAATACTTAATTTTATTTCTTTAAAACATACAATTAGTACATGTATCGACATGCATGTACTAATTGTGCGTTTTTGCTACACTTTTTTTAACATACTCGATGCTATGC
cluster1543	Firmicutes	6	NA	dsDNA Phage	NZ_FIRV01000003.1	243772	245205	MMDRNKVAIYVRVSTQGQVDDGYSLDEQVDLLTNYCKLKEWTLYDVYVDPGISGKNMHRPEIERLTRDAKRKLFDIVLIYDLKRLGRSQKENIVLVEDVFNPNGIRLVSFTENFDASTPVGKMVFGMLSAYAELDRANIAERMMMGKIGRAKAGKAMSWGMPPFAYNYNKETGDLELDEVKAPIVEMIYSEFLKGASVNKIVQKLNSMSYHGKNHEWKHHAVTVIIDNPVYCGMMKYMGQTYQAKHTPIIDKKTFELAQLERKKRLSKYHDADWLGPFQRKYIGSKICYCGLCGAHLKSEKDKKNKLTGIRSISFFCPNTRSRGTGECTNPRFKQSVLEGYILNEVAKLQQNPEKLKDIKPAEDNELHNKIATYEKKIKQNSSKLSKLNDLYLNDLITL…	CTATGCCAAAACAGGTATACAGACTTACATGGGACCATTCTATAGCAGCTTTAAGATGCGTGAGGGACAAGATTACCAGACTCAGGCCTGGCTCAAGGCTGTGA	GAAGGTATAGATATTTTTTTCAACTTTTAACCCTGTTTTAAGACCCAGCATTAAAATACTTAACAATAAAACAGGGGAATTGATAAAAGCCTCTGAAAAATCAG
cluster1546	Actinobacteria	1	NA	dsDNA Phage	NZ_BCMM01000008.1	134867	136390	MTHALPQRAGLYCRLSYAPDGSLEKVERQEADCRELSQRLSWPVSESHVFVDNSRSAWQRNRKRPAWDAMLQALDAGEIDAIIVYHGDRLMRQPYDLEKLLSVAERKGIRLASPSGVRDLDSPDDRFILRIEVAQACRESDNTSRRVIRALRARAEKGLTQVGGSRPFGYGLQVATRTVADQETGAAKEVPVYDTTQQVPEEAKLLKDAVDRLLAGQTQIGVVKWLNTQCTTTEGNTWTTKTFRDLLLRPRIAGLIEQDGLFMDAAWDGIITAERWQDVKALYQRNGEKYRYAGRDRVHLLSTVAECGGCATVMRGRPVGGKDKPRRRTRYMQYYCPGCKKVSRKTDAVDAYVQGRVLSLLQDGRFVAELRAAMETGAPGISAQITELEERKRKRTAEL…	AGACCCTCACCACCAGCGGCCTCCCCCTCGTCCGCGACGCCGGCTTCACCGAGGTCGCCCCCGGCTCCAGCACGGTGGTCGCGGACCACCGTCCCCTGCACACCTGAACCCCTG	GGCAGTGCATGAGTCATGCCCAGAGTGTATGAGCTAAGTCGGGCCTGAGGGAGGTCGCCCCCGGGCTAACTCTTGCAGTCGAGGGGCATCGCCGAGCCACCGCTCTGCCCCCTG
cluster1558	Bacteroidetes	1	NA	dsDNA Phage	NZ_KB905697.1	177255	178925	METKKGAIYARVSTDKQEYTRQLEELKEYANRNNISIEYIFEETESGLNSERPEYNKLINLTKEDIDIVLIWELSRLSRKSIEIQTDIRNFKNKGINVFIYDRGISIFDSNGEENSFINMLIGMLSAVAEEEIKTMKKRVVATKRHNVFMKGYSYTSHPPFGYTRVEKKMVISEPEAKIVKEIFDLSINGSSQYSIAVKLNADGVPTTSTKNALWSASTVSKMLQNTAYYGKAKYLDTFIDCPAIISKETFDLSQIKRKQRLTRSATKVGNTFLLRNLIKCKHCGTYFTNAKDKIHHQYKCTRLMNRTFQESKCTSPAVNFHNMNYLIWDIVSRYFREVYVDDRKRNNEANLLEAIEDKNRIKQSIDNEIKKENKKVGIIYSGLQELKIEFPDLIDLQE…	CATTTGGTATTCGCAACGTCAAAATATATGTAGATGAATTTCCTTTAACCGATGCAGGAGGTAATACCTACCTGAATTTGATAGATCCTGCTTCCATATCTACG	GTATTTGAAACAAAGGTATATATTTTTGATGAGTATGCAAACCTTTTAATGATGTTTAATACTTGCACACTCATACTTCTCAAACACGCTATCAATTAATTATT
cluster1608	Multiple Phyla	57	>3	dsDNA Phage	NZ_CP020449.2	1896219	1898009	MATNKKITALYERLSRDDEMVGDSNSIINQKKMLEDYANKNGYTNILHFTDDGYSGGSFERPAWKKLIEGVESNIIDTVIVKDMSRVGRDYLQVGFYTEVMFREKGVHFIAVANSVDSNKTESAEFAPFLNIMNEWYIRDTSKKIKSVLKTRGLEGGHHTSNHAIYGYRKDKDNPSKWIIDEEAAEVVRRIFQMSLEGNGPYQIAKILTEEKVERPSYYLAQRGMGNHISNYNSTEPYLWRGTTISNILSRPEYMGHTVNFRTYKESYKSHKSKKTPKDEWVIFENTQEAIIDEETFNTVQKLRKTIRRTDSVGIANPLTGLVFCADCGAKMYNHRGKAGFKRDWLGRKTDKRRPLKDEYICSTYNLARGNFEEKCSSHYIRSEVINKLVLDTIKEVSE…	AAAATAAAGAGATTAAAGAAAAATATACCCAACCTCCGAAACACTTTACTGAAGATACTCTCTTAAAGTCTATGGAGATTGCAGGAAATGAAGCCTTGGAAA	TTACAAAAAAGACGAAGAAATTTCTTAAATACCCTTGACAAAAGCTATCAGAGGTTATATTCTATGAAGTGTAGATTAGAAAAATAAAAAGGGGGAAAAGTC
cluster1619	Actinobacteria	1	NA	Other	NZ_KQ257828.1	210022	211569	MKPVRVLIALRISNETDASTSLERQLQDCTSYVNERQHLGWQVVGVARDAHISATKSHPFERPELGEWLNNRAPEFDLLLFWKMDRFVRKVVDMQDMIKWATAHGGKALVSVKEPVLDMIGPFRHVIIDLFAAIAETEAQNISMRVKSFQSYAKSKNVWAKGNPPYGYESFRDTDGAMRLQVRENQRQVIREMHKRVVEDGEPYSTICDDFNTRGIPSPAGERMSDRRKKNGTSMPVWRSRTITNILRSEAILGWKCEEVRAPGKKYGVSQAILTSEGKIRMAEPILTEDEWTKLQDEMNGRPGAARRSTKNTTTYRGVVLCGGCGKNLYLFKPERQQGKPVYRCNKSANRDSCGKGYAFRAERVEELVETMILGTIGDFPMHERHYVKGSNNSQRLQE…	GCCTGTGGCTGACGGTGAGCTGGGCCTCGGACCCGTACTACTACGGCAACGACCTGCCGTACATGATGGCCTGGCTGCCGTTCGTGCTGGGCGGGGCGTCGGTGGTGTCGGTCGA	TACACGCACAGGCTTCATGAGTCGTGACCCTATAACAGCAGTACGCAAGTGACCTGCCGTACATGTTTTGCTGGGTGCCGCTGGTGCTGGCGGGGGCGTCGGTGATGTCGGTGGA
cluster1621	Actinobacteria	2	NA	dsDNA Phage	NZ_MBGE01000057.1	75117	76484	MAGIYTRISADVQGDALGVQRQEADCRKLCEQRGWDVVEVFCDNDRSAYSRKPRPRYNDMLEAIRDRKINAVVAWHPDRLHRQLRELVGFIDVADEFGVHVETVTAGKYDLSTASGRMQAKMLGTVAEFESEHKSERIRRKLEQNAANGIHHGGSRPFGWLEDRVTLDPSEAEVVREACQLILAGETVKGIARVLNERGYRTATGRPWRDVTVRTTLLRPRNAGLRLHHGEVVGGGQWEPIIDAADFHQIEAILKNPARRTNPGRNGRVHLLSVLALCGVCDSPVVVAQGKKYKGVSKPIYRCRAAHVIRDQASVDHQVTQLVLARLAMPDAAGLLAEPDRADRAHAAAVKVQELQDRLTDAAEAYAAGTISLGQLTTINGAVRPKLEEAQLDAASPDR…	CAGCAAGAGCGCGCCACAGACAATCGTGACGTTGGCGCCCGACACCGCGGTCAGATGTGTCAGACCAGCAGTGCGGAACTGCGCCGCCGTCGTCGCGGTCACCGCCGAGG	GTATAGATCCCGGCCAAACGTCTCCCCGTTTCCATGCTTTGATGATACCCTCAGATGTGTGAGCCTGCGAACAAAGCAGGAAACTAACCGAAGGGAATGGGCCAATGACC
cluster1625	Multiple Phyla	11	2	Other	ONBD01000014.1	23626	25395	MYNKTDRITALYCRLSNDDERDGESGSIKNQKAILEKYAKENGFTNCRVFVDDGWSGTNFARPAFMEIMELAEQGKVETLIVKDHSRLGRNRLIVGELLEEQGKVETLIVKDHSRLGRNRLIVGELLEETFDELGIRYIAIMDNIDTAKGISDLVPMQDLFNEWHAKNTSQKVRNVFRNKGMSGKPVTTNPPYGYMKSLEDGDKWIIDEEAAEVVKRIFKLCIEGYGPTQIAKLFREEKIMTPVEYWATHGRIGGRFPSKPCNWCATSVGKILDRQEYIGDTVNFRSKRKSFKNKKKIDNPKDEWVIFKDTHPAIISEEDFLLVQKLRQNKRRPNRKGTISMFSGLMYCADCGAKLYYVANRKHETPSFVCSSFRKDTSDCSMHFIREKVIYQAVLQDI…	AGCTATATAAATTCATTTTACAAATAAAATTAAAAATTCAAAACCGCCTGAAAGGGCGGTTTTTTGTCGGAATTTTAGTTTTTTTACAGCTTTGTACAAT	TACTGTCAAATCTACCGCTTGGGGTGTACCATCCTTACGGAATACACCCCCGCCTGAAGGCGTCCACTCCATAAGGAGGGTGGATGCCTTCAGTTTTTTA
cluster1628	Proteobacteria	1	NA	Other	CACMFC010000013.1	6659	8326	MKQELHCYLRVSTQQQVDEGHSIENQRFLGKRISRKLGMKYVEMNEGGLSSMSVRRPKFEELKTGMSIGRIKNIWYLTRSRWSRDTVEDLLMKQHYFKKYGVKVYEGEEGKERNFKDSKDELLDTILTSVQQFDRQQRREISVSGKKHLSLIEGQNSVFMGGTINFGFKNVDKKWTIDKEESKWVKKIFNLYLNDVPLVDIKSYLDTNNVKPRRSKTWSLGTLLTMLKNKVYTGEYVWVDKESQEEFTIIIPQLITHSIFNRVQKKLEKNTKNKGNNSRQYESLLSDLMTCYCGQNITGNVRQSVGKKVYVCNSKRNQWRGLHVEECENRRGMNMDRTDEFVGKEIKRIMTNSHLLKERFKEDILKNKGLKSQEIELEKNKLEKQIKPLNKQIDITVKS…	CTAAGTATTATTCTTTTCAATTTTTCTAACTAAAAACTCCAAATGAGGATCTACTCCACCGTGACGGACTTGGCTAAGTTTCTTGGTTGATCGATGTCTGTGCCTCTGATCAAAG	TTTCAAATTCTAAATATGGGATTGTGTTCTTAAAATAGGAACACCCAAAACTACTCCACCGTGACTGATTGTTTTTGGGTGTTCCTATTTCTTTTTTGGTTTTTTTTTACGACCA
cluster1639	Proteobacteria	1	1	Other	NZ_LFWC01000005.1	218890	220530	MSTESPKAYSYLRFSTPRQVKGDSFRRQVDLARNYAAKHGLILQDLSFHDLGVSAFRGTNREHGSLGKFIELVRSGVIDKGSYLLIESFDRLSRQDVELALPVFLEVINLGIVVVTLVDSNVFKAGEMDLAKLVTSIVYMSRANEESEIKSRRAKASWATSRIAAAEKGLRIKNSALPAWLDWNGDEIVPKEHESAVIAEMLSLSAQGWGYERIAAYFNAKKITTFRDGKPWRSAGIGAILLNPAIIGQYQPHEIVNGKRQPVGEPITDYYPAIVSKHLFMEVKQKISNRTIHSGSYRRGRYQNLFSGLLRCQCGEMLALRDKGKDGTSRLYLECPGKRTKNCSMRNIRYERFEPQVLVALSHMAPVMSARNQRTEHERAHLEAKADQELLIQRLNQNA…	AAAAGCCACATCGGACCCCAACCACAGATGACCACCCTCTACGGCATAAAAAACTGCGACACCATCAAAAAAGCCCGCAAATGGCTCGATGACAACAGTATCGGCTACC	CATAACGGTTAGAATTTACACATGGTCATACTATACGGCATTTCTGCAAGAAACTGCGAGCACTTTTTTACACAAGTGCCGTAAATGGTATTGATGAGAATAAGCTCTC
cluster1644	Firmicutes	1	NA	ICE/IME	FMGX01000001.1	1027324	1028910	MQTTGEFKITALYARLSSDDELQGESNSIIHQKQILEEYAATNNLNNYQFYVDDGFSGTNFERPGFQRMVSDIKNGVIGTVVVKDLSRFGRNYLQVGYYTEMMFPEYDIRFISVTDNVDSNFGYNEFVPLHNLINDWYAKDISRKQKAVIQSKGNSGKRLTTKAIFGYKKDDNGQWVIDSEAAEVVKKIFKLCLDGYGTQMIANYLFAEKIKNPSAYMGYVCRTKGDKNPYLWTAQTISSILSRQEYCGDTVNFKTQRKSCMSKQIIYNNPEDYKIFYNTHTAIISREDFKKVQEIRSKRKRISPIQKPVLFDEIYCADCGHRMYIMRLRDKSKPDAYSCSKYRKNSLVCSSHYIREGYLIEYILNELNVLLNSAQDEDFRKKIKDEFSKKNSITQVEI…	ATGAGTGTATAGCAGACGATTTAGACATAGACTGACGGCGAGTGATTAGCTGATAAATTTCAATAAAACAATTAAAAGTCTTACTTAGAACTCTTAAAGGTCTAAGTA	TAGTGCATACAATAAATTAATTCTTACAGATAACGAAACCATCAATTAGTTGATAAATTTTACCAAGACAATTAAAAGTTTTGCTCAAGCTTTTTCAAAAGCTTGCAG
cluster1646	Proteobacteria	1	1	Other	NZ_CP014544.1	158279	160048	MNNFYRYLLMPKAIPYIRFSAAHQGDGSTVARQQDRIADWLSKNDDYFLLKETFHDLAVSGFSGKHLEDNQGFGRILQAIESGDIGSGDCILVEAIDRIGRLEPMEMFTHINKIVSNGVDIITLEDNQTFSHKTLNSGHGQLFTLVGKIQQAHEYSSRLSNRIRSAYLKKVERARNGQTDNIRRHTPFWLTTSGKLIPENTEVLRECIALYIKGYGHRKIILTLVEKHPILSNTHPSTLKRWFKNRALIGEWETSDGEVIPNVCEKAVDLETFYELQRLAKARARRPSPSESYELSGLCYCSNCGAPYHFRRKRHLKEIIIYANCSQYLKRGAHYCDNKPSWPYEVLKFIHDNTYSLHLALAAMDLQQSKDAKRLQLLIDEKGAIDDRLKKLIGVLEVA…	CGCTGTCGCCATCAAAACCGCAGGGGCATGGATTCATCGCCGCTATTAATTGAAATCGAGCCGGGAAGGTTAATTGTTGGGTTGCTCTGGAGATGGTTACCTC	AACAACAGTTTAAATGTGTTTAAGTTATTCATTGTTAGTGTGCATTTATCTGACTATGTGCTAAGATTATATGAATAACTTTTATAGATACTTACTTATGCCC
cluster1669	Actinobacteria	1	NA	Other	NZ_CP024988.1	2258038	2259543	MNDTNPLAALAEGMTPKRAVIYLRVSTSEQATKGGQSEGFSIPAQREANKKKAQGLGAIVVKEFVERGVSGTSTNRPALKTMLRYLEEEDGAVDYVIVHKIDRLARNRADDVAINAKFDEYGVRLVSTSENIDQTPGGLLTHGIMSSIAEFYSKNLANEVVKGMSQKVRSGGTIGKAPIGYLNVREVVNGAESRTVAIDPERAPLVKWAFEEYAKGDISLGRLADELNARGLTTVPTRKYPAKPVTKRYVSQMLPRRYYLGFVQYRGVEFQGTHEPLITPELFAKVQQVLKARRQGELLRKHPHFLKSTIWCGDCGGRLIVQRPTNHQGRQYKYFICNGRASRRTNCTMPAIPEQWLLDQIEDLYRTIQVPEAIFPGLRQRLAQEIELSHAAVREERAR…	CGCCAGGTTTAGGTCCTGGTGTCCTCGGACGTGGGGGTTCAAGTCCCCCCGGGCGCACATGCAGGTCAGAGCCTGTCTTCGGGACAGGCACCCTTCCTGGGCCACTTG	GAAGCTGCTCCGCAGCGCTCAGCAGGTCGTCGTATACGTCGCGTACGTTAGGGCGCACCATAGTGCTCCGACTTATACGAGTCGAGGCACAAGAAGATTGATTTTCCG
cluster1676	Firmicutes	1	1	Other	NZ_LR698959.1	124447	125910	MIALYARQSVDKPDSISISQQLELCRYEARGAPCRCFADRGYSGKNTERPAFGEMMAAVAAGQIRTVIVYKLDRISRSVLDFARMMQQFEQQGVQFISATEKFDTGSPMGRAMLNICIVFAQLERETIQKRVADAYAARSDRGLYMGGPVPFGFRRIPAVLGGVHTSVYVPEPEEAAQLSLIYRLYADPAVSLGEVAARLRAEGMQKRGRDWERARIREVLRNPVYVQADRQVYAFFAARGAQLVNPQSDYIGENGCYCYKSRDASGGEGCLQNRRIVLAPHRGLIPADLWLACQQKNTKAPTVRHGDGSWLSGLLYCGACGSGLTAKQGSRGRYLYCARRLHKGVCSGIGTLEAGALEQAVEQLVLDRLNGLGTLYGETLPDPALTGLEHALTETEQE…	TTGCAGGCGTAGAAGTTCTTTGCGTTCAGCTTATCCTGTGTGATGCGCAACGCTTCCCCGAATCGCTGGAAATGCACAAGCTCCCGCTGGCGCAAGAAGCGAATGGCATC	CGTCATGCGGGGACGTTCTGTTTTTGACAGAAAAGTTTCTCTGTGCGGAACGCTTCCCCGTTCCGTACAGGGAAACTACAGCCGCCAGTATATTGTGATCTGCTCCGGAT
cluster1682	Actinobacteria	1	NA	dsDNA Phage	NZ_JOGU01000002.1	119360	120994	MDTEPRADRQTLEALGFSPEELQELGLWEPPTGAPNDLADVYLRRSKKSDTLSVLREQLRRMVRRVHDHNRQVRHVWFEQRSASKAYVKREEFDKANAAVLSDRASTALYVYKVSRLSRRGAGQVGLLLDSYDEAGAYIYVVSEGLDSRSSRMILTMLSEQAREQVRDLTDFVEIGIAAAKAEGRWTGGVTPYGLRCEPGSGKLSHDPAEYPTARRIAEYLVANRTPGWVKDKLNSEGLTSRSGKPWSTTGIIALAHSVSWAGLVPKRERALINGKYVGKYHRGGEPLIGPDGMPVRCGEGVITPAERQKILANLASRSRPGSPIGDRSRGKRETKALLLGWGTCGRCKGPYRNDGPHYRCRNRKELGATVCIGSSANRQAADDAMAVLWINHITALPP…	CGAGGAGTTGAACCGCAGCCATGCGCGTCGAGATCTGGTCCGACATCGCCTGTCCCTGGTGCTATGTAGGAAAGGCGCGGTTCGACAAGGCGCTCGCCGCCTTCCCGCA	GTACGGGGGCTCTCTTGTTGCTGGTAGAATTGGTTCCCTTAGTCCAAGGGTGTCCCTGGGCTAAGATTGCCAACTAACGGAAGGGGGGCCGGATGGACACCGAGCCGCG
cluster1694	Firmicutes	7	NA	Other	DPNA01000038.1	13324	14781	MENGQVETLIVKDMSRLGREYLQVGQYTELIFPSYGVRFIAVNDGVDSLCESTNDFTPFRNLMNEFYAKDCSKKGRSVVRLKAETGARVSSRPRYGYMKDPADPKRHMVPDPETAPVVRYIFDLCVSGKGPAQIAKQLKKDKIPTPGYSYYQKHGVELTGVDITQPYNWSTNTVAGILEDETYLGHTINLKSTTLSFKNKKRIERPESEQLRFENTHEALISRQTWEIVQDIRKHKRRRANMAEQNIFSGLVYCLDCGGTMVLHRAHTMDAVKNNFMCSTYKKKGKDVCSGHYIREQELGAILLDDIRRVTHFARQNELRFAEHIRKKQGKEAQQEIAMLQKKIDTMQKRQAELTKLFKRLYEDSVLGRIPDEQYRILSQEYTTEQKEIQEQLPAMEVR…	GCACAATTGATCGCGGCTGATTCCACGACATAACAAAAAAGGCGGACGCCTCCGGGCGTCCGCCTTTTTTGGGGCAAGCCCAACAGGCCCGGCGGGGGAGATAA	ACCGGTAGTGCCCCTGGGGGTTCAGTTTATTTCCCTATAAGATGGAGCCGTCCGTGTCCGGTGCATAGGGACAATTTATGAACCTACCCACATAACTTAATATT
cluster1707	Actinobacteria	3	1	dsDNA Phage	NZ_VRSX01000003.1	366949	368421	MTPKKPAPRAAIYARQSVAEPEGIKRQIAACRALAESREYDVVAEYVDDNVSGYKARGEGTGFARLLDDARAGRFDVLIVRKLDRLGRSLSALEALTAARVNTVTTDGALDLASPSGRLVANVLTSVSRAESEIKAERRVFANADRRLSGIPTSGRVPYGYRWVPTAERDGDGHAYVYDGGRAGDVLAIYDAFLAGVPLGSIARDLNAAGKRTIGTKRHPEGVPFTPTTLRRILMSPYYAGLLPLPSQDGEQRPYDQREISRETCVPGRWEPIVSVETWEEAKARLEHPERKTSPGPSRKWLLSGLAVCGTEGCGKPIRAGGGEAGIHSYRCASMAHFMRRGVPLDDFVERVVIARLSRPDAVDLLDDRERHDVDELRAERRRLETAVRQAGDDEMDGL…	GTACGGCGACGAGACCGGCGCCGCGACGGCGGAGTACGCCATCGCGACGATGGCCGCCGTCGCGTTCGCCGGCCTCCTTGTGATCATCATGCGCAGCGATGAGG	AGCGCGAGCTCTTCGGCCTCGGCTCCTAATCCGCTTTATTTCCTCAACAGTGGCGACTGTTGACGTATTAGGGCAGACTTAGCGCATGACTCCGAAGAAGCCCG
cluster1722	Actinobacteria	1	NA	dsDNA Phage	NZ_RHGC01000002.1	197675	199306	MESGPRGKLIIPSARSIVKTSELIPVIGYARVSTWREEMISIAIQKSVVEEAAIRRGRYIARWIEDPDATGRNFKRKIMQGIEAVEQGLFPEIWVWKFSRFGRNRYGVAINLARIEQAGGQLLSATEDIDASTAVGEFTRDMLFAVAAFESNRAGEQWKETHELRRSMGLPATGGKRFGYTWHPRRLPDGAGGWTLQDERYEVLDQQGDIVFDSFEEYRRGKTGFGKVAVWWNDLGFTNTRGDAWQDQTVKWFMDSGFAAGLLRVHKPDTRCPRPGRCQKEEHHYFRPAVHQSIVPGDDWEDYWDRRAIRKATPPRALEPVYPLAGLIKCGICQENKRTSAGQIHSCKGDPGYGYRCGARTRHHVQHEPVYIRRRIVEDAVLDWLVDKAAEIDAIAAGR…	GGCGACTGCTTCCGAACCTGGGCCGCCGGATGGTCGGCGCCTGGTGCTTCGTCGATCACTACGGCCCCGACGACATCGCCGACGAGCCCGGCATGCAGGTGC	GCACGGCGCGCGATGGCCTAGCGCGCGGTTGTGCTTTGAAGTAATTGATAGTTGTTCATTAGTCCAAAGCACAAACGCCCCCACCTGCAGCGATGCGGGCGG
cluster1724	Proteobacteria	35	1	dsDNA Phage	NZ_BFSF01000026.1	64187	65815	MIGCAPQLIGGKSMKAVRVWCYARISTLKQVDGFGIQRQINTINQFLQCVELDHRLPFTLDTQNVTQMVAEGKSAFREKNWNPKTKLGQYRKMVMDGVIGDSVLIVENIDRLTRLDPYKAIEIISGMINRGTTILEVETGMTYSRYIPESITVLVMQINRANSESKRKSIMMQKSHANRYGKVSKVRPRWFDVVEIDGIKQYRPNETAKAIQRMYNDYINGIGAAHIVRTYGNTDNGKAWTLVTVLRALSDKRVADDARYPPIIDKKLYDSVQALKAATNKKGNTHQKNMLNIFSGMSRCPVCNQSIIVKRNSHGNLFTVCLGKRTNKTCEARSIAYFALERPLLTAIRGLDFSEVYKHEDKNVLTLRDQWIQNERDIAAFRERLNKASRHEKFAILDE…	GCAGGAAGAAAAACGGGTGCTGGTGGTGGATATCGGCGGTGGTACGACTGACTGTTCATTGCTGCTGATGGGGCCGCAGTGGCGTTCGCGTCTCGATCGTGAAGCCA	CGGCTTTCATAGATTTACCTCCTATTAACTGTGGTGCACATCCTATCATAACTGTTCGTAGTCATGCAAGAATGTACACCGCAGTAAAACAAGAAAAAAATTAAATA
cluster1728	Actinobacteria	2	NA	dsDNA Phage	NZ_JMEO01000029.1	119288	120676	MRAILYTRVSSDPSGRGRSVHEQEVECRAVCEREGWDVAEVLTDNDIGASRWSGKKRPAYRELDRVLQSGDVLVTWEASRAQRDLKAYVELRDLCAARGVQWSYSGRTYDLTRGDDRFTTGLDALLSEKEAELTRERVLRGVRANATAGKPHGKLPFGYRIVRDPDTGESLGRIPDEATAPVVREIVRRLLEGEALYAICKDFDHRDIPGPRPRRDGQPVKWNPITMRKIAESPTYAALRVHKGVVTGPATWEPLISRADHDAILALLADPNRRMSPGPKPAWLLTGIGYCGACGAHIRRIKNRGHHSYTCNAQFCVSRKTNDVDRLVSEALIRRLEKPDLIDIINAATDDGSDALVEARALRARLDSFTDKAADGELSASALARVEAKLLPQIDAAER…	TAGTCGAGAACTTCCGAGCCGCGGGATTGACGCATCTGACCGCGGTGTCGGGTGCGAACTTCTCGATCCTGATCGGTGCCGTGCTGTTGGTGTTGCGCGGCA	TATCAGGCCCCAACTGCGGCCACGACTTCACTGCATTTCATTCCATATATGGGGAAACTGTCGTAACTACACCGTAAAGTCCGGTCTCATGCGAGCCATCCT
cluster1742	Proteobacteria	1	NA	Other	NZ_JPWM01000001.1	2664574	2665779	MLDPDLGKSAYHGYNFTKGALGELKRKVLSREIKEGALVIENVDRFSRLPEHEAIREFNDLILGGIDIHEVETGVVYSKKIPNTLSKLSHSIERAWGESERKSTIAKKVWKARRETVLATGKPLPARTPKWLKIVNSEYVIDKKYSDAVNAIFKLYTEGYGTAYIVKYLNNNDMKIDGLSWNTAVLTKMYSDERLIGWKSGMKIYPAIVGEDVFKKARVIKSSKVMLNKQKVNSSQKSIFNSVARCGKCGAAMCVSVNGHNKLYYWCWKKRGTKECDLSGFVYAYAELAILQHIKNIDWNKVYRDSDRSNERSEAINMELAELINYKLEIDEIINTTERLPTAVLRALITTEEKISKLEEEISSIKASEYPLDFDFNVDDITNQNSIELRQKCNIQIKK…	ACCGCAGCAACGTGTAATGAATTACAGATCACCTTACCGCAGGAGGCAACATGATTGACCTGTATTACGCGCCTACTCCCAATGGTCACAAGATCACCTTGTTTTTGGAAG	AATGATTCATGATTCATTCTATCATGGTGTTTTACAAGGAGTATTATAATATGATTGACCTATCAATTACAACTTTTTCCTCCCGAGTGCGAACTCAATAAAAAGGAGCCA
cluster1757	Firmicutes	5	NA	dsDNA Phage	NZ_WMZY01000015.1	66004	67536	MSYFIYARKSRKDADLEALGIDVLERHITTLLELAKTLSLPIGAIYREVVSGDSIDSRPVMSQVMAEVESCMWDGCLVMDVDRLARGDTIDQGRVQRAFFYSNTKIVTPNKTYDPANEYDNEYFEFSLFMSRREYATIKRRMQRGRERSSSDGYYVGNIPPYGWRRVIAPDGKHFSLAPDPTESPVLDLMYDLCGNKQYGYQKACTHMAEMGILSRSGRPFTPSTLKGIISNPANIGKVRWGHRKTVRTVKDGKISRSRPHSSDYILADAVWPPRISADLFQRANHPKGSCSAPVRDDRPIQNIFAGLVRCSQCGRLMVRKKAHTKTPYDILICQYTECPTVGIRIDELELALLEWLRNYIDKYELTDALPEDVENVAAKEAIVKNFEKEHETLLKQRE…	AGAAAGGTCCTTGGTGAGCTGATAAACGATGGCGCATACCATTTCCATGTGAGCGAGTTCTTCTGTTCCTATATCGGTTAGCGTTCCTGTTACTTCCTTATACGGCATAGTA	GGAGAAATATTGCATCATCTTATCATTATTTAATTAGCTTCATCTTCTACGAGCGAGTTCTTTCGCTCGTAGAAGATGCAACGAATGAAAAACGCCGCTATTTCGGCACTTT
cluster1758	Firmicutes	6	1	dsDNA Phage	NZ_CP017080.1	651051	652475	MKCIIYVRVSTDEQAKHGYSIASQIEKLEAYCISQGWGIIDILVDEGYSAKDLNRPKFTFMMDQIKKGGIDVLLVYRLDRLTRSVLDLYEILKILDENNCMFKSATEVYDTTNAMGRLFITLVAAIAQWERENLAERVRLGMEKKTKLGKWKGGITPYGYKVINKELVINKDEESIVKTIFELSKSSGFYTIAKTLSARGYGTRKGSDWHVDTVRDIANNPIYAGYLTFNENPKQYKKPPREQTLYEGVHERIIPRDDFWALQDALDKRRGSGGKRETSNYYFSSILKCGRCGHSMSGHKSPNGKTYRCSGKKAGKQCTSHIIKEDNLVKTVLNNLNGLFENIKGNINISNAPEAKIKQLEIELKNNQKLLKKQKAMFEADVIEIDELIQKTDSLREIE…	GCAGCGGAACCGCAACTTTGACTGCGCTGGGACAAATCACTGCGATTTGGGTCGGCGGAGGCACCTTGATTCCATGGGCACTGATCCCAGCCGCTGCAATATGTAATGTCAGCC	TAAGGCGCGAGAAATTATCATTGTTTCCGCAAAATGATAATATGTCTTATGTCGGCGGAGGCACACCTCCATCGACTAAAAACATTCCTTGCGTCTACCGGAAAACACAAAAAA
cluster1762	Proteobacteria	20	NA	Other	NZ_PPXT01000030.1	7264	8781	MTLAFSYVRFSTKHQASGTSLERQVNASKLFCSQNGLTLSNQSYHDLGISGFKNVRRPELEQMLEAIQTGDIPSGSYILIEAIDRLSRKGISHTQDILKKILQYDVKVAFVGEDAKTLQGHILNKDSLNDLSSVILVALAADLAHKESLRKSKLVKASKAIAREKAADGEILPGKSVFYLDYDKKNKKYVFNKRVDLARKIIQMRLEGKGPRKIARLLNEENIPGPTGKQWYQMSVKRLLKSPVLYGAYQTHQIIEEKYIPVSLIENYYPALIDYQTFSQIQFDDKRVSKGRPSRHKFSGVLYCECGAVLCRKVNTYETKQGPKEYQYFNCFGAFEGRCKNNKAIKDLHIPLEKAIDKLQIKTRSVKNIKNEQIIAKREKIDQLNKMLLELEMPPVSVL…	GCTGTGACAGTCGCCGCAATTCCGTCGTCTGCCCTCGCAGAAATGTGCCGCGGGTAATAGTTCTTTCATATACCCGCCATCGCGCCCTTGCCTGAGGCGACA	AGTTATTGAGATTGATTGAAATATATTTTTGTCAAAATGAAACTGTTCTCCGAGTAATAGTATCATTTTACAAAAAAAACAACCTTGTTATAATCAACCACT
cluster1763	Actinobacteria	1	NA	Other	NZ_POAF01000008.1	62120	63505	MRAGIYARISHDPYETTLGVQRQIEDCTREAKRRGWEVVDQFVDNDVSATRSKVRPEYERMMQAVKDRHIDALIVWDIDRLTRTPRELEDIIDLADTMNLSMANIGGEIDLSTPQGKMTARIKGSVARHESDQLSRRLKRAYQQRAIAGKPHSFPGFGFQRVERDGDVWDIPHPENAAIVNEAARRYVAGESLRSICQDFMSRGIHGPRTDNWTTTTLRQIMQRPANIGLRQHKGEIVGKANADPIMTEALYNQVMARLNDPERIKNSYGRTPNYLLTAIAVCGLCGGKMRMTRERVFNGKRYPDQYNCKVCFKVRRKREPVDELVTAVLVARLQDPKILAALAKDTTGELPRLRERVDELTARLDVAADNFADGLITGEQLRRINGKIMPELDDAKRR…	AGCGCGAGCTGATGGAGATCGCCGGCAAACGCGAAATCTCCATGCTGGTGCCCATCATCTTCGGCGTGCTGCCGCTGACCATCGTCTTCGCGATCTTCCCGG	CCGCCGGGGCATTTTTTGTGTACGAGGAAAGTCTTATCTAAATTTCCGTACCTGTCAACTTTCAATTGGACTATTCCTATGCGAGCAGGAATCTATGCGCGG
cluster1766	Firmicutes	1	NA	Other	NZ_ACXX02000012.1	83960	85522	MIVDIYLRKSRSDEELEKTLGNGETLARHRKALLRYAKENGLTILNIHEELVSGEELFFRPAMLATLKDVEAGACDGVLVMDIQRLGRGDMEEQGLILKAFKKSNTKIITPKKIYDLNDEFDEEYSEFEAFMSRKEYKMINRRMQRGRINSVEEGNYIATRPPYGYDVLRIDKNTRTLTPNSQQADVVKMIFNGYVNENMGCSKIANELNQLGIKSYTGAEWEKSTITNLIKNPIYIGKLVWKKKCIRKSKESGKKRDTYTRPADEWIVCNGKHKAIIEESIYLKAQEILAQKYHVPYQLKNRIANPLAGIVICGICGSKMIQRPVANKAPRIMCPKSCGQKSNKFITVENLLLERLESYYSNMLLSAKKTSQMREPTKSLLIKKNITSLENELKTLEQ…	TTCAACTTCATCCACTACGGACTCGGAATCATTACTTATTAAGTCTATCAATGTTATTTCATTACCCTCTTTATCAACACCTATAGGGTCTTGCAGTGAAACTTCATTCT	AGTCATCACGACTTAAGCTAGCGAGTTGCAACAAGGTATACAACATGAACATGTTATTTCGTTGACTTCTTCATATTGTATACTTTTTAAACCCTATAAAAAAATTTGTT
cluster178	Firmicutes	5	NA	dsDNA Phage	NZ_BJTT01000019.1	115321	117036	MAAYARVSVDKGRTMHSLSAQVSYYSKLIQKNPDWEYVGVYSDGGISGRTTESRNEFKRLIKDCKDGKVDIILTKSISRFARNTVDLLETVRDLRAINVEVRFEKENIHSLSGDGELMLSILASFAQEESRSISNNIKWSIQKRFKEGKHNGRFNIYGYRWVGQELIVEPSEAENIKLMYANYMNGLSAEFTAKQLTKMGVTAMKGGPFKATSVRQILKNITYTGNLLLQKEYTPDPITGKSRYNNGEMPQYFVENHHEAIIPMEEWQAVQDERLKRRKLGAHANKSINTTCFTSKIKCGNCGKNFRRSGKRQGKNKELYHIWTCRNKSEKGVKVCNARNIPEPALKKYATEVLGLEVFDEQIFIDSIEEIVASEGNMLQFKFYGGREVEVKWTSTARK…	AAAAAGACACTTTCTCATTGCGAGAAAGTGTCTTGAAACATTGTAATTGATTCGTAAGCGAACACGTTCGCAACGACTCCAAGTAATTAACGTTTTGAGAATTGTGAAGCTTTACGAGCTTTTTTAAGACCTGGTTTTTTACGTTCAAC	GATAATTGAGTGGCACTTGATTTCCAAGGAAATCTTCGTCCCAGATTGTTTTCGTAAGCGAACACGTTCGCAACGACTCCAAGTAATTAACGTTTTGAGGACTGTGGAGGTTTACTGGATTTTTTAAGACCTGGTTGTATACTTTATAA
cluster1782	Proteobacteria	1	1	dsDNA Phage	NZ_CP005974.1	3359937	3361742	MNEQLPVSRPKAYSYLRFSTLRQKDGDSTRRQLELAREYAYRHDLSLQDTTIEDLGVSAFRGRNNREGALGEFLEAVREGHIERDSWLLVESVDRLSRQAVEDAYQLISGILALGITVVTLQDEQVYKQGKLDLGKLMILLVKAQTAFEESEKKSIRTAAAWKAARDDLANGKKIKNARIPSWVLWNDDKTDFLINEPVAKTVRYIFELSINGFASGIIAKRLNAEGYSMLTGKLPKWSAANVLAVQQDRGYIGEFTPMKKNPETGKREPIADPAANYYPVLINPEHFYEVQRQLKGRQRSSGSYRKGKMTNLFTGLIKCGCCGSAMAVHQKNKKADVKKYGQYYYLSCSRKTEKSCTSKPLNYRRLERLLVSSFTFLPSILDGNQNNNTQLSDARLEV…	TATATTCGATGTTTTCGGCTTCTAGCCACTTCTTCATCTTCTTGATGGTATCGCAGTTTTTGATGCCGTAAGCAATTGTACTCATAGTTATTCTGGCTGACTTGTTTT	CTACAGACAATCTGGAAAACTGTTGTTACGGCACTACCTACAAGATTGTCTCGCAGTTCTTTAGGGGAGTGCCGTAAACAACAGTCGTCATGTGATTCCTCTAATCAG
cluster1783	Firmicutes	5	NA	dsDNA Phage	NZ_QRXF01000027.1	39506	40861	MLRVAIYIRVSTDKQVKDGDSMRDQLATGQKYIDSHENMILVDTYIDDGISGQKLKRDDFQRLIDDVRAGRIDLIIFTRLDRWFRNLRHYLNTQDILDKHGVSWTAIEQPYFDTSTPHGRAFVNNSMIWAELEAQNDSDRILGVFDDKVDNGEVLSGSTPLGYTIVNKHLVPDDDAPTAVAIFQYYRKTGNLSMTLRYMESEFGLVRSAASLKNMLTNTKYIGEFRDNKNYCPAIIDRDLFFDVQRLLKINIKSGKKHDYIFSGLVVCDDCDHIMSGCQQRARGRVRADGTRIIYKYSVYRCRQGVNLHRCPNRKLVFETTLEKILLERIRPELENYIAEYEVANLPALRTDAKRRSVEGKMQKLKDLYLNDLITMDEFKLDREKLLMQLEKINAEDSR…	GCGATTGCACGAGCTTTAATTACAAAGCCGGCGATTGTCCTTGCTGACGAACCGACTGGAAATCTCGACAGCAAGACCAGTGCAGATGTGTTAGGGCTTTTGAAACGTAC	GTAAAATACGTAAAAAATAACAGAGATTTTCATACTACTAAATTGAACCTACCGACTGGAGGGGTTCAGTTAGTAGTATAACAATCACAAAAAAATAATATGAATGTTTT
cluster18	Actinobacteria	1	NA	dsDNA Phage	NZ_ASXG01000029.1	13268	14845	MAFPRSSGCWGVDTLDRVVLATRYSGEDEAGVIDRHRALLGAWLVEDEERVMAEGPDGGWVIDETVSGSINLDERKSLGQWLREPLLGNWDTLVVPEQDRVTRDDIHWWVFVGRLMEWGKRLVVLDDPGLDLSTPNGRMIAGIKATQAANYRKDVQKKLINAKAEYVKDGRYVGGHWPFGYRAVPREGQEGWERVIDPVSSKWVREAVDRILDEENPGSTQSVVKDWTKRGIPTAREWQAKNTPPKPGTKPKEPKGYKWQATSLQRVLLSPNLLGLGTWQGELVRKDGLPVQFAEAIISPAEALELRERILNNGKKRRGIRSNRSPLLGVVYCSCGSPMTYKHYKRPDKKYQYYRCCRVANEFTGCPKKARMWPLDVVYSYLEELFLSELGDEPYQKHK…	ACCCGGAGCAGGACCGCACCGATGCCCAGCGCCCGATCATGATCCTGGCCTTCGAGGGCTGGAACGACGCGGGCGACGCGGCCAGCCAGGCGATCGAACACCTCCAGCTCGCCTGGG	ATCCTGACGACCGCGGAAAGGCCAACCCCGGCCGTCTACTAATTGTAGCGTTCGAGGGCTGGAACGATACACTTCGGCAGACAAGCTCGCCACTGCGTATCCGCTGGTAAGGGGCCC
cluster1804	Proteobacteria	2	NA	Other	SUSJ01000021.1	20897	22720	MKTLPFLHSHSYTGNVETPVAYSYIRWSSAVQGEGDSLRRQKHLAEQWCKENGVRLADDKIMVDAGVSAYRGKNLKEGAISAFVNAAKDGYIAKGSYLLVESLDRLSRMRTVEVLAVFLEILRAGIVLVTLGEESERLFRWEDINERDLEDAIDEMKSSHRFVQKLSRRVKDSWVGRTKDAREAGRHIPGNPPAWLYELNGELHMDEAKLAIVQRIFDMCISGLGITAIAQILNKEGVPLLAKHKRKTIKNRSDFWTVTSVAYVLRSKAVFGEYHPKDGDPWIAFPPIVAKEDYYRAEASRAMRHMVAKGRTGKHYTNLFKGIAKCHYCGEAMNIKDGRNQKQPNKALQFRCRGVGVKACSHKPWNYEVFESAFLSVVREIDTRAVIGDGSESKLAEIT…	CCGGGCGGCTTCGTCAACCGCCGAGTGCCTGTTCCCAAAGGCTTTTTGGCGATCACTCCTGATGAAAACCGCTCACGAATCGTTTGCTGGCTCTTCTTATTTCCGC	GGGAAGCCTGTTTCGACAAACAAGCGCTTAGGGTGGCTAATATTTTAGTGGATCACACTCCATAAATCAATTTGCCACCCCACTTTTTCGGAACTTTCAGACATAC
cluster1805	Proteobacteria	1	NA	dsDNA Phage	NZ_JPRU01000001.1	1037627	1039483	MKRILKMSKLAIPYRRYSSDMQTGNSSLERQQQMINQWLVSEEGKEYTTSIAYTYLDEGVSGYSGSHIEKGDFGRFLEDMRSGVFKRYDSPTLLIENVDRFGRQKATKTVGLLDEIVNDYGINIRFLNSTKTITSPIGDTELLIFVVESMRSHGESLRKSEMVGKAWDLKRGRILSEGKTLTRNVPWWVNPADRYDVTSDEFKRRQDLIREIFNLKKKGTSCGKIATLLNERGEIIPTNRTQKPEKEYKRSRVRGKWDGALISQTLANRAVMGYLAPQAHTSSNSTVTRTTDPVTGKITKTFKLKEGKTLRPEIADYFPEIINHTLFSAVSLLKEDQAGRKRSSGLPNSVMLFKKLMYCSGCGLPLSVYGSRESYPGVYQCSGTRFKACDEISISRRDV…	GAAGAGATTCCGGAACCTTGATGGTTTCTTTTTATGTTGTACGGACGATTAAATGAATTTAGTTAAGACAGTACCGGCTGCAATTTTGCTGACCGGAAGTGCGCTAT	GTTAAAGGCGTACCAATCGCCAAATCCTTGTGTCGTATCTTAGAGAGTTGAAATGAAGATTGCAAGAACTAAAAAACATTTCTCTAGGACAGTACAAAACGGATTTT
cluster1821	Proteobacteria	1	NA	Other	RXJE01000012.1	12244	13836	MNDRKSIRCAIYTRVSTDLGLDQNFNSLDAQYEGASSYIKSQAHAGWIQLRKRYDDGGFSGGSTDRPALQQLLTDIQEGRIDVIIVYKVDRLTRSLADFAKLVELFDKHGVSFVSVTQQFNTTTSMGRLTLNVLLSFAQFEREVTSERIRDKIAASKRKGLWVGGVVPLGYKAKDRKITIAESEAKTVRHIYHRYLELGSINALLEDLRKGKITTKRRSLSTGKVIGGIPFGRGPLSHLLRNRFYIGEVKYKNEILRGEQKPILDRKLFDAVQTKLDQQRQATATARSNSGAFLMGLIFDDGGNRMTPTSKIKKGVRYRYYISTALIQGESRKAGSAARVPAPLVEKLVIDAVQKRLKQNENDAALVVRDHIARVEVGLKTLKIHLATKASERKTTQKS…	CGCCGGGACCGAAGACATCTCTCAATGCGCTCTCAACCTATTGATATGGTTGGTGGGCCCGGCAGGACTCGAACCTGCAACCAGACCGTTATGAGCGGTCGGCTCT	GCGGGCTTTTCTCGTCGCTCTCGCGATGTCGAAGATATTGAAGGACTGTGTGGTGGTGCACGCAGTGATTACCCAACCAGTCTCGCGGCGGAAATGGGATAAATAA
cluster1825	Actinobacteria	2	NA	Other	NZ_MEHI01000001.1	2431975	2433447	MSPTSTFLPAHDADTAIYARLSRDRSGLSENVNIQIAEARDYADEQTWPVIGVFKDNDISASKYSTKPREDYNRLLGAIRRGQINIILITEMPRLYRRLEELLELIKLAETTKLRRIQTTDGISYDLSTAEGIHAAINAVNNAMLEAGRISKRVKRKQKARALAGKTHGGGRPYGYEKDGLTVRESEAAVIRECAERFIAGESIRDIVLDLNARGVRTATGCEWRIENLQRTIMKKRYIGVREYDGQEYPAVWPPILTREQWDRMEARRLSRKHRWPKGQTGVRKYLLTGFIYCGRCGGVMVGSGRTRQSGQPAQMRYRCRRTDNHGRVIGCGKSFRVAEPVELLVKEAVCHVFDDPKVAITLAPQVDEDKMRLLVMEYERRKAKLDQLVTDYATDVLS…	CCAGCGGCTGGCGCAGCGAGTCCAGGGCCCGTCCGCTGAACTCGGGGGCCTCGTCCAGGAAGAGAATCCCGCGGTGGGCCAGCGAGACGGCCCCCGGCCTCG	GCCCTTGGTGGCCCGCTCGCCGCTCGTGGGTGCACTGGCCGTCCGTGGCGTCCGCCACGGACGGCCAGTGCACCCCCGGACCAATCACCTTTTTGCAGGTGA
cluster1829	Firmicutes	3	NA	Other	NZ_CABIXV010000007.1	138664	140112	MERGWDIYHIYCDEDYSGADSLRPDFNRMIQAAHEKKFQILLCKSQSRFTRDMELVEKYINGLFPIWGIRFIAVADNADTEIKGNKKARQINGLINEWYLEDLSENIRMVFDMKRRQGQYIGGFPIYGYRKDPDNKGHLLVDPEAAEVVRQIFRWSLEGHGKQSIAHMLNDLGVVNPTRYKAERGWDSNHFCKQDFGLWNKNTVWRILRNEIYTGVMVQGRTKKASYKSKAIIVMPRDRWFRVEGTHEAIIDRETFETVQRNLDIRSREDGTGMVHPLAGLVKCMDCGSTMSKTSNGKKGKAQVYYLRCKLYADSGTKKLCTRHSIRLDRLIELVSQRIRDYIQAYYHLEELELPPPKDDHREAMLLEQRTLNAQLEKRSTALKNLYLDKVSGILSEGQ…	CCATGTTTACATACCGGTCCACTACGCCGGGATACTTGGGCTCCACCACATGGGGAGCGGTCCCGTCCACCAGGGCTACCCCTAGCTGGGGGAGCAGCAGCGCG	CCTTGCAAATCCTGACCTTTTTCGCCGGGTGTCCTAATGGTGCTGTGCCGTGGGTATTGTTCCTTTAGGACACCTACTTTCTTTTGAAAAGAAAGTAGGCAAAG
cluster1831	Cyanobacteria	1	NA	Other	NZ_CAIY01000015.1	11111	12532	MRDLSRALGYCRVSTQRQHTEGHGLERYIDKLKQYGLTEEQIHWDIESGANEKRRGYNQVLELVRQGKVDKIIVPCFDRFTRSALGWEVAHRELQVFGVELVFLDGGSLDLETPEGLFTSRILAAMSAQVRDKNRYNATQGHRYFQEKKKIYQAIFGFIKYGDSVIPNNKLYRNTNNTHADIARECVEMFIESGELSKTIRVLTRKYGLERVGKYKFEDFPRDVSSFRRWLENPQLCGMICYYPYEPKKKIVLESQHQGIISLAQHQQIIQILATHPCGRRRYASNPLVGLCKCAKCGSTMEKQSTKINGKTYEYLKCPSAYPKPRQSKKCDVRTYFRLEEAINIVIQKLKQNSKDIAEHMPVENIEIIPFEIIELQQQIFKLKQLDDPDFDITISIKK…	GCTTACCAAAACTTAGATTTTGTGTCTTATGATGTATTAGGAGACGTTGTATGCGGTGGTTTTGCTATGCCTATTCGTGAAGGCAAAGCACAAGAAATTTACATTGTTACCTCTGGT	TAAAGCACAGAAGAAACTGTTCCATTTTATGTTTAGTGGCTATTAGCTAAATGCGGTGGTTTTGCTAACTACACCCAAGTTTCAGGCAGATATGACAGGGATGTTAAAACAGATTTT
cluster1832	Firmicutes	3	NA	Other	NZ_CABJGG010000008.1	1654	2826	MGKPPYGYRCDPEDKDHWILDEEAAPVVKLIFDLCIDGKGPEQIARILEEKQIMTAKALYAKRKKKPMPERPYHWGNQSIAGILERQEYTGCTCNFKTYSKSYKLKKRIPNEPENMFYLPDTQEAIVSQAQFDRVQELRKNKRRPAKAERQGLFSGLLFCADCGGKLHFATSKSFEGKQDHYVCNNYKSNRGTCTAHYIREDVLREIVLERIRAVNEYIRSDVDGFQEEWLQCRRTDQERSIRDDKKKLEQAKKRLADLDVIIARLYEDYVLGNLNQDRYRKMSADYEAEQERLKLEIEVIEEWVEQREEMNDGLDAFIALTQKYVDVEELTQTIVNEYIKKIIVYAPDKSSGKRKQKVKIFFNFVDDVDIPVISEPIITQTTYEHRKTA	GACGAGCAAGACTAAGGATCTTGTGTTCATTGCGAACGTGTGGGTTCAAGTCCCATCTTCCGCATTGGTTGTTATAGAACGTATATAAAAACCCCGAAGCCCTTATTATTGGGTTT	GAAGTGCCGCAAAGCGTTGATTTTACGGCACTTCTCATAAAAGGTAAACTTCCCATCTTCCGCATTTGTTAGGTATTAAACGTGTATATCAAAAAGCCTCGAAATCCAGTAAAATC
cluster1852	Firmicutes	15	2	dsDNA Phage	NZ_LN908213.1	2281813	2283339	MKRIAIYSRKSKETDKGESIMTQIKMCKDYFLRYDEESTFEVFEDEGFSGKNTDRPAFKRMMMLASHKKFDIVACYKVDRIARNIIDFMNTFDILRKNDVSLVSITEGFDPNTPVGMMMMTLIAGFAEMERMNIAQRIKDNMKSLAELGRWSGGTPPTGYKSIQLESGNKIITYLELLPEWKEKIKLSFETLANGHTIRQSANILNMPVKTVANIINNPTYCKSDELSANYLKTLGYEVYGELNGNGYIPYNRRPRTKNGKKEFNAKGMFVAVSKHEAIVDSDLWIAANEQIKQRGAEARPRISQNSFLAHLVKCSCGSGMYLEPGKTRKDGTRTYYFRCSRQRYDKTLCNTGWVNATYLEEDILESLNVWALDKSELESYVNKRPSGDITKNIKKIKK…	ATTTTTGAAGGGAGAAGATTTATATGAAGGTTATTATTGTTGGCGGAGGTTGGTCTGGATGCGCAGCAGCAATTTCAAGTAAAAAGGCTGGAGCAGATGTTACTATCATAG	TTAAAGGTTAAGCGAAAGTTGAAGTTTTATTTTTTTACTGGTATTTATGATGGTCTGGATGTGCAACCCAGTTTAAATACCGTCAAATTATAAATTAGGTTGTATAGTAAA
cluster1877	Firmicutes	5	1	Other	NZ_NUWN01000003.1	2993	4528	MNNTPSKIQKVAVYSRKSRPEETNEVLKRQLGILIDMCHAKGWEYDIFQEVGSSQDINTELNKMLEKVQALHYDAVLVTEQSRLGRNDLVIAQVKQILTNYGVFLLTPTNSIDLTTQEGVLLSDMQTLVDKQEYLNTRKRLIRGKRQSAKAGNWVGGRTPVGYKYDSVSKRLVPDEYAPLVERIFRLYLSGLSSTDIARQFELEGILTPSGSKWDKARIAVVLANPAYKGTVIYGKTKVSKVSRKPSGTPRQFKATKEEQIIIDDAHAPIVSPEDWERVRAIREQRNSKPPSARIGKVIFTGLIKCGICGRTHSFQRRKGKEIRITSCQTRHYQEDSSYTVCENKGMRLDKFEKLFYFQFEDFVKALEDYLDDIKNNIPIEAINAADEREIIEQAIKKH…	AGCATCTAGGCCGGCAGCTTTCATCTGCTCAGGGGTTGCATCTTTCGTTAACTTATAAACCATTGTTGCAATCATTTCAAGGTGTGCAAATTCTTCTGTACCGATAT	CTCTTTTTTGAAAATATACATTGTATAAATTGGTATTTTGATAATGATTTACTTATATATTGTAACTATTAAGCTATGATGGTAAAATACTTGATATAATAACAATT
cluster1883	Firmicutes	25	3	dsDNA Phage	NZ_NIHS01000002.1	48795	50213	MSARYAYGYVRVSTDKQEELSPDSQEKLLREYAVKNNIIILKVFFEIGISGRKADKRPEFQKMIGLAKSSDHPVDVILVWKFSRFARNQEESIVYKSLLRKQSNVDVVSVSEPLIDGPFGSLIERIIEWMDEYYSIRLSGEVLRGMKEKATKKGYQMSPPFGYRAVGNGDPYKIDPDEMKVVDFICDEFDYRNSDATKITRKLNDMGVRTRRGNPFESRSVERILKNPFYYGLVAWNGITFMGTHEVHYSKERFEARMKKIQTTYKPLKRRDVSSCKHWLSGILKCGYCGASLAYNGANRHSPGFQCYKYSKGIHTESCSISEKKVIAALEEYFEKLLSGMDFEYSYHSAETGAKISERESLLSELDKISNREKRIRLAYENEVDTLEEYKRNKERLQK…	ACCGCTGAGATAAATACCGCATCGATGCAGCGAGCTCCCCGTCCGGGCCACCAAATTGTGAAATGATCACTTTGGCAATCTGTGGGTTCGTTTGTGTAATCTTTAC	CTGTTTATAAGGGTTTACGGATATGTTATAGGTTACTGCAATACGGGCCGCCAAATAACAATAACCTATAATATTTCTACATATTATAAATATACACGAAAATGAT
cluster1893	Proteobacteria	2	NA	Other	NZ_CQEU01000006.1	9003	10676	MIKKSIAYCRVSSAKQSEQGYGMSRQQKLLLAYVENYQDPKKLGYELSTKNFQWMLQPGQSAFKGFNLEVGELHDFIKEAMTGKHQGVCLIIENIDRFSRATPSKSAFNFLALVNNGIHIHEVETGEIYTEDLNLDQLSSSVTRSNRESARKAFLSNANWNNRYEEALAGSSVLTKRVPKWMIVENDQYVLNTAASTIITYIFDQFIKGMGSTSIARELNKAERFIGGVLWYPQNLNKLLSDPRVCGWLTPKNNTTRCRSRLYPQIISDEQYQRVQNIKESKNQLVKHKPSEKMNNLFNGISTCKKCGSSMSVVKQSYKGELKYFRLFCAKRKELKTCDATSIRYDFIEVAIFEFIQNFDWNSVMDSQDTFKEDSLKQELITKNEYVTELRIIIDSSSA…	CTCCGTTAGGGAACAGGCGGCCTATGCCGCCGCTAACTTATTGGTGAGCGATTATGTCGATGAGTGAAGAGTATCAACCCATCAATTGTGATGACTACGATAATCTGGAACTCGC	GTGAGTAATTATCTAACTCATTGAATTTATAGTTACTTATTTTAGGAGATATTATGTCGATGAGTTGATAAAATAGAAGTAACTATTAACTCACCATGAAATATACCAAATGATA
cluster1895	Firmicutes	2	NA	dsDNA Phage	NZ_KB892648.1	32517	34058	MVIGIYPRKSVYRDNSESIKVQIKLCKEYAKIMYKGEQLDFRVYGKDEGFSGKNTKRPSFQELMRDVKSNLLDVVMVYRLDRISRNVSEFSEMYDIMHAHNVTFLSVKESFDTSTPIGRTVMYILAAFSQFERESTSERVADNMHSLGASGKWTGGKLPAGMSSIRKTVDGKEHSFLVVEDERIGLVKMLYNMYLEGYTITALERYCRDHGLRTESGKFLSTSQIYCILSNPVYCSNSAAAYDYFKERGHTVPDKLFFDGTKGLVSYGKTKQSDKRVINDKYTISVGIHEPVIAAEDWIAVQNRFGVNKFYRSNKYEVGILKGVLKCSCGARMDIRTYVKNGNQFSYYYCARMAREGKNVCDTGYIRVDTIDDAFIKKLMQIKSNPDMIKVRTTELDFV…	CGTACTGGTTCCATCCCATAGCTGATACATAGCCGGATTCTACAGCTATGATCGGTGTTCCAGTCTGCCCCATCATGTCATGTCCCAGGTGCTCTCTCTTATACCCATAGC	CAATGATGGGATTCACATTATTTTTTAATGTCATTCTATATTTTATTCGTATCGGTGTTCCTGTCAGGATAAAATATAGAACAATATTCCCTTGACACTCCGAACATATAT
cluster1909	Firmicutes	1	NA	Other	NZ_RQNQ01000009.1	71302	72825	MKKDCFLYCRTSTTDQITSIKAQENFKSNEYSILEIFSDFGKSATKVKNRPQFIDMLNKCGVKIVSLENKIVFLPNGKKPKTNLIIVSHTSRFMRNAKYMEDVLDTLKEVGVEVRFLDMNKSSYDIDFKFTLSILFLLDEQESRNTSIKVKNGLKKAREQRQYLHYGFGNMLGLDYIKEENRLVKNKDSHIVENIFIDYGINKLSMRELANKYNKTADKIRRILMNEKYCGYNAYNKYNEDNRSTLKENYEIFESDRIEAIITKELFDKCRGIRLSRKNSDGGGKATDTYSLSSKIICSQCGKSYFHKAKNKKGDTWCCITKHNSKQCDNPNLNEDLIIKYINQNLDRYKEITQTLINLSKERLIKIDITNMQNELLKLQTSKDKLLDLYLTDESFDKE…	AAATAATAAAAAATAGTAATAACATAGTTTTCTTTGGAGGAGCTGGCGTGTCAACTGAGTCTGGAATTCCTGACTTTAGAAGTGCTAATGGCTTATTTAATGAAAAGC	GGTTTTTTTAATGCAATTTAATAAAAAAATCCGTAAACATGTTATTAGTATCAACTGATTCACATAACATATTACGGTAGTAGAAATGCCGTAAACTACTATAATAAA
cluster1921	Actinobacteria	1	NA	dsDNA Phage	NZ_LWIA01000001.1	334140	335597	MSSGNMNRPRAIIYTRVSYDKSGRSTSTQQQERACRSVCDVEGWPVADVIEDADLGASRRSTKARPGFQRLQQILGRGDVLVMWEGSRGTRRLGEYAEFRDLCAERGVMWHIGGRLYDLDDPGDRLTLGIGASVSEYEADQMHGRIMRGIQAHADAGKPWGSLPYGYRRVRDEDSGRTVNWRIESTEAALLREAVERVLHGESVYTVAREFNERGIAPPRGARTGWAGSPLREMLVRPVYAGIRRYGGVDIEGTWPALWDLETHDRLVGALATKDPIIRPGRVPASLLSAIAVCGVCGGPMEFRTGKPEIGRRARYECRRSCLGRRADKVDDMVREAVVMFFTSAPGEKLLARQHDTSGAHKALEEARQLQARLDEAQDAYADGDIELSALQRVTARLR…	CGTGCGGCCATTCCTCGTCGGCGTCGGATCGCGTGAGGTCGGCACACCGCAGGCAGCTCGTGCTGCCCGGCAGGACCAGCGGCCCCACCACCCCGCGCCCGTCCCGCAG	GAACGGGCAGGCTGGCGGTTTGTCGCGTTGCGGCCCGGACTATTCGGCAGAGGCAGCTCTGGTCAGGAGTCCGGGTAGGACATAAAATTAATCATGAGCAGCGGAAATA
cluster1923	Actinobacteria	1	NA	Other	NZ_BCMK01000043.1	35247	36452	MDVFYEVGCEGSSKEDRNQTDVLLRRQEAFSLLREPARSRIALQECISLIRLGVANHLHVPDESHLQDPVTRAVACAAVLAAGGEVTIGTKPVMMDDELLPPQELAFEAAREQYRLLPPTTESEGTHAYISRGWQSDEECARLAHKLVHEMRYSQAYTARIIEAVDGFDRPAMWTKQGLNRKIWQWEGKERIPRYNYHEVSGTEARRPGRLHLPAASFDAMAVLGDEQSLEEARNFDAALAKPHLGALPLFNPRHQERSVARLLRQIMESGFFRTLYVANPETVFSTEIQRRVVYDLALFRGVQVVEDGVQINAVDNNPRYNRLLRESTELFAALWIRDSATVLEESRSMAHAQQKAAELRSKGRSLRNIAAELQAEAIPTKSGKGSWSPSMVRELLDE…	AGCAGAAAAATCACGCCTCGACGCGACGAGGCTGTTCACTGAGATCATGGCGTGATCCGCCGCCGCAGCAAACAGAACTCGTTCCCCTCAGGATCGACCA	GCCAGACTTGCCGCCCCGGCGACCTCTCCCTGACCGCCCCCTCACACAGCAATTTTGATGTGGTTGTAAGGGTCGGCTTTGCCGACCGTCTGGCCGGTCA
cluster1943	Bacteroidetes	1	1	dsDNA Phage	NZ_VUNF01000004.1	105624	107459	MKKAAFLVRCSTNKQDYDRQVRDLQLVADRFRYSLYEIYGEHITGKDDTTKRDRLSIIRVRKDAELHKFDVLLVAEVSRMSRDSVSGRVYVRQFCNLGIPVYFRDKMKWTIDPQTMKEDESFVKELGLYFDGAAEYLKSMKTQIASGRRNSLMNNQLVVGHPPIGYKKRGGTDKYTKNELVIDEALAPMVKDVFAMYLEPEGTLKSVSLAISAKYSKELKGKRKTVSGVQQILCRKEYYTGEYTVYMSDPDNKDLEPEPFTITFEPLIDQETFDAATEKRDLKKSTDSPYPKQAIHPLSRLIKCPHCEHSFSPRVRSGDKPGEKHRIINGKKAYSWICMTRINNAGECNSHVNLNNEKTETIIWDLIKKELLTFADLNKDDRETRIYDLQQKIADAQNQ…	CCACAACCGGGAGAAATATCGCTCGCCCATAATGGCGTTCTGTTCTGCGATGAACTTCCGGAGTTCAATAAAACCACTCTGGAAGTACTCCGCCAGCCATTGGA	AATTTGGTTGTCGGAGATTGCAATTTATGGCACAATTCTTTTTTCTTGGGTGAAAAAACGAGAAAAGACTTGTGCCATTCAGAAATTATTATTACCTTTGCAGC
cluster1950	Firmicutes	1	NA	dsDNA Phage	NZ_CABJCL010000012.1	85986	87623	MIIYIYSRKSKWTGRGESVENQIAMCREYMLYNIEGADKAEIVEYEDEGYSGKNTNRPQFQKMMSDIKKGQCDYLVCYKLDRLGRNIADLANLIETLNKLNVSFISIKERFDTSTPIGKAMIYFAGVLAQMEREQIAERVRDNMIMLARKGRWLGGNTPLGFRAEAEEKININGKNKKCFRLKEDAEDMKITKFIFQEFLEKQSLVGIVKYFLSHGMLTKRGKEYTTTTIKDILTNPVYCTADQDAYKYFWDLGCQVCMDEEEADGRYGLISYAKTSSSQYKNQDNPPEKWIIALGRHKGIISGKDFVKIQKILKQNSSKGDSWHKPQNPVALLSGLLYCSCGHAMRPKNYSTAQVTENGDRKFSYLCPYKDLTHGEKCSVPNVQGNTLDRLVCEEVLS…	GCCCTTCTTCCGGTTCCAGCAGTCCTGAAATAATGGACAGGAGGGTGGACTTCCCACACCCGGATGGGCCGACCAGAGCGACAAATTCGCCGGCGGCAATAGAAA	AGAATATCAGTGGCTGCCATCTGAATTGTTTCCGCTGCTCACCCATCGCATTCCCGATGGTATAGTAGTGGAAACAAATGGGGCAGTTCTAACCAAAAGCAGCAG
cluster1955	Actinobacteria	1	NA	Other	PBLZ01000023.1	6815	8254	MGKQYKVIGYCRLSLEEKDQGSSLASQRSEIASHVERLGLKGDLEFLEDDGWSGASKRRPAFNRLKKMVDAGEVSALVVRGQDRLGRNLRDFLNFAEDARDQGVFVYSVFPQLESETAAGWQTMKMQGLISDAELSQISARQVFSQKERRKQGRSIGPPLYGFAVEHRSDGAFRVIKESEAKFVREAAQIVVDGGSILAAAKTINGKGSRTRRGGLWISSNLGDLLRNPGIAGMRHHRGELTTDSAGAPIIDKHLQILTVAQWRKVQAALEKRKAATTKVEGTVTEQLLLRGIAKCAGCGSNMNRDSYPNRFGTRVPIYRCPKGLEVGCPAPSGMAAHLLDDFVIAYFEPVFDQPVIARVEHDNAETVAERERLAMQIDTISEKLRTADRDQIVTLSEQ…	ATTCCCTCATCACGGTAGGTCGGCACGGTACATTCTCACCGGCGGGCAGCACCGCACGCAGATAACGCGCCCAGGAGGATGGGAATGTCCGAGGATCCGACACCTCCTGA	ACCTTGTACTGCTTCCCCATACCGGCAGGCTAACACGGGTTATGCCTGATACCGCACGCAAAACCCGACAAATCCCGGGGTAACGATCCTCACGAGCTCAACCTAGACGA
cluster1957	Actinobacteria	1	NA	dsDNA Phage	NZ_FOWC01000004.1	24539	26284	MARLLGRVRLSRDTDESTSPERQIEHIENYAAMNDHEITGWAIDLDVSRSVNPFEAPELGPWLTDPLKIDSWDLVASWKLDRVAIGSVYLSKMIEFCNTYRKNLVSVTESFDLSTWIGRMIAQNIAAVAEGEWELIRDRNAGSAAKLRKDGRWRGGRANYWLKPKRRGKGYWLTLDPETSPVMREIIRQYLAHNPIDSIARSLSIDPDNPGGGYLTPAEYLRHRKCRSLDLEDMDYPESRRPITGAVWNPQSIRELLFSPALLGFQEHEGRMVRDENGNPIPVGEALITPSEFEQIMAERDRRAALRDNGVTEREANAGPLLRIAVCPECGTNLHYRTQRKVLADGSETEYLYYKFYCKHGPILRAEELEEEVHALFLMALGPLQQVERVFIPASDNTL…	CGCCTTGGCTCGGTCCGGCGGGGCAGGCCGCCTTTTACCGGCAGATCGCACAGGCCGATCAGCGGTACACCGACGAAATCGAGCCGCGCTACCGCGACGTCA	ATCATGTTCCGGCCTCTCAGGACTCTGGTTTACTATGAGCCAGATCCGCGCACGCGAACCTGGTGGAAGGTATATTAACACTGTGGCGAGGCTACTAGGTAG
cluster1960	Proteobacteria	4	1	dsDNA Phage	NZ_CP019321.1	1269795	1271333	MKAYLYIRFSSKQQEQGDSVRRQEEAARKWCKAHDVELSDMTFEDLGVSAFKEGGKRPALADLIEAIELGKIARDSYVLVENDDRLSRHGWYATQQMIRRMVLDLGVKLVVISSGTVYDSSNIEDIAQNILLMFNADRAHKESLRKSEMIRAARQTRRDDETLTGKLPFWLKRVDDKILLDQQKADIVRMIVELKKSGKSNQATARFLNDQKINSATGGKWNASAIRMVCSNHAIYGAKAYFITDGTRKMTLDKVVEDKLPAIVTKADFDAVQTTQKHRGRRSTKTPFSLLLKCGKCGGGMVQRTSMYKEKKMIYRRCIASLEGRCDQNKLIREPDVILSNALKHMQYIDSVEQYVSRVSSIQAQIDTLKQTQDRLIELGQVDALTNLYTRLAELEQKL…	ACACTTAGTGAAAACCAAGTTCGGTTGGCACGTGTTGAAAGTGCTATACCGAACCTAACGCCCTATCTTGCTATTGATTGAATGCTTTATTCTCGGCCGGTAACAAGTG	GCATGTTGCTAAAACTTAGTAGAATAGGCATAAAATGAAGGTGTTGTACAGAACCTAACAAGTTTTATCTTTAAGATAAACAATGAGATATCAGAAAAAGCGAGCTTTC
cluster1985	Proteobacteria	2	NA	Other	NZ_LXAC01000026.1	181636	183291	MKTPTCIATNGLSINLDNPSPKAYSYVRFSTKRQAKGDSLMRQLDKSREYAAEYGLDLQEKSFEDLGVSAFDRSNVTKGALAAFIRAVEASAIERGSFLLVENLDRLSRADVLDAMNLLSTLVKLGVRVVTLVDRRILDEESVKEPMNLMYAVLVFVRANEESATKADRVKKAHKRKRDNCSTFAFGQGPGWLQPNADRTGWEVIPERAESVRRVFEYTAKGYGATAIAKIANEERWPVPGRAADWHKTLPNKLIHNRRVLGEFEPQIKEGKQRRPTGELWQTYYPAIVSEELFNAANAAVERRRLLPKRRDNGYHNVFQGMLRCGHCGATLARKSKSGTRNSAGYGLYVCADRDRGLTNCPNWNARELEDALIPPLMTFVAADVLEGTVKQQARAALE…	GAAGATCGCGCAGCGCTCGCCGTCGAGCAACTGCGCGCAGCGCACGCCGGCCGGCTTGCCGTTCGGCATGCCGGGAATCGGGCTCGAAATCGACGGCGCGATGCAGCA	AGCAGGCGCCGCAGTTTGGCCGGCAGTTCATGTGTCCCTATAGTTGACAACCGGCTTGGCGGTCGGTAACTTAAGGGCTACTTGAGCAAACTTCATGTACCGATTATG
cluster1998	Proteobacteria	8	NA	Other	SALA01000001.1	139523	141022	MLQPRDLKGRNAISYARWSSGRQAKGDSLRRQTENAREFCATYGLSLDLALVDDGVSAFKGANLEASLGKFVIDVKSGKIAKDVVLIVENIDRITRVKPTQAIRYFLGLLDTGLTLVTLTDQRVHTAEGYDDNFANLMMSLMAMQAAYEYSAKISFRVGSSWVGRVKAAKEGGRVRVSKVPFWIDQKTQQFNDRVEDARLVFKLAKQGVGQTAITNRLNEQHIPSSRGGTWGKSMVQDVLKSPAAYGSLVLKGEEIRDYFPALISETEWLAIQHQHRSRHRNSQADSTRNLFPRLLRCGRCGSAMNMTSSRFSGKVFSYLVCSGKALRRTSCNQPNVKYDELEGVLVEQLGFLAVMERNEAKASTAGSPASEIEDAIKALEFKQRNVLDGIAEADTPEV…	AGGGCAGTCTCTCGACCGGCACTGTCGGCGTGCTGGCCGGCGGCCTCGACGTTCCCTACCCGCCCGAAAATGCCGGCCTGTGCGACGACATCGCCGAGCGCG	TTGACCTCTAAGCCTACCGCCAACAAAATATGTACACTGACCGCTAAGGTGTGCCTTGACGGTCAGTGTACATAAGCTGTATCCCCTTCCCGGTAACCCAGC
cluster2000	Actinobacteria	2	1	dsDNA Phage	NZ_POTO01000010.1	119122	120483	MKTASLRTALYLRVSLDRTGEQLAVERQRNDAERVVKQRGWNIVDTYTDNSVSAAGKKERPEFTRMLDAIKRGEIQAVVAWSLDRLARNARDRLALVEACRDHGVIIALVQGSDMDPTTASGRLVIGVLGEVAEMEIGLKSERQTAAAVQRSNLGRPPLGTRLTGYTPQGDTVAQEAELVRRIFKLFHAGESLRSITRLLTNEGVTTRKGRPWNPSSIRGILTNPRYAGRAIYQGETTGRQGNWEPFVSDDVFDLVQARLADPRRKTNRVGTDRKHLGSGLYLCAACDQPTSSWSQGRYRCKDKHVNRSQSQVDQYVLDVIAERLRQPDVADLLKPATEDLAPLLVEVERLRIRLVSVESDYDAGLIDGRRFASANESIRAELAAAQQKMATSNQGATL…	GACGCTGTCAGCGGAACAATAGGTCGCTTCGCCGGCCAGGCTCACACGTTGAAACGGAACTCCACAACGTCCCCGTCGGCCATCACGTAGTCCTTGCCCTCCATGCGCACCTTGC	CGATTGACCGTCTCCGGCACGGCTTACCCCTTGCTTGTAGACGTTGATCCGAAACGGAACTCCACCACATACAAATACGAAACAACGTCAGGATGAAAGCTCGATGGACCTATGC
cluster2009	Firmicutes	4	1	Other Replicon	NAMK01000005.1	819023	820738	MKMKDKPQEKQYIIYSRKSKFTGKGESIENQIELCRQYIAVHFGEKAAKNALVYEDEGFSGGNLERPQFKKMMKDSQEIVFAAIVVYRLDRISRNIGDFAKLIEDLGDRHIDFISIREQFDTSSPMGRAMMYIASVFSQLERETIAERIRDNMHELSKTGRWLGGTTPTGYASESLSSVTVDGKVKKACKLGPIPEEIQLVKTIFSVFMETGSLSKTDQYLLEHRCVTKRGKQFTRFAIRGILTNPVYMIADDTAYQYLKENNVDLFAERSEFDGEHGVMAYNRTLQRPGKANQIRPMEEWIVAVGKHPGIIAGSDWVRVQAMLDVNKSKSYRRPRSNVALLSGLLRCGECGDYMRPKLTNRRTADGELIYTYMCSSKERSHGTVCSMKNCNGNTLDAK…	ATCGAATGAGATTCGATCCATGATGGCATCTGTGAGAGGGTTGTCCTTACTGCAAATTCCGGCTCATCTGACTACGCATTCCGCTAAGAGCTGATCAGTC	GTATAGCGCTGCCTCGCTTTTCGTGATTGTTGTATATGCTGTGCTCAGGGCACCAAGCTTTTGGTACCAGTCTTCCTCAAGATACTGGGAACAGAAGATC
cluster2012	Other	1	NA	Other	PLZA01000067.1	195605	197266	MTSTETREETAIRRAAVYCRISDDREGKGLGVERQREDCVKLCELRGWDVAAEYIDNDVSASSGKVRPQYRAMMASLERGELDAVVAYSATRLHRNVSEQEAFISAIRARGRDVVTVETVSGGPVNVHKAEGRMTARITGAVAVGESEQISERQQRKMVEVAQAGRPHGGLRAYGYRNVYAFDAAGNKSLQRVDLVEDEVRHIRTAVDMILSGASLYAAATRINADGARTTSKDGGTTWKETTLRRMLTNPRLVGKRSHAPEVSRYTRPDGKVVIVRGEPVEYAAIWPATVTPTEHAQLKARIGKRAAIAQSKRRDDGVNHSGENGAGNHVRHLLTGLLFCGKCGHILIHRPKTKSQRETYGCSAKLRGGCNGTSITADVVERYVIERVGRFIAAPVAN…	ACACGAGGTCACGGCGAGCAGCCATGCACCGATCAACGCTGTTGTCGCGAGCCCCCTCACCACCTCACCCGAAACTCTCGCTGCGCGGGACGGACTGCGGACGC	GATGGCACCTTGGTCCCGGTGTGGCGTATCCATGTCTTTTGAGACGTTCGGCCCACTGACGGTCTCAAAAGGCTTGGCTAATGCTAAGCTCGCGGAGCGAGCCG
cluster2015	Proteobacteria	1	NA	Other	NZ_CP038018.1	1434473	1435831	MKRAIIYVRVSTTRQADEGISIDAQTDQCKKKAQELGASVLQIFRDEGITGTSAVKRQAFQRAIHYCAVNDVDYFIVWSTSRFARNKLDAARYKLLLRESGTRLVYASMNIDSDTDEGWFTDSIMEIMDEQVSRQISRDTRRAMLKNAEEGWFNGGRAPFGYQITSQGKRRKLVPNDAEKPLVQEAFRRFAAGEGAIAIVRSFTARGHTRRGAEWQAASLSHMLKNRVYIGQTVYNKRSGNKPNPPEEWVIRQTHEPLVSEKDFEAVQKRYRPDYKQTGSPSSRFLFTGLLRCGHCGKAMSIETATSKTKRRYNYYNCSGFKKGCNCISRRISAEKLDDYLLNIVVDKLLTQEVVSDFIGEAYRKYVEKRTNNAEQHKLLQQELTELRRRRNTLFELVE…	CATTATTTTTTGTTATTCCAAAGCCCAAAATTAACTGAACTCTTGAAATCTTGGCACGCCCAGGGGGAATCGAACCCCCGTTACCGCCGTGAAAGGGCGATGTCCTAAC	AACCCGGAACGAATTATCAATGATTCTATAGGGGTTCATAGTACGGAAAGTTGGCACGCTGTACTTTCTATACTATGAACTCAACGGATGCATATCCTACTACCAAAAA
cluster2022	Proteobacteria	1	NA	dsDNA Phage	NZ_BBQY01000004.1	675326	677062	MGQIATIYARFSNAEQGRGSSLDRQFRICLEMAERHSWQTDPSRILSDEGRSAFSGANRQPGGTLYEFEQQVEQGFYLNGHVLIVEHLDRISRQGYDEVLPFLTKLTQSGVTIATVDGDRVYPAFERVPMGQVMEVILKAELARDESQKKAKRLAAAWHSKIEKAQTNNGDHVAITSTVPAWLDVAPDTKKMTLNEDRVRVLREIFQLTIDGYGTPAIAKRLNARGEPVWNYRGVRSNNGWTVGYLTKIVLNRAVLGEYRPMKRPRGNVRPESKGVVILDYYPQAIDPIMFAKAQAARKERANSSGSWQLSHGNILSGIAKCSECGGRMSQQVTVRKGQLRTDGKRKGRKYPANNDISYLYCANARHRVFDEEAGQLKCSQTSKIRYEPLERTIVDIIA…	AGCACCAGCAGCGCGGCGATGCAGGACCGCAGCGTCGGCACCTCCGCCCCGGTCAGCAGCGTATAACCGATCCCCGCCAGCGCCCCGCCCCCTGCCGCGATCA	AAAACCGCAGATTGCTGCGGGCTTTATGCTGTTGACTCCTGCAACGCACTGGTAATAGTGTTATAGGAGTTACAATGCGTTAAGCCTCATAGGGCAAAAGAGG
cluster2031	Actinobacteria	1	NA	dsDNA Phage	PNAD01000380.1	12634	14088	MANTRILVAARLSRITDSGRTRIERDDEAAQRSAASREDATIVAVSEDAGVSGGTSPWKRPSLGKWLTDPNLIASYDEILASSIDRLGRSARDLHDLRAWAEDHGKTIRILSPALVWPPSPDDFSGPIVWDVLARVAEIERQMISKRYKDMRVDLRANEALVGRPPWGYIVVGEKGGKSLALDPDLVPYLQGMIDRARRGDSYLSICRWLDGEGLPPPHGIKWSPHSVVNALRNPALKGRRIELGKVVLRFESLLSSTEWQALQDLLDSRPTRRGPVSGTTALLTGVIECDRCGGPMYRFRSGRNRKDGTRRINWYYRCRGTDTDPSSCGNSVPLADIEEWVNLWFTTDVNGAFSNTEIIETTLVPGDDHAAEIAEIEAEMRELDPDADDWIEQAQALR…	ACTCCTCCACCCCCGGCCAGCCGGGAGTTTGCGGCGTTGACGACGGCGTCCACCGGTAGCTCCGTGATGTCACCCAGGAAGGCCTCGATGAAGGGTGGGCTCAT	TATTAGCCATAACACCAGCGTACCGGGCGTGTTCACGGTAGGCCAGTTCTCACCATCAATGGCCACCCGTGAACACGGCTCTACTACTGGCTATGGGCGTCAGT
cluster2038	Proteobacteria	1	NA	dsDNA Phage	NC_020211.1	2021007	2022686	MKSYLYSRISTLQQSEGFGIQRQINTVTDFLSFAEIDSRLGFSLDPSNYEILESDLGKSAFTGRNWKPSSSLGRFYESVMRREIIEGILIVENIDRLTRQSNYEAARKLINLITNGITIIEVESGMCFSTKIPESLSILNMSISRAHGESLRKSRMIKKSWDNKKAKLLEQGIAPSKKVPRWLKVIDGAYVVDEVLATLFREAFVLYDKGHGNAAIVARFNSEGRLNNGKQWTTITMHRVLRDKRLNGIMTFGKNTDRDNEELHVFPVVVENELFNRVQEKINGKTKYDRTTKSQKNLFKGMLKCSLCKQAILTTTDGSRNTHARCIGRRDHKNCTARGFIYIPFERGLLQYIRGINWSSIYNSGVDNSQAIENCNVKIATIDFEINELSEELKIADDD…	GAATCTGGTCACCCGCATGCTGGGGCACCTGTCTGGCGCCATGACCAACGTCTTCCTGCTGATGATGACCGTGGTGTTTATGCTGTTCGAAGTGCAGCTGCTGC	TTTCTAACAACCGGCGGTATGTGCTTTTTACTGTCTTTTATTGACTAACATCTTGCTATTGAGATATGATATACACTATTGAAAATGCTCAATCGGGGTGAATA
cluster2044	Proteobacteria	7	NA	Other	NZ_CABGHF010000056.1	202704	204503	MKKKLYSYIRWSSAQQTSGTSLERQTAAAAEYAKTHDLEFVEILDAGVSAFRGKNATDGALAEFIAAVENGAIPSDSWLYVENLDRLSRATVRNALKLLLHITDLGVTVVTGMDGKIYSAETMDKDFTDLMISLLLFSRANEESKTKSDRVKEASMKALARVQAGLPATIKGGGADPFWIQRGGRETSPTQHPSHWLAIKKIVELSLQGIGCNRIRQVLNDDPTLYPPPRQKDTPRRRALLDAGLAPTGWNIHRIEDARRQPSLYGLKTITLSGHTYNLEGYYPAVCSEEEFHLIQNISASNRLKSGDIRNTITLLSGLNLCKCGSCGGWVTTFRKNGKLTYRCDAGHRKIHHCPTTWSLNALIIESATVRALIAGVAHNIIEDSQDLESVAGEIDNRR…	CTACCCCCACCAGCACCGCCTCAGACGGATTCACTTCCCGCCCCTGCTCCAGCCAGGTGTACCAGGTGACGCCAACGTCCGCCAGCATCGCCACCTCTTCGCGACGCAAGC	GGATGTTTCTTTTGTTCCCGTGTGATTTATTGGGTTCCTATTTCTTTTACAGCCAGGTGTAGTTAATATAGGTGCACCAAAAAATTATGATATTCTCTTAACATGAAAAAG
cluster205	Proteobacteria	4	NA	Other	NZ_LNNI01000025.1	661673	663649	MAIQQPFLMVALPAFSDLRSSQQMDDTTPLPARKILYKYIRFSSIQQAKGSSFARQNARLEKYAEDNNFEIDDSLDLRDFAKSGFHGINKEIDQGLGRFIAAIEKGLIPTDGSAYLAVEQFDRISREDIDKAQDLFKSILRKNVNIITLMDGRIYTKKSLSNFMEVLYSLFLMEQAHQESLKKSDRIKGAYVNKLKKLKELAAEQKEILEEWEKNKSGKKPELEPLINQIQFSSQVPCWIDQKIEIIGGRKFRKFVVNEEKAKIVRYALSLLNDDNGYLNVSAQLNKENIPRLDFNTNRKRSTRKDIWTNRAVNEFVNSDSIFGELAVHNNFFVDKEFDYEGIKASKKVMTRTHLENIANYYPAIVDKKLIMGLRARANAKKKGRVAGRTTTNNLFQNM…	CTTCCAGTTGCGGCATGCCGAGCTTGCGGGTGATCTGCTCAAGCAGGGGCAGCTCGCTCTGGTAGCTGCCGAACTTGTGCTTCTTGTAGCCCAGGGCGTCGGC	ATGCTGGCAATGCTACCATCAAAAATGGTTGCTGAATTGCCAACAATCATAGCCCACTAGGGACAATTTAGCAACCAAACTGACTTGTAGGTAACTCATTGAT
cluster2051	Proteobacteria	2	NA	dsDNA Phage	NZ_CP021164.1	3497235	3498926	MRAFLYCRVSSKHQTKQQGGTGITRQEATVIEYINDYQPDPKLGYQLSLDDHEMLDPDLGKSAYHGYNFTKGALGEFKRKVLSREIKEGALVIENVDRFSRLPEHEAIREFNDLILGGIDIHEVETGVVYSKKIPNTLSKLSHSIERAWGESERKSTIAKKVWKARRETVLATGKPLPARTPKWLKIVNSEYVIDKKYSDAVNTIFKLYTEGYGTAYIVKYLNNNDMKIDGLSWSTAALTKMYSDERLIGWKSGMKIYPAIVGEDVFKKAREIKNSKVMLNKQKVNSSQRSIFNSVARCGKCGAAMCVSVNGHNKLYYWCWKKRGTKECDLSGFVYAYAELAILQHIKNIDWNKVYRDSDRSNERSEDLNMELAELLNYKLEIDEIIKTTERPPTAVLR…	ACCGCAGCAACGTGTAATGAATTACAGATCACCTTACCGCAGGAGGCAACATGATTGACCTGTATTACGCGCCTACTCCCAATGGTCACAAGATCACCTTGTTTTTGGAAGAG	AAATGTTCATGCTTCATTTTATCATGATGTTTTACAAGGAGTATTATAATATGATTGACCTGTCAATTGCAACCTTTTCCTCCCGAATATGAACTCCACAAAAAGGAGCCTTG
cluster2074	Proteobacteria	1	NA	Other	NC_017249.1	1501620	1502831	MARKHLQVSEAPDNAARPRPRNVLIYIRVSTEKQSNNQLSLDSQEENLIARCKRDGDHIAGIFREEGETATNMKRPAFEQMIARATDGTRSVDAIMVYSFSRAFRNQVEQELTVQTLRKHKVELISHAEPLANDDTGDMFRKFIGIVNEYQSKETARSTMRTMKANAQLGYSNGGIIPFGYKSVDAEIIGNKQKKKLATEPVEAEVVIRAFDLAKNGDGNSGPLGTKKIAEWLNAHGYRSRNGSLFGTGTVHEMLTRRAYTGVRNFNEFDRKGDGERKAQSEIVEYEIPVIIDQATFEAVQALLVSRRPRSRGPRLASAPSLLGGLVRCDCAKSCALTTATGTSRTGVIYSYYKCIQSIKKGSISTTTAPPAAIARSPGLSSKSSWLRPCWTSSYSPNG…	CGACTCAAAATCGAGTTCCGCAAGGAGTGCTGGTTCGATTCCGGCCAGGGGCACCAGCCTTCGCTGCTTCGCAGCTACGGCTGGGCGAGCCAGGCGCAAGTCTATC	TATATTGATATCTCAATAACATACGAGTTCGCATCTTTGTTCTGAATGGCGCACCATTCCTGAACAGATTTACGAACCGTGGGCGTGGGTTGACCGTTCGGGCCGA
cluster2088	Firmicutes	1	NA	dsDNA Phage	NC_017167.1	2379155	2380699	MTPVNAFPVGLDHVAIYLRKSRADLEAEARGEGETLTKHRRALLELAKQYQYSIDHIYEEIVSGELIVDRPEVQRLLHAVREGKYSAVLVMDIDRLGRGNQIDQGIIQQAFKQSGTLIITPRKVYNLEDEIDEEFSEFEQFMARRELKIITRRMQRGRKLSAKEGKSITPYVPFGYKRDENLKLYPDPETAPIVRQIFEWSAEGLGIIKIAKKLNEMGVPAPRSSGWQRTTVQHILKNEVYLGRIVWDKKRDVKTPQGKYRSIKRPREEWIVHENAHEPIISQELWDRVVQVRKMNDHRTKDNYDLKNPFAGILKCKQCGRVMKRQPRPNRKGDTFQCYTVGCPTREVLISKLEDRVLKSIEEFVQSYAAQSSVKKRADNRQKRLETLQRHKRSIQSKI…	TGCTTGCCGCCCTCGTCCTTCCTTTCACGTACGGCAAGGGCCAGTCGTATCCGTAAAGTGACATACCCATCAGGATTTTCTTCGGGTCGATTGCGCCCGTGGCGT	TTTCCGCATCTGAGCACTTGATAGTCAAGGAACATCATCGACGACTTAAACCGTACAATTATCATTCATATTCCGCATCGGGCATACCGAGAGGACTAAATTCAT
cluster2103	Proteobacteria	1	1	Other	NZ_JXBJ01000014.1	409741	411339	MIERNEAQVYLYIRFSRKTQEDGDSERRQLECAHRAAEKYNLTINEDFIMTDRGFSAFKAAHIRRGALGGFLEAVKSGDVAKGSILIVESLDRLSREAPFFAQMQFSSLISDGISIITANDGNIYNTREMNRRPEVFYGIYAVMQRAHEESKRKQALSAGSIKGKILKHERGEHTTNFTSVPSWITNKKDGYELNEKAKAVELIVNMYLNHEGLNTISRELAEREIKSPTGRKRWGITTIRKVLDNPALYGLNKFKLRYDSDGVTVEEKFEFENFYPALISKEEFLIIQERKKKKANSREAYGSVTYLLSSYGKDRCVCSKCGYTTGSQMQKQVNRKGEYTQSVMRLHCRKHKETLDCCSSFKCERLEHAFINAIHKELNPDFLKSHKTTKGNEESIRA…	CGACAGAAGGCAACTTTAAAAATGGTTGTATGCAAGACATTCACTGGACTGATGGCGCGTTTGGATACTTCCCTTCCTACACTCTAGGCGCAATGTACGCGG	ACCTTAATTTTTTCAGTACTATATATGAAAGTTACTTTTAACGCTATACAGAGCGATAATTTATAATGTAACTTCTTGACGCTCTATACAATGTTCTCTTCT
cluster2117	Bacteroidetes	2	NA	dsDNA Phage	NZ_KE159459.1	886968	888701	MKKAAIYLRVSTTDQNYDRQEVELRTFAKMMDFEIIHVFEEKKSAVLKMDIREQLSEMRKLTKDDVDRIFIWDITRLSRRAIDFINLVNEFAEKGICLHFKERNIITLGDDGKLDALTGMYLYLLGVFAQMDAENRKAMMKSGKENALLKGHSYTNIAPFGYYLENKHLYIKEEEAKYVKQAFELYRDGKDTQYIADIFNANRVPLKSRRKDIVWVKGTISQLLKNTVYYGKGKLENIIKKKTEESPVEKKIRYFDAPAIIGKELYDECRNRAILNRSQQDKSKEIITLLRGLLVCGVCGKFYVIGNNNKQREYRDGDIRANVNNRVYCKNGSIKAEIADFIVWEAVKDVYTYNTFKEKCLEEKEKCKLELFQNETTILELQKDIANIIAQINRLGTAY…	CCACTATGGTAAAAACTTTCGGTTGCCCTCGCTCAAGAAATGCCCATATAGAAAGAAAAAAGAGTAAGTGCGACTATATTCTTCCTACTTGTCCTACAGATGCGGAGATAC	TATTAATGCAACAAATATAAGTTGTTTTTCATAAATGTACAATAGTAATTGAAAGAAAAAACTCAATTACTATTGTACATTTATAAAACATCACTAATAATCAACTAGTTA
cluster2119	Cyanobacteria	1	NA	Other	NZ_JNAX01000015.1	75068	77014	MVSPSVKKEGFVIPRFGEVETKFAVSYLRVSTAKQTKESKTGLNRQERSWNQWIEDHPDYEGWNFKFQDLGISGRGKHQTKGALANYLDQAERGVIPAGTVLVADSPSRLTREKPKDALKLLLRIFDLGHKISFCSGQWRGEIIESDTHGVWSRLVAAAEQSAELWEERSNNSNEYHREKIERLNNGDLSVHFHARKNKKSKVFYPHWLDFDDEAKLFSFNENAVWMRQVFEWATQAGCTEIAKRLKGMGIRQKKNRKKPISRDLVRSWLIHRGAIGEFQPQKDGGEKAGEPIAGIFPPLIEPELFNKVQSRMKKRNRNNSEPQLTDQFRNLFTKSIFCRECGHPARFHQNKKPMKYDLDNVYHSYSCSAGYVDADEICICKKRFTSKKRGVDFELDVL…	AGATTGAGAGATGAATTAGGACAGCCTCTTCAAAATTGATGTTTTCTTAACTCATAACCATCCCCCCATCAACTTGAATTACCTGACCGGTTATGTAAGAAG	ACACCCTTCTTCTAACTGGGTTATAGTCTGTTGTCTACCGTGCGTATTAGCTTATGAGCTAATACGCACGTTAGACAACAGCCCATAACGCTTTTAGAAGAA
cluster212	Actinobacteria	1	1	dsDNA Phage	NZ_AQPW01000004.1	73092	74570	MGASIVQSDNTIRVAAVYARISSDKTGAGLGVERQEADCRELAARLGLEVKHVLVDNDVSAYSGKKRPGYEKLLRLIETREIGYVVAWHTDRLHRRLRDLLDYCDAVEQAGTRTVTVKAGDIDLSTAMGIAHAQMGAVFAENYVRSAREKLVRKKLELAQDGRYMGGQRPFGFEPQRVALRNDEAEILRGMARRVIDGYSFRTVAVELNRRGITTQHGKEWNALKVRNVLTRPINAGIISHHGVEYDAQTPAILTGDEWMQLNVAIRDNRQRSNHPGTFRKHLLSGFVYCGRCGARMYNKSKQQRDGGMKPQVWCPGNNVNTGMPSGCGKVSRMMDPIVDLVTEAVMRRLDSPQLAEALERQKTTNNPTRELAKHLSVLEARMSELTNDYYVTKLLSRD…	CTCGAGGGGTTCCCGCAGGGATTCGAGCGACTTGACACTCATCTCGGCGCACTCGTCGAGGAACAGCACTCCTCGATGCGCCTTGGACGCCGCGCCCGGCCGGGCGAA	GCCATGTGCCATCCTGGGCATCCCGACCGTGGGGCGTGTGCGATCCTTCGACTCGTCGCATATTCACAGACGCCCCACAATGTGAGATACTGAAGGCAGGATATGGGA
cluster213	Actinobacteria	1	NA	dsDNA Phage	NZ_LQPK01000005.1	218944	220278	MTPKLENLQALIYARKSTKSDGKETGDQVRECRVWCDTNRIPIDRVIIDEGISASRYGRKTRDGWVQLKEIMRPGHIVVSWEASRATRDVAEWARVRDLCADRKVLFAYNGRVLDLTSGDDRFVGGLDILLAERESELLRERFMRGQRGAALKGTAPAALGWGYRPVPRKPGEEPKWELDPVEAPRIREAVQRIINGESLLAVGRWLEATGFAPANHTSLRRGLTRPTIAGKRVYRGEVIGDAVWPAIISEEDQAKVVEALKYDRTNPGPEPVHLCSGIAVCAACGGVMRHKHHKAQADVYRCTKGCGGRKADMLDAAVEKAVLRRLRNINPNDYASDNPEIAAAEKRIRELEADLAAWREKAINEEVSAEMFASIEKDRTRKIAELRPRTVAPQRQLL…	CGACATAGCCGGTCTCCACGTCCTCGACGACCAGGCCAAGCTCGGCCGGCTGCTCGGTCGAGCGGGGCTTGCGGCGCCCGGCGGCGAGGACATCAGTGCCATAGC	CAGTTTCGGGGTCACCCAGCTAACTTAACACCCCCAACACGATATCTGCTTGCTCAGGCGTCGTTTTGGGGGTGTGAATGTGAACCTCCTGGTCAGGGGTGCTTT
cluster2139	Actinobacteria	6	NA	Other	NZ_KB905213.1	23601	24878	MSTVEHQDRATSRNWQLDCATELVSGHGAIVTEYFDVGCSRRRSWRHRPQSAALLARLGDPLRGFDAIVVGEYERAFSGNQLLNLMPLLEQHNVQLWLPETDGPVDCRKPTHQALIMLLGVQSKREVQRSRHRVITAMRTQAREQGRYLGGRPPYGYQLVDAGPHPNAAHARWGRRLQRLEPDPATAAHVRRMFAQRLSGHSLASIARALNDDAVACPSTVDPGRNHHRTNDRWTLRTASAILANPRYTGRQVWNRQRTDIDTADGNRDAHGTVRWNNTKDWVISKQQAHTALVTEQEFIATQAIRSRRSAHDGTTRSYLLTGLLRCGSCGRRMDAHWVNQRPGYRCRHGHTSTQHPANQRRKILYLREDHVIARLAGHPSIARDTHSPHMLATFLREE…	AATCAGCGTCGAGGCCAAGCCCGACGCTGTTTACTGTGGGGTAACTGTACGTGTCCGAGGGGGGACTTGAACCCCCACGCCCTATACGGGCACTAGCACCTCAAGCTAGCG	GATTCGTGCAGGTAGATCCAGCACGATCATGATCTACATGTGGTAATTATGTGTCCGAGGGCTGATCGATACCGCGGCCCCACCGTCGGCGCCCGCGGAGATTGATGTGAT
cluster2153	Firmicutes	1	NA	dsDNA Phage	NZ_CABKNS010000008.1	2447974	2449581	MNSYDISFRPEEVIQYLRKSRSDDPNMTIEEVLEKHEHMLRDFAVNHFGAPVPDCNVYREVASSETIDGRPEMLRLLRAIESPDIRAVLVVDVQRLSRGDLEDAGRLMKLLRYTNTQVITPMKTYDLRDEWDRDIFERELKRGNEYLEYFKKIQARGRLQSVQEGNYLGSKPPYGYDRAVIRIGKKNCPTLAVNKEQADVVRLIYELYVNKDWGAQRIANHLDSLGIHPLHNAHWNPAVIKDILRNYHYIGKVVWNRRKTITVVDNQEVYKTRPWNENMLIFDGRHEAIISEELFHAALARQGRSHRCRPDTRVSNVFASILHCSCGYSMSLRHDGRGSLRLSCDDQRHCKSGSIGYEELIDYICKVLTAYIDDFKIKVKHDNANEVDIHRALVTDLEA…	CAGAGATACACAATGCCATACAGGGAAGTGGCGGGAATATTGACTGATATAGGCACGGAAGAACTTGCACACCTCGAGATGGTCAGCACAATAGTTCACCAGCTTACACGCAAT	AAATAATAAAAATGCCTTCAATCACAGAGGGAGAGCCACATATAACATCGAGGCACGGAAGAACCGGCGCCACAATGATAACTGTGGCTCTGCTGCTGGGATTGAAGGCCTTTT
cluster2168	Proteobacteria	3	NA	dsDNA Phage	NZ_MCYZ01000132.1	18048	19667	MGFFYGVFMSIAYSYRRFSSKGQEQGDSIRRQTELAEKYCIEHRLELSNQTYEDLGVSAWTGSNSHEDAGLGQFLKACELKKIPEDSVLLVESLDRLSREKIMKAMTQLMSITRHIDVVTLVDNRRYTSDMDFSDIIIAGATMVRANEESEIKSQRISAVWEAKRRDPKRSKKTRKCPFWLDVTDDSMDFVVNEKVEIVREAYRLSAEGLGNMKVAKYLNSKGFRTARDKDWSPANVSVLLKARTVLGEYQPCKVINRKAVSQGDPVVDYYPQVIDTELFNKVQICISDRARNIRMGSTSSHRNLIRSNGRCMCGGELFITSKRQGVAYFQCQNKTNSECSHSLFRYDVFLQFIREQVIRPMYFRAWAIDDSSNEHESKRDALVVQRNIEQSKLDALLE…	CTCTTTTTTGTGTCGCTTGTTTGTTTTAGAAATCAAACTGCAAGTAGACACTGTTGTAGTTACTGCCGCCCTTGATACGCCCGTATTGTGACGATTTTTCAA	ACCCCTCATAGGGACATACTTAGTTTTATAGCTCTACTGTCAAGGTGATGCTACTGTATTTGATACTAAGCCCACAAACTTTTAGACAAATCCTGCTTCCAA
cluster2170	Proteobacteria	4	NA	dsDNA Phage	NZ_MIUH01000234.1	24581	26128	MKAYSYKRFSSKQQRKGDSLRRQNKLINDYCHQHNLTLSEHNFEDLGVSAFRSTNSNEDSGLGQFLLALQENKISTPCYLLVESLDRLSRDNVKTAMRQLWSITDYNVTVVTLSDSKQYTRDMDFTDFLMAGLIMQRANEESQTKSCRLLATWENRRTNPNAPKTKNCPFWLTLAVDKQGYSVNDSVQLLHRVYDLALNGLGSPTIAKTLNREGIPSPTGKTWTDATITKTLNSRSVLGEYQPHQRIYQDGKRKDVPIGEPLKGFYPTIFSEAYFNQVQAAIKSRAKSKNRGATKSHLNVVKGIATCSLCGGNIRLKKQSELYYLQCAEREKGLCKSKPINLRFLSDWLSEVWTRADYAPISASETPESEKLKQLESKLSNVENVISGLLRLLDGTNDY…	GTTTTTTAGGGCATCCAACGATGTGGTCATCCACCATGCCAACGGCTTGCATAAAGGCATAACAGATGGTTTCACCGACAAACTTAAAGCCTTTCTTTTTGA	AAATAGGAGCATGGATAATACAATCAAACCATACTTAAGCAAACCACTATATGAAATAATTTGCCAAAGTATGGTTTAAGTGCGTTTTTCTATACGGTAGTG
cluster2186	Proteobacteria	1	1	Other	NZ_KK081904.1	268459	270192	MSKYFLYHRVSKKIQSTDGQGMERQTEATEKWIEIHNESRISEGLKPYIYGRRYEDKGRSGYTEENIKKGQLGKLFCDIENGRIEPGDIIVFELIDRFSRAEPGIVREHLEKIMKAGVKVAITKWNIVFSSEMQGPLGLSARIMLEIGLYLANEESRIKSERIQATIRQLERQGIKSVAKTPIWLHRTKDRRDYRLIDENVKVIQKIFELRKLGLGAKRIINEIGPVELPRYRYDENGDLITTTSNKPLCESAVNRYLRDEAVLGYRDGKKIYDAIVDEKTFNSCQQKISKTKGGKVTVVKNVLSGIVYCDHCNKKMAFGGEQVSKFGKVRSYIKCNGKTKANGCNAKDIKYAPLESSVYNLLKHIEDKQETTVDINALESEMHAASLKAKRAMTFMLD…	TAAGCGAAGATGCCGAAATCATCATGTTTGAACGTGGCCCGTTTGTTTCATTTGCCAACTGTGGCTTGCCTTATCACATCGGCGGCGATATCCAAGAACGCA	ACAAATCTATACTTCATAGTATCATAGAGTTGTTTATCATACAGTTGTCTTTAGAAAAGTAAATAATAAACCACTCTTTTTACAGAGAGTGGTTTATTAAGT
cluster2205	Cyanobacteria	1	NA	Other	NZ_KB235933.1	570912	572372	MKIAYARVSSREQSENSHALEQQIARLESSQVDRVIQDVESGSKNSKSPGFRELMDLVKEGKVAEIVVTRLDRLTRSLSSLQKTMEILKAHGVALVSLDDSIDTSTAAGVFHLNMLGALAEMEVGRLSERVRHGWSHLRDRRVAMNPPFGYRKENDQHVLDTTPFLCLISDRSEWSRAKISRYYIDTFLQERSIRLTLRVVYPHFGIQVYRSRRRGPHATRLIRFSPSAFNEWLTNPVLQGHLSYRRNASGNRKREDPKTWQIIPNTHEPLITAEEAAMIKQILSRNRQAKGFGSPKRRHSVSGLVFCGECRSACYHQSGCQNYARSKRLGIPQIIRRYYQCKNWRSRACPQKAMVSLDIIEEAVIAALISRAEDLAKMADTPAPTPEPLALRELRSQL…	AGTTGATCCAGGTGGAAAAGGCGATCGAAGTTCATTGAGGGGTTCTATTTTTGAACGAGTTAACTGAGTTTAACCCATACCATTCTCAGGGATTAAGAGGATATT	AATCACGATCTATTGGTCTCAATTCTCCATTCGTGATTGTATGGTTATTGTTGAATAAGTTAACAATCGCGAATTTATGAAAATTGCCTATGCCCGTGTCTCAAG
cluster2214	Multiple Phyla	103	3	Other	NZ_SDMM01000013.1	62578	64149	MDSNIKNLQDTTEPNQPTLAAQYVRMSTDHQQYSTINQSDKIQEFASKNNIKIIKTYADDGKSGLSLNGRSGLQQLIQDVESGHTEFKIILVYDVSRWGRFQDADESAYYEYICKRAGINIIYCAEQFANDGTNFSNVMKSFKRTMAGEYSRELSNKVFIGQCRLIELGYRQGGTAGYGLRRALIDQHGNFKTLLKMGEHKSFQMDRVILVAGPDEEIKVIHQIYEWFIQDNLSESQIAEKLNSKSIMTDFNRAWTRNTVHEVLTNEKYIGNNVFNKTSFKLKRAHVTNPKEQWIRKDQAFEAIVPLDMFYTARGIIHERSRKYSDEELLNLLKELYQKHGFLSGFIINESDNTPKTVVYTNRFGSLLRAYELVGFKPERDYHYIEVNKFLRKLHPEIT…	ATTTTATGCAACCACTTGAATCATTAAAGCCACGTATTTCCGTTGCCCCAATGATGGATTGGACAACAAAAGATTATCGTTTCTTTGCTCGTTTATTTAATCCAAATGTAGTGCT	AATCAGACACTCTTGAAAATACTAAAGATTTCAGAATCAGCGTAGCGCCGATGATGGATTGGACACTTAAAACAACTTTAGTAAATTAAATCAAAAACTTAACTAAATAATATTT
cluster2232	Firmicutes	24	>3	Other	FMET01000009.1	104577	106238	MWQYDTINGKFIPGTLPAEGNITACYDRLSQEDELEGDSGSVVNQRDFLRKYCEEHHFQNVRHFSDDGYTGTNFDRPGFQEMMDLVERGRVTAIIVKDHSRLGRNRLLVGALMERFTEDYGVRYIAVTDNIDSAKGLDDMTAVRELFNEFYPRDTSKKIRAVFTSKGNSGQRLCTQVPYGYKGNKYGWEIDEEAAQVVREIFSLCMAGLGPMQISKRLKAAGVLTPTAYKLEKGLSVTHKPTADPCGWDHRAVVKILERMEYLGCTVNFKTRKKSYKSKKMLYLPPEEWKVFPDTHPAIIDRETWERVQELRKHKRRPTKAGKRGLFSGLAYCADCMSKLYFATHKGSTEDQDHYVCSNYKSNTGSCTIHYIREKVLTALVLAHLQATIAYVQADENGF…	AACATTGCCAAGTAAGCGGACATTAAAATAAGAGGAAAGGGCCTCTGCCGAATGGCAGAGGCCCTTTTGTTCACCGCTGGGGCAGGTATTCGGCTGGGTCTA	CTCGCCCGTCTGCCTGTCCCGTCTCGCTACTTCCTTATGGGACACAGACAAAAGCCGGGGCCCCATAAGGAAGTAATATCGTCTTAGTGAAACGGCATAGTC
cluster2248	Multiple Phyla	24	>3	Other	NZ_DS995339.4	527510	528982	MLQAVHGWSSTYERLVKSQKFFSSYLTQEDMSRFGRDYLKVGFYTEVMFKEKGVRFIAINNGIDSANQQDSDFTPFLNIMNEWYARDASRKIQAVFKSRMQDGKRVSPSVPYGYLRSPEDKQKLIIDEEPAAVVRRIYQMVIEGKGITAIADILTAEKVLIPSAYAKIHCPENDHSRGFTNPYLWSATAVSYILEKQEYMGHTVLGKTISVSYKTKKRRKAEPDELMIFKNTHPAIVDEETWHLAQKLRKTVRKPSYNRPPHPLTGLVYCADCGSKMTHRQPSPTKKKKYDADDAYICGSYRQRTKDCTMHFIKTSVLWELILTAIREVSDYVRQDEQAFIDKVQQTSTVQMAETQREQKRRLAEATERNEELNTLIKKLYEGNATGKIPDKHFERLLA…	TGAAGCCCAACTTAATGCAAATGCACAGCAGCTACGTTGTAACCGACCCGAAAGGAACGGTTTTAGTCGAGTGCGGGAAGCTCTTACAGCGGGGCGGCTACCGGA	CGCAAAGAAATGAGGAAAACTTTTCTCTATGTCCTTGACAAACAGACCGAAAAGGGTTAATCTGTTAAGGACAGAGGAAATAAAGCCACAGAAAGTGAGGTGCAG
cluster2269	Proteobacteria	1	1	Other Replicon	NZ_LAZS01000006.1	823290	824984	MKIDFSAKPKVYSYIRFSRPEQARGDSLRRQLEKARLFADKHGLELDESLRDEGVSAFRGRNVDDRAALGSFLKAVETGDVPRGSYLLVESLDRLSREHVLDALPRFLDLLNAGIRIVTLLDSQEYSRESVEANNYQLMISLGIMARAHEESATKGHRVLEAWEKKRQLAASSGKAMTKICPAWMKKDGDEYRLIPEHAAVVRRIFESSISGIGTRSIAKQLNADGVKPFGGGRIWYDSYIKKILDNPATYGEFTPRGKLAGGSDATASATLKDYYPSVIDERTFHKAQVMMKARAASSVRRSAGVHRNVLSGLLRCQVCGGGMHYIDKGKRGGKPYLQCSSSLLHAGCDHNKKHAYETLEAKVVMNCSPTVNEAENEKVVEVQACESALMDIQARLER…	AAGCGCCAAGCGGGCGCTGGAGGTGGCGGCGGCCGGCAACCACAATCTGCTGATGGTCGGCCCGCCCGGATCGGGAAAGTCGATGCTGGCCGCGCGTCTGCCC	ATGATCGTCATGCTTCACGGTAGCGATGGGTAGTATGCAACACAAGTTGTTGAAAGCATGTTGCACGCTAGACATTGAAATGATAGCGCTTTTCTATGAAGAT
cluster227	Bacteroidetes	11	1	Other	NZ_QSVH01000002.1	557482	559368	MKAAFLIRCSTKNQDLNRQTRDLTRLAKSMGYEYDLENLVYGEKITGKDDVTKKNRDSIDRLLRAAKEQRFNVVLVSEVSRMSRDPASGRIYVRLLINMNIPVYFKDIDLWTINPETGKKVRDAELVIGAAFDAAWKYLKSMKTQIASARRNELDNNRISIGQPYFGYKRYEGTDKSKKNQIVVNEEEAEVVQAVYNEYLKEGATLKSTALAITNMYGEKLNRKFSLGTIEHILTYESYATGIKKVNLKDPDTDEVEVFDVSTPIIIDKELYEAATNKRKKNRVKDEPYPNQQVYLLSKLIKCPDCGYTLTPRRKAGEFGQTYRLVNGKPAVSWFCMSGINNITNCTNRTSIANEKLEPIIWELVKKELIGYANMNDEKREEQIRECEEKIEYQNYSIQ…	CTAGGGGTTGGCGAAGTACTTCAAGTACACTTCTATTAAATTCCGGCAACTCGTCTAGAAAGAGCAAACCGTTGTGGGCCAGACTGATTTCTCCCGGTTGGG	AATATCTGATAATCAGTTTGTACGAATGGTTAAAGTGTTTATTCTGTTGTTCAATATAAAGAAATCACTTGCATAGTTCTGTGACTTTTGGTAATTTCGCTT
cluster2271	Actinobacteria	1	NA	Other	NZ_NBXA01000022.1	177162	178754	MSFGYWREQHARTGPLLLCKHEECTVRIIGYVRLSRASREESTSIVRQRELIAQTCTLRDDFELIDLVEDVDVSATRSRLDRPGLNKVREMVRRGDADAVMVWRLDRLVRSVVDVGVLLDEGLQIISATENLDTTSAMGRAMIEILQVFASMEAKTIGVRVAASQERLRNNGRWPGGVVPYGYRSVPHPTGAGRALEPEPFEARIVRRMADEVLAGSPVFAVTARLNADGVPTRRPIKNDDGTESRRDWSPTSVQRILRSDAVLGRVRLGGIHKRSGRKTTTTKKAEPLRDELGIPVSVWPPLLSVEEVERLRELTDWKPIPGRSEATRQGRRQRRTRLLSGLLSCPTCGHELVAKSRRSTTGEDIYTCNAKSRGLVCECGVAVECYRIEAEVERQFLG…	CGACGGCCTCGGTGGCCCGTTTGACGACCTCGAACACCTCGTCCCAGTCACCCTCGATCGTGGTGAACATCGAGTCGGTGTGGTTCGGCAGGCCCGATTCCCGCAC	GAAAATGCAACTAGCATGCCATTCTCCAATGTCCTTCTTCTGCTAACGTGCCCTCGTGAGTGAGTTTTGGGTATTGGCGCGAGCAGCACGCCCGCACTGGCCCTCT
cluster2283	Proteobacteria	1	NA	dsDNA Phage	NZ_QCZU01000002.1	464620	466293	MAVKLPVFCYARVSSFTQTTEQGGYGLSRQHTTFDSFLQYCNEVIPQDLPRLDLERVTYLNDSGLSAYHALNWNKGQLGQLYQQIENGIISNAYLIVENIDRLSRRNPFDAIQKISFMIQHGLYIFEIETNQIFSHNRPESLLALQMSLNRSYSESKRKSVITIKNFKNRIDRYLQDGELFTKSSKSIPRWFDIDVKNKKLIQNDIATTIQKIFEMYADGFGNGTICKRLNDDGLLDVKRHWNTITLSRVLRDRRLIGEKRYGRICRAKEDEELIENFWPPVISRKLFDRVQAIIGNHKVSHIDKTTKKQKNLFHGLTRCGICGSNASITSNNRSMDYICCLSRRHHISDVCTTAQYMRWSPIERALVAFLDGIDWRQIYQPESNSKSVLDGLCAELRA…	ATCAGTCCCGCCAGGCGCTCCGGCAGCTGCAGCTGGTGGCTGATATACAGCGGCATGTTGATCAGGTACATGCTGTTACAGGTCCACATCAGGGTGGCGCAGGCCA	TTGTAACGGTAGAGTACTGATTTCTAATGATTTGTTTTATTGCCCAATATCGGCATATTGCGTTATACTATACACAAATGATGTATAGAGAGGATGAATCATTATG
cluster2295	Proteobacteria	3	NA	dsDNA Phage	NZ_CABGYS010000002.1	558791	560476	MVKAYIYTRVSSLQQSDGFGIERQVHTLMDFLEDAELPKELGYQLDPHDYEVLEQDAGLSGFKGHNFTKGSIGKFKNRVASGEITSGCLLIESVDRFSRKQGYDAIDEFTFLIKRNIDIIEVETGQIFSYKLDHKLTQLSTSIERAYQESKRKSRMAVKSWANIKRKAVEEGIAISRNVPYWLEVKNNEYLTRTEHVNKIKRVFDMYINGVGVTSIVRELNKEGGKHDGGVYSTNFINMMLRDRRLLGWQRGKKKANETQEEREKRAIKIYPVIIGTDIFDLVQRKIDANKVTKSVRTSSKQKSLFNGLVRCEICGEALVGHFSERGNYLRCIGKRSKVGSCDSRLIKYSTFEESMLVNLKGIDFKEIYTNKNVSDDHVNNLRNELAVVNAEYDEIEGL…	GCGCCTCCCGCTGCGTCGAGTAGCGAAACCCCACGCCCTGAACCGAGCCATATACCCATGCCATTGTGCAGATTGTCGCCATCGTTACACTCCTTTTTTGGCCTGCCC	CCTTAACCATGAGTTACTCCAAGTACTATGTTTGTATTAATAGTACTATGTATACCCAAATCAAAACACAATTACAAACATTTTTTTTATCCATAAATCCCCCATCAA
cluster2298	Firmicutes	2	1	Other	NZ_SORJ01000007.1	134957	136516	MTATAKAIKHVAMYLRISREKKGKNVDTLENHRVKLLEKIKEEGLTHEEFGEVVSGGSSELEKRPKLQELLERIEEFDAILCFEISRLSRNGLISQTVKQYCIDYDKPIITNEDIYDLANSSDDRLWFDVESMFSSQEHSKIGKRSKMNKIQMAKAGLDIAGGVPFGYKRNKETKKLEIYEPEAEIVRYIFKLHGQGLGSFKIRDILNEKGIKPARGNHWNLPAIKRIIRNEKYKGWNFFNDRKRIKRNGKFTYEIVDTIIVKDAHPPIIPPEEWDNANIERERRAKVASRIKHKKTVSMVSDLLYCGICGRKLSIRSDRKTKKVHVKTCDYLMHENGSKCRNNGVLLEKVEEEVLKTIKKYKKDLQEVIDQLLEADISNVEQEIKSEITSLQRQQREL…	GTTTGGAGATCATTGAAGGGCTGAGAGGTCATACCTCAGGCTATGCGGTTCCTACCTTTGTCGTTGACGCACCAGGCGGAGGAGGTAAAATCGCCCTGCAGCCAA	AATCCTGCTAGTCTTTTTTTGTCTCTATACATCATATAAAAAACTTAGTACCTACTTCATTTGTTATATGACGTATGATATAATCCCAATATCAAAACAAGATTC
cluster2307	Firmicutes	1	NA	dsDNA Phage	NZ_CP017705.1	1083341	1084852	MVGRTLSKYEKHDIRHVAIYLRKSRGDEDKDLDKHRDELVELCLRNDWQYIEYAEIGTGDSILARPKMQQLLVDVEAQSFDAVVVIHYDRLGRGDKVDQSRIEKTFAMSDTLIITPQKVFNLNDESDMMLADFQGMIARQEYKATSRRMRGGKRRGALAGNWSNGTPPFPYIYNRLTKKAEPSEINLPVYRNMIESVLNGYTTTDIAWDLNKKGIPSPRNQLWTPEVVRRIVCDEVHLGKVIVGKKTKHPTMGTIMLKPKEEWVVVNNAHKAVKTQREHDKIMFIISRERETPNAGKAGKHAFSGIIRCAICGNTLAIQKRSNRPHDLLKSCKHYDHWGNRCINMGSSMEIIEENVLQAILLKELELEEAIKKGVTLDDIRNLLAMSEKKLEEIKEQEK…	ATATGGTGGACGTCAATACTATTATTGGTGATCCGGTTGAAACACCGGATGGAAGCGTTATCTTACCCATTTCAAAAGTAGGCTTTGGTTTTGCTTCTGGAG	ACGGTCAAATTCTGACCTGTTGCTAGTTGGCTCTTTCAACGACATCACACGGGTGTGTAGTTGCTGAAAGATACCATGCCAACAAAGCGGTGCTAAACCCCG
cluster2318	Actinobacteria	3	NA	dsDNA Phage	NZ_AORZ01000091.1	7272	8870	MSVEHVCTICGKSEPNAVDLYTRKSKRLREDDHRREQSTDAQCEQGHRWAHRNGYAVRKVWRDIQSAFKDVKRSDFDRALRALANGEVPALWAYAIDRFSRKGADDLLKVIGKARVIFDMDGLDSNETRDRRWIINRAEEARESSENLSKRVRDTKEAQRDAGLWVAGRAPFGYVVSRDRVLTPDEEPYICHVATRTEWTRAALLREMFRRIAEDGDSTREVCRWLDGMGVPSPGGSSWGYAYVHRMTRNPAFSGWQVIQIRPGHPEAYRNSKGQKVRLKGKALVTSEMQRKAQETLTGGNLIPLAHRARDTRRKHLLTDLMRCEGCGRSMSMGGASYKCQAATGGTGCKAIASVKVEAIENFVFNAWLARLTNAAEDDPIVIAVSERWTARVRPEETA…	CTGACGGCATGAGCGAAACCTCCGCCGAGCCGTCCGTCCCCCGGGTCCGCGTCCTCCTCGCCGAGGACCAGTCCATGGTCCGCGAGGCGCTCGCGGCGCTGCTGGACCTGGAGGGCG	TGGCCCGTATGACTGACGCCCCCGACCAGCCGCCCGTAAGATGTGTAAGAGTCCTCCTCGCCGAGGAGGAGTAACCCCTTGCGGACCTAGGGTCTGACCTGCGCCTTTCTGATGTGG
cluster2323	Firmicutes	1	NA	dsDNA Phage	NZ_BJUN01000001.1	6761	8347	MFTCLLYNIIERKQRRLFVLQYENNAILDVQSVAVYLRKSRNEEGETDVLQKHRNQLLDFVQSYGWKFDLFQEIGSSDDLEFRTEFKRLLERVQAGIYDAVVVVEFDRLTRGDSYDYGYIKRIFAESRTKILTPYGEIIDLSDEFNVMNDMKATMGRYEYLQTKKRLNEGKLRSARLGNWVNGTPPLGYDYDHKTKKLVINEDEAKAVRMIFYLYHEKGNSMDNTSFEMNRLGFKTKRNDYFTVTKIGRILQNQTYVGRIVYGKSEGSGHKHKKSKTLRYKPENEWLVVVDDAHPALISKDVYEQIQIQMTKKRRIPPKARYSGYALTGLMRCNRCNSIMNFTKKQLVKAGWKCYVRTCVTPDPFGNRCNCRGCDASIVLDYVRRNIEEYIPRLMEQRD…	AGGCGGAGGCAGAAAACAAACCGCTTATGGTGTCCATTGGGTATTCAACGTGCCATTGGTGTCATGTAATGGAGCAGGAAAGCTTTGAAAATGCAGAAGTGGCAGCAGTGT	CGGGGTCATAAGATGAATTAAAAATAAGAAGATTGGTTGTTATTAAATCTTGCCATTGGTGGCAGAATCTAAATGCAACTATATAATACAAAAGAAAAACCCTGAAACAAC
cluster2333	Firmicutes	2	NA	dsDNA Phage	NZ_LYMX01000100.1	214806	216242	MESTLKMIRAAGYGRVSTEEQANEGHSLDAQREFNLKYIENEKWILSGYFEDPGYSGKNLNRPDVKRLIQEIKSKNLDALVVHKLDRLTRDIKDLYEMLQMFDEYNIKFVSISEKIDTDTAMGRMFVFMLGIFAQWYRENLSEEVTKGMRARAKKGLPNVFVNMFGYTRTPEGELIINEEEAKWVRWIFEQYLNGKGTPTIAKELNNLNIRRARGGRWSQTKVMDVLENQHYVGNITWKSKKDDEEDRIIRKGSHIGIIDQETFDRVQRWIQRRRDGFRSRNSYNYAFGGVLRCGKCGGRYKGKYSVSGGTITYNYVCSNKERYHTCDQSSISEVKLVKMLFKSLDMDNENLFWKDDVKESNNSEEEQIRRAIKASEERRERWQMAYGDGFMPYQDFSN…	CATTTTGTAAAGCTACATACAAGTCTGGAAAATTCATGCCGCCCAGAAGTTTACCAATCGGAGGCATGATAATATCGTTTACCACAGAAGTGACAATCTTGCCAAAC	CTTCGGGGCTCTTTTTTATGTTTAAAGTATGTACCTATGCACCCAATGGCTTACCAAAGGGTACACAGGTACAAATTACGCGAAAGCTATTCCTTTAATTCCCCATT
cluster2336	Firmicutes	2	NA	Other	NZ_CABIYD010000002.1	108321	109985	MARKSKYEERSTRPRARLWKPALYVRLSREDGDREESDSIVSQRELLTEFAAAREDMVDPRLYTDDGCTGTDFDRPAFQRMLEELRAGKIDCVIVKDLSRFGRNYVGVGEYLERVFPMLNVRFISVNDQVDSFLDPRSMNNLVVPFKNIINDEYCRDISNKVRASLDLKRRQGKFIGSFASYGYRKAPDDHSRLLIDEPAAAVVRDIFDWFAGGMSVLGIAKRLNAAGVPNPAAYKRAQGMNYRHPAAEKLDGLWPDSSVRRILKNRLYTGTMVQGKNRIKSYKLHISEAVPEEEWIAVEKTHEAIIPSDLFERVQSLFERDTRTAPAKKEVYLFSGFLRCADCGRAMNRKQISQPYGDYHYYICSTFKKQHSGACTKHTIRSDRLEQAVLETLRHQIA…	CGGCTGCGCACCAAGGTCGGACAAAAGCGTAGAAAGCGTGTCGTAAGCGGCGGGTGCCATCGCCGCCCCCATGTTATTCGCGTCCTTAACGCCCATCTCCACCA	AAACACAGCTTCCGGCGCGCCTTTTATGTATGGGTCTAAAATAACATCTTCGGGGGAAGACGGTTTTTTAGGACCATTAGGGTCCCCTGCTCATGCGGTTTGCC
cluster235	Firmicutes	1	1	dsDNA Phage	NZ_QXWK01000013.1	72236	73798	MHTNLSNGLYSIYLRKSREDMEAELHGEGDTLLRHERRLMELAKKMNLNIGQVYREIVSGESIDARPEVKKLIRDVEQGKWKGVLVVEVERLARGDTLDQGIIARAFTISGTKIITPLKIYDPANPSDMEYFEFGLFMSRREYATINRRIQDGRKISTIEGKWIYGDAPYGYERIKISNDKGYTLKPLEEEAAAVLLMYQWYANEHIGSYTISIRLDERGYRNRRGEKFSPSSIRDILKNPVYAGYVTWGKRPEVKQIEDGHVVKKRIQGGPEMILKRGLHDAIIPQELFDAAQAVRSTRAVRPNNFVSGSLQNPLAGIVCCACCGHTMRRQKDNKGTDRYRLVCNTVRCENISSRFDLVEDAVIDALQAWTDNYILKLEKHTKETDTFEEDLERLKNE…	AGATTGGGGAAATTGTGGATTATGCGCTGATTATGACCTATGAGTGGGGCTACACATACGGACCGCCTATGGCGGTTTCGCCAATCAATCAGGTGCGGAAAGTGC	ATTTTTTGATTTAATTACTGATAAAAAATAGCATCCATCATTGATGTACGTACACGTACTACCATCAATGATGAATGTCAATGGCGCGAAAAATCCACAACCGGG
cluster2352	Proteobacteria	1	NA	Other	NZ_KB889963.1	3488675	3490417	MRKHDRPKSSTTFRCAIYTRKSSDEGLEQEFNSLDAQREACEAYIVSQRHTGWIALPDMYDDGGLSGGTMERPALQRLLADIRASKVQIIVVYKVDRLTRSLAGFAKIVDVLDTHGASFVSVTQQFNTTTSMGRLTLNMLLSFAQFEREIAGERIRDKIAASKRKGMWMGGNVPLGYDVKDRKLIINTREAESVRAIFQRYAELGSVSLLKVELDRLGVVSKRRAGAGGCLAGGKPFSRGALYLLLQNRIYRGEITHRDVAYPGQHDAIIDEELWRIAQDRLATNRQERRLAAGAEAPSLLAGLIFDADGAHMTPSHAAKGAKRYRYYVSASLLTGGRAASGIRVPAGDIEGLVLDRLRQLMASRSELGAALAPLDLDAASFDAALNKASDLSRRWLTL…	GGGCGACGGGCAAGAGTTTGTGACAACTTATCTCGCAACGTCGTGACGTGCGTGGCTGGGGGACCTGGATTCGAACCAAGATTAACGGAGTCAGAGTCCGCTGTTCTA	TTTTTAAACGGACCTTGAGAGCTAAAGGAATCTCTAAAATGAACGGGTTACGTGGCTGTGCGCGCAGTCCCAAGCGAACCCGTCTCCACGGGCAATTCCCTGCTAACT
cluster2354	Actinobacteria	1	NA	dsDNA Phage	NZ_CP025299.1	2784511	2786052	MTTLTSSNTAVLYLRLSSSDDASTSIDRQRQDLLDLAEREGLAVVAELADDGVSGRKTRANAQEALRMIRDGEASHLLVWKLDRWSRQGIAALGDLVDTLDARPDATFIALRDGLRSDMAAWRIIAAVLAEVARIEAENTSTRVKSSQAHLLKVGRFRGFVPPFGYRSAPNPDGPGRILVQDPVEAAIVRELTASLLSGASMTELTVRLQREGVPTTKSPARKARQHHLPTEGLDSGLWHLTVLRGILRSDTLLGRTTHEVNGRRVPVTDDDGVPITFWEPIIEPATLALLRERLPVDSGKLARRTRAARVLSGVAFCAVCDSKLYVVRSGAHVFYRCAAKKPDLVPPCPCPQLRADALEKFVEERLLRLIGAQPEVEEVRVVENPEAAADLADIDRAL…	AGCGTGCGACGGTCGGGCTGCAGTCCGCCGCCGGTTACGAGGAGGGCAAGGCCCTGCCGGTCAGCTGGTGACCTCTTCGGCTCCGCGCCCTTCCCACTCGCGCCGCAG	GGTAGGCCGCCAATCTGTCGGCAGCTGCCCGCTGTCACCAGTTGACCAGAGCCCTGCCCGTCATCACCTAATTTATAACAGGGTCGGCTCCACTCTGTATGTCGCGTA
cluster2369	Firmicutes	5	NA	Other	NZ_QROE01000001.1	334739	336568	MIRAVIYCRCSTEEESQKNALEKQVAEAESSVRQYGWVLVDRYVESRSGTTAKGRNEYKRLFNDLLTDKFDVIVIKSQDRLMRNTKDWYLFVDRLCTEQKKLYMYIENKFYSTDDALITGIKAILAEEYSRELSKKINNAHRNRQRDGGNVMLPGNAYGFKRMPDKSVALVEKEAEIKREMYRLCAAGYGTRTISTIMRNRGIVNRDGKPFTSSYILRMLRNPINKGTAVMGKYHFDFDSKRTIKNPKEKIYIHEDKVPRTVSDELWNAANEQIDKRSVKTKDGEDDIGKNPGKYQPSGKIVCGMCGQPYWRKVHRKHSNHELIYTWACSSYLELGRSDNLRARPNLRKVFLENEKGCDNINIAENEFYAVLEEICSNQYQKNKKKIIEKIMKLLSKSL…	CCATTGCAATCACGCACAGGATTACGATGGACATCAGTACCCACGTCAGCTTAAACGTCTGGGAACCGTAGATGATCAGGTATCCAAGTCCCTGGCGGGCGCCAA	GGCAAAAAATGAGTATTACGATATCAGTTCGTATCCGTATGCCTGCACAGTTAAATAACCTTGCGTACATACGGATATAATTTGATATCGCAATATTTGACGTTT
cluster239	Firmicutes	33	1	Other	NZ_PNHN01000004.1	333511	335187	MTTFEKNTNSPDISELGLSKKVAIYARVSTIEQAEEGYSIDEQIRVLTEYCEREGYRVYEEYVDRGISGKNIKGRPAVQRLLIDAEQKKFDVVLVWKMNRLARKSLDLMNIVEKLNHKNIAFRSYTEKYETETPTGKLQFQMMAAIAEYERNNIAENVKMGMIARAKEGRWNGGQVLGYDVIEIPNDNKKRRDTKLMINETEAVIIRVIFQMYTSGHGYKSIANCINKKGYRTKKGKTFSLNAIKTIVTNPVYAGYIRYNVRRDWNEKRRNNINPDPVIQKGKHEAIITEEEWQVAKNVFKSRTRKPNRIHDGEFPLTGIMRCPACGAGMVICRTTNRRKDGTKHVLEYYVCGAWKNKGTLVCRSNGVRTNYADKFVLEKLQRLMNSDSLIKELVKSVN…	CGCCTAGTATTAGTAGAACAGATTTACCGAGCTTTTCGTATTATTCGAAATGAACCTTATCATAAATAGATCGTGTGGATATTTTTTCATTAAAAGCTGAGGCAGAAGGAAA	TCCAATTGCCATATTTAGAGAATGAAAATTCTCATTTAGATATATTATGGTGAACCTTATCACAAGTAAATGAGGTTTCATTAAAAAACGCCTAATTATAGGCGTTTTTTAA
cluster2391	Actinobacteria	5	NA	Other	NZ_MSQE01000021.1	8075	9574	MPAETTLRAAIYARQSIDVEQGIQQQVAACDAEAKRRGMAVVENYRDNDVSGTKERGPQTAWAQMLRDFDAGLFDVLVVNDVDRLTRRLADVLEVRPPRRAMRVVVVRGGIDTADPTGDFVFTQFVLLAEREVRVKTQRAAAYAVERRKIGHPPPGATAYGYRWVPARERDAAGTRFAIVPKEANVVRRIFAEFKAGGNLGQIARDLREEGVSTRKGGKWHTSTIRRILLNPIYAALLPAPQPSGQHSVNYADIETCVPGAWDPIVSVDEVVLARAALLSRKPQHNGTARKWLLSGLAVCSECRAPVRSARGEAHPTTRKDGGRAKSRRYHAYRCTNGHFMRNGDLIDELAAKVAIGRISADDAADLLAPNESSDDIVALRTHIQALEERQASIANLIA…	GGCTGCCCGAGCGCATGAGCGCCAGCAGCAAGCCGGCGAAGGCCGCGGCCGCCAAGGTGCCGATAGCGTACTCAGCGGTAGCCATGCCCTCCTCCTTGGTGACC	GCGCTAGTGGGCGCTTCTGTCTACAGATACGTCTCTGGTCTCGCATAGTGGCCACTATGTACGAACGAAGACATACTCGGGTATTCTGTTGCTATGCCAGCCGA
cluster2416	Proteobacteria	2	NA	Other	NZ_BLIE01000001.1	527089	528969	MSVDTEQIHQEKIAYSYIRYSSKRQEFGDSFRRQTQQTKDFCEKFGYTLANQFEDLGVSGFKDDQEALQAFIRDCESGKIKKGSLLIVESLDRLSRKQTKIALRQLLQILEYVDVYSHHEEKFYRSEADNSDNQMIDLMMSIMVMSRAHNESFAKQKRLKEVWATSRDNAIKGVKKAKGSLPHWLSLSPDATKFIVKEERTDIIFTMFELSASGMGSTQIIKFLNKNIDKYPSPSPKTKLWVRSTVKNILKDKRLLGEHQFFKTDPTNIKKKIPAGDVIPDYFPQVIDEELFYEVQAGMRSRKIKAGRVSSTHFPNVFRHILKCGSCGASMSYVNKGLMNAKVRKPTKYLACSVAKKSDECSQNKHFRYDPIEHMMIHLASANGFMPKVESSADLTVRY…	AAGACATGAACCGAAAATATCGTGAAACGTCTTTAGGTGGATTAGCCGTCATTCATGTCGCTCCTCCGTGTGAATAACGCTTTTTCATAAGCGCTAAAAAGA	CATTAAGAAATGTTTCAATTACAGTGATAGTAGTCTATTGACATAAGTTTATCAACCTATGTCAATAAACTACTAATGACATATTTTCACACAGTGTCGTAA
cluster2419	Firmicutes	3	NA	Other	NZ_MPTD01000015.1	41271	42794	MRYNLACNNGLGVPSNGGEEVKVATYVRVSTVFEEQDSSIINQEEGLQDYYRKKGWVLYETYGERGSSFKKREAYDRLIRDGKTKRFQIILVKSLSRFGRNIGKLNTDITNLVEIGIRFVALSEGIDSNNNDWQGKLAMYSMVYHMQSQTTSEFIRIAERARAKRGEFTGSYTPYGYQRVNKKLNLASDDTPSIVQKIFNLYQEGILGMQAIANLLNDKMVPTPAQKHGRKRGNTLWGQSTIEYILTNPVYVGDLVAQREQAAALGSSKRKKKNKEEQVIMENNHPPLISREQFQVVQDLIQRRSHNKVSGLPNLFTHLMFCADCGSGMHCVKRPYGKTHYMCGKYKLRGKGFCSRHSIYEHELVELILTDIKQLKGGHVESDYLRRELQKEAESKKRT…	GTGGATATAAGACAGTGGAGGTAACTCCGGTGGATATGTTCCCGCATACGACACATATCGAATCAGTCGCATTGCTTCTGAGAACTGATACAGATGTTTAGATTCA	GTTTAGACGTCCCCGGAAATTAGTTAAAACGTGTTGACTCTGTATATTCCACACATGTGGAGTGCGTAGTGTCAACATATAGAAAAGATCTTCTTATAGGTGAAGG
cluster242	Proteobacteria	1	NA	dsDNA Phage	NZ_CP033144.1	602528	604240	MVQAYSYIRWSSKKQSTGDSLERQLDYARKIASEHHLELVEIVDKGVSAFKGKNASDGELGRFIDAVEASRIPSDCWLIVENLDRISRSDVLQANELFTKLLRLGVTIVTGMDSKVYSYDSVIANPMDLMYSIMLFMRANEESKTKSSRTIKNALGMIRKHQEGVRSNDGYPFAIEVVGSHPFFVDTSEGVVKPHPVYFDAARLILTKRADGWGTNRIKKHLDASIPPPLNRRNKTLKTWSHDTIRRLPHTEQILGIRRVTLEGIEYELKDYYPRLVSDDEYQKLQYVLSKRKVNSTSRNHVGLFTGIKVGKCHHCGGTLCVYRASRRDRAVTETLRYACTNKQKGEPCKQRTFAHTQIEDALIRVGMMKLWKPTDNESFDTTELDVKRNHLEDLNQQS…	GCTCAATCACTTTTGCTAAACCATCAGCAGACGTTTGGGTGTCGATAAGGGCATTAGGCCCACCCATTTCAGTACGTACCCAGCCCGGATGAAGTGCCAAGACTGTGAAGC	TCTCAATCACATTTACCAGACCTTTTGCGCTATCGGGTGCAGACAAGATTGCATTAGGCCCGCCTAATGTCTTATAGTTTGAACTTGTGTTATTGTTAATTAATCGTTCGA
cluster2423	Proteobacteria	2	1	Other	NZ_KE137028.1	872468	873664	MKLLVTYIRWSTKEQDSGDSLRRQTNLIDAFYAKHKEEYYLLPAHRYVDKGKSGFHQQHKAQGSDFRRMFENVMSGVIPEGSLIVVENFDRFSRADIDTAIDDVRQILRKGVSILTLGDGELYDKSALTDPVKLIKHIIIAERAHQESLVKQKRIAQVWNHKTQLARELKKPMGKQAPGWLELSEDGSHYIVDEDKASLVNIIYDKRLSGMSMFAICKWLNEQGYPTINQRKVRISKTKKPDGNWSALSVKHILTSRSVLGYLPAKISSEDRKTVLREEIEGFYPQIVTDSKFYAVQQLLEETGKGKTSSGEHWLYVNILKGLIRCKCGLVMTPTGIRKPVYQGTYRCNGNKESRCSYGTVSRKLLDTQLCSRLFSKLSQLHDEATDTAKLDVTCPHD	CTACGGAATAGAGATAACACGAGGAGTGGTTAGAAATGGCTAAAGTTCTGGTGCTTTATTATTCCATGTACGGACATATTGAAACGATGGCACGCGCAGTCGCTGAG	GGTTCATTGAACAGGAGAACAATGATATGAGTGTTAAGGCAAGAATACTAGTGCTTTTACATAGCTAAACACGTACATTCATCTACCTGTAAAAACAGGACATAAAC
cluster2426	Firmicutes	30	3	dsDNA Phage	NZ_CP010309.1	1479457	1480854	MNVAIYCRVSSQEQANEGYSIHEQERKLKSFCEVNNWKNYKVFVDAGVSGGTINRPAFNNLLANLDKFDLVLVYKLDRLTRSVRDLLSLLETFEEHGVSFRSATEVFDTTSAIGKLFITIVGAMAEWERSTIRERSLFGSHAAVREGNYIRVAPFCYDNIDGKLVPNEHKKVIEYIVKKLLEGVTATEIARRLNNANNYPPTIKNWSKTTVIRLVNNPVMRGHTKHGDLFIENTHEPIITEHNYKRISERLSSRVNYKKQTHTSVFRGVLECPQCGHKLHYFKSKLKNKSKTYYSEGYRCDYCRTDKTARNIAITFSEIEREFIEYMSNIRLSDNYGIEVEPKNEVIKIDINKIMRKRSRFQEAYGDGLMTKEEFKQKMKETQKLIDEYEEAESKNDVD…	TAACACAATCTACACAGGATTTCGTTGCACTGATGGGCGGTACTGGCGCGACTTTACTCGTTCCTTATTTATTTATATTTCTTTGTAAATCAAAAGAATTAA	GAGGGGTTATTAGCCCCTCTCTTTTTTATGTATGGTTTGTAACAATATCCACCTACAAAGTGCTAAACCATACATGTTAAAAATGCAAATCTATATTGTTTA
cluster2442	Actinobacteria	3	NA	dsDNA Phage	NZ_LWTT01000002.1	477754	479196	MRASIYTRISADHVGGGLGVERQRQDCEELATRLGWEIVEVFSDNDVSAYSSKPRPAYRRMLEAIEQGRVDAVIAWHTDRLHRRPSELEEFITLVEQHGVAIQTVKSGNLDLSTSAGKMVARLLGAVARAEVDSARDRMVRAHEQAAANGQWRARRRVFGWVKGGSEVVPAEATAIQAAAKAILSGTSLRAVARQWNEAGLETTGSAAKFDASAVRDILASPRCASIQVYKGREVGKGNWPSILTEDEHRALVALFANPARRRSVSYERRYPGSGIYRCGVCGAPMESHSDAKGERSYRCTESTSHVSRRSTTLDEHIAEQVLKRLARRNAHLLLERREDGVDLGALQVERDGLSERLSQLAGLFAAGDIDAAQLRDGTAALRTKIEAIDAKLAAAQTS…	TCCGGTGTCGGTCAGCGCGATCCGAACCAGCAACAGCGGCATGGGCTTTCACGGGTTCTACCGGCCCACCGAATGAGCATCCCGTCCCACGATCGGAGTGACATGACCGAA	CCAGCTCACGGCGGGTTTTCGTCGTTTAGACAGTGGAATGTCGACCTTTTACGGGTTCTACAGGCCGACAGAACCGTCTAAAATGTAACGCATGCGCGCCTCGATTTACAC
cluster2480	Firmicutes	3	NA	dsDNA Phage	NZ_QNGD03000008.1	35598	37091	MTINNVAIYLRKSRAEDGLTDAESLENHRNVLTEIAERNSWKYEIFEEIGSSMSISERPQLRILLDSVTNKYIYDAVLVMDVDRLSRDRYDSSLIMKILRDNDVKIVTADGKITNLRDENDALMTDFKDIFSNYEYKQITKRMIRGKEASARKGRWSSGRVPLGYVYNKDTGMLDIDEDKAPIIREIFHMYANGTGTHFISLEMNKRGYRGAMGKPFGGKSIRDIITNEIYLGNATLRKFIKAGNTYKLRPEEEHIRHEGIYPAIVEKELFESVQRRYESQKMKPNRAKAGTHSLSGLVRCGYCDKVHAIQTRPTKGKVLKGCSKRDLITGVLCKNHGILYEKVMEEVFKDLSKYSATLDETVERLLEDKTMYLNSKDRELEALESQLKTIEAQLKRIN…	ACACCACCGCCAACGATTAACAATGACGATGGTACACTCTCAAGAGACATGGCATGGCTACTATTTAAAATCCATTTTCCATCAAACGGAGCGAATGGTAATTCTGTAGGTTC	CCCTCTAAGCTCTATACTTAGAGGATATCACAGGTCTCTTATGGAAACAAGGCATGGCTACTAAGTTTTTAAAAGAGACCAAAAAGAAGCCGTCACTCCTAAGGAGCTTCAGC
cluster2481	Firmicutes	8	NA	dsDNA Phage	NC_003212.1	1246563	1247978	MTVGIYIRVSTEEQVKEGFSISAQKEKLKAYCTAQGWEDFKFYVDEGKSAKDMHRPLLQEMISHIKKGLIDTVLVYKLDRLTRSVVDLHNLLSIFDEFNCAFKSATEVYDTSSAMGRFFITIISSVAQFERENTSERVSFGMAEKVRQGEYIPLAPFGYTKGTDGKLIVNKIEKEIFLQVVEMVSTGYSLRQTCEYLTNIGLKTRRSNDVWKVSTLIWMLKNPAVYGAIKWNNEIYENTHEPLIDKATFNKVAKILSIRSKSTTSRRGHVHHIFKNRLICPACGKRLSGLRTKYINKNKETFYNNNYRCATCKEHRRPAVQISEQKIEKAFIDYISNYTLNKANISSKKLDNNLRKQEMIQKEIISLQRKREKFQKAWAADLMNDDEFSKLMIDTKMEI…	GATTAGAACGGGGAATAACACAAGCTTTTATTGCAAGAAAAATGGGTTATAAGTACACATCAGGTTATAGTAATATCGAAAAAGGAAGCGTACGGTTATCACATAAAAATGC	ATTAGTATCTGCTTCTTTTTATAATATTTATATAAAATAGTGTTTTTGTAAAGTACACATCACCATATTTGACAAAAAACCTATAAATAATTCTTTTGATTGACTGACAATT
cluster2487	Proteobacteria	105	2	dsDNA Phage	NZ_MQXF01000053.1	55191	56846	MATKAKVYSYLRFSDPKQAAGSSADRQLEYAKRWAAEHGMTLDAALSMQDEGLSAYHQRHVTKGALGVFLAAIDDGRIPAGSVLIVEGLDRLSRAEPIQAQAQLAQIINAGITVVTASDGREYNRAGLKAQPMDLVYSLLVMIRAHEESDTKSKRVRAAIHRQCRGWQDGTWRGVIRNGKDPSWTRLEPETKTFQLVPERAEAVKLAIRMFRDGHGAVRIMRTLAEEGLQLTNGGNPAGQLYRILRNRALIGEKVLEIDGDEYRLAGYYPSLLSAEQFADLQQATEQRAKQKGTGEIPGLITGLRISYCGYCGSAMVAQNLMNRGRREDGGPQHGHRRLICVGNSQGMGCAVAGSCSVVPIEHAIMSYCADQMNLARLFEGGDRSEALGGRLAIARARV…	GCCTTCCGAGCGGAGCTGGGTGAGGATGCGCTCGGAATCGACGAGGGCCTTCGGGCAGCCAAGGCTGACGAAGCCGACTTTGGGGTTCAGCTGGGACATGGAATCGC	CGGCTTCAGAAGGTTAGGCAACAGAACTCAAAGTCTATTTGAGACGACGCTCGGGCACCCTAATGAAACAAACCCTATACTTCTACGATCCGACACGACTTGACCTG
cluster2533	Firmicutes	2	NA	Other	UQEP01000051.1	12069	13283	MSGKPLTTVIPYGYKKNETNHDEWLVDEEAAEIVRKIFHLCVEGYGPTQIANILFSEGIPTPTEYWQSQGRKTSALPSVPHKWTARTVADILERQEYIGDTVNFRSTTRSFKDKTKIERPKEEWKVFENTHKAIIDRETWDLVQTLRANKRRPNRTGEVSMFSGLLYCGDCGEKLYYSVTNNYSREQAYFFCSSYRKNTANCTAHYIREKVVYALVLESLRRVLFYVQAFEKQFVQEQLEKSIEEQKKEFAKKCRELAKSEKCIAELDVLFQRIYEDNVSGKLTDERFTIMSESCEAEQKSLKETVVMLRNEINAQDDKTSNVLAFVEKVKEYTEIKELTPAVVNEFIDYIMVSKKQVIDGKTVYPIYIYYNGVGIITVPSAEEYEEMFQERLKQKRAK…	AAGATATACTTAAACTCGTGCCATATGCCCGCACAGAACTATCTCCGCAGTTCTGTGCGTTTTTTTATTTATCTCATAAAGCCTGCCGGCCATTTAACATTGA	ACAAATGCTTAAAAATGCCGAAAGAGACACTTCCTTATGTGAAGTGTCCCTTCGTCCCCTTCACATAAGGAAGTGGAGGGGACGAGGGCAGCTCTGACAAATT
cluster2536	Firmicutes	60	NA	Other	NZ_CELA01000003.1	989089	990681	MISAIYSRKSKFTGKGESIENQIQLCMDYAKNLGINEFLVYEDEGFSGKSMDRPKFKEMLKDAKDKKFDYLICYRLDRISRNVSDFSTLIEDLNKLNISFVSIKEQFDTSTPMGRAMMYISSVFAQLERETIAERVRDNMYELARTGRWLGGMPPYGFISTQINYYDENMNQRKMYKLKVDEDTIEIVKLIFDKYLELRSLSKLYKYMYENGIKGTRGGNLDPSALSLILKNPAYVKADKSVVDYLRKSNIDVMGDIDNIHGILTYAKNTDSPIAAVAKHKGVIDSDKWIEAQRLLNANKVKAPRAGTGAKALLSGLLKCSKCGSNMRITYKNSKSGTIYYYICGTKKSLGVSACDCRNIRSDKAESKVIDELKNKSIKSIMSSYKDSKLENSKNSKNI…	AGATGCAGGACGTTTGGATAAAACTGCAACCTTATCTGACATAGAAATAGCTTCTGATATATCATGGGTAACTAATATAGTAGATTTATTTTCATTTTTTATTA	TAAAATTTGATAAATACAATAGTATATTAGTTATATTTTAATACATATATCTTCAGATAAATGTATTAAAGTTCCTATTTACCTGAAGCTATAGTATTGCTTGG
cluster254	Bacteroidetes	1	1	Other	NZ_AUDE01000010.1	113422	115203	MVGIYCRISGDKMDGIDTSIEYQEERGIEFSGKLEMKYEVYKDINVSGKAEIFSRDEFHRFIGDIKAKKITHVFAIHQDRIERNPDTWRYFVSTILNVGAKWYPEGKFYDLDSTTNRAMANLLSVFNEMHSDKTSDAVKVAFYRNALKGKTHGVNAYGITKDDNGLMVHESEEIKIVKNIFEWSLNGIGAYSIAKKLNELNVPTRFAKLNKHRTTIEVSTGIKIKHKNKLWWGSTIHGILKKKLYAGIHIWNKEEISLPHLAIISLNEYNAIQKNLKKNKRTKSGKKPIYKYLLNGLVFCKECGFMYKGKRRLSDRRNQYICSGKQAPLHVCKGGKGFNIPRFETFIIKHLFLSKNLQKRLNNIEVDTVEIDTLTFKNNELIRKLKSAEKLETKAFNYL…	AAAAGCATGTGAGTGATCCCTTTAAAAATTCTGCAGCAAAACGAATCAATATGTATTTACGGTGGATGGTGAGACAGGATAATAATGGTGTAGATTTTGGGA	GTTGATTATATTTGATTAATCACTAAGCAGCATTTATTATACATTTAAACATATTAATGCGTTTAATAAGTGCTGCCTAATAGTGAATCCATTTTTGATTAT
cluster2548	Actinobacteria	1	NA	Other	NZ_CP032788.1	1518024	1519475	MTKPIRAAIYTRISLDRHDEAGVERQEDLCRKLAAAHDAEIVDVFIDNSISAYAGGRRPEYERLKAAIAAGTVDRVYAYASDRIARRVRDLIDYLDICTPGGVTTHTVTGEVLDPASSSGRFLTTIMGAVAEQESALKGERVRAARRQAAERGLPRVHRRSFGFTADMEHVETEAQAIRDGVDAVIAGQSLSAIARDWNGRGLTTVRGAEHTRGSVREILMKPSIAGLSSYLPTRPDGHKYRADRQIVADGQWTPIVDRDAWEKAMVILSDPNRRHAGVGGAEVRSPLAGVVICPCGDAMYRRTRKSQRKGSPRRAFYSCRRSTPGRTHATIGAEIENIIAAAILDRLEKPNAADVLAAALAPGDAAATLITERHDLIQRRDDLEEEAVAGRLAASVFS…	AGAACCCCCGGAACCCCATGTCCATGTTCGTGGTGCGGATGGGGTTGACCTGCACGGGATCGCCGGCTTCGACCATCTGGCCGTCGCCGACGACCATGGCGACG	ATCGCGGCTCGGATCGGCTTAGTCATGGTACCCAGTATAGTGGACTGAGATGCATCGGATCACGGTAGTGGGTACGAAAGGGAGAACCCCGTGAACCTGCTGGT
cluster2556	Firmicutes	13	3	Other	NZ_FMUV01000021.1	1729	3285	MHQRAILEKYAEDNCFPNVRVFIDDGYSGVSFERPGFQEMYKLIEAGKVGIVITKDLSRLGRNYIEVGNFTEFVFPRYGVRYIAINDNYDSLFSDNNELAPFKNLFNEWYARDTSKKIRSVFKAKAERGERLNDRIPYGYRPDPASGKKYSLLVNEETAPVVKLIYNLCAEGNGPNAIAAILKEKEIYKPSMYRYLHDGFLGKTDINDPYGWNGKTVGNILDNEVYLGHTVMWKSSVVSFKDKRVVARPKEEQYRFENTHEPIISKETWDIVREVRGGKRRKTSMGEVSKFSGLVYCADCGCKHYFVRKRAWKPENFGFICSRYRKHLGEEICTPHKIRESVLDVIVLEEINKALYYARNNTKEFVDYISRKSSSQARRELNAKTSELAKAEKRIKELK…	CAAAGCTTGACGATACATATTTGATTGGCAAAATCAAGCCAAAAGCTCATCCTTTTGTGGAGTATTTAAAGTTCTTAAAGCAGTTTGAAGACGAAAATACAGTTG	CCCAATCGGCTAATTCACTTGTGATTTCAAATCATCCTTATGAGAATTAGCCTTTAGGCTATTTCCGATAAGGATGTTTTGCCTTGTGTGTTTTGGCTGTGCAGG
cluster2557	Bacteroidetes	5	2	Other	NZ_QSQC01000010.1	25961	27631	MKCILLVRVSTEAQSYEEQENELYDLAHFYGYKDKNISSIATKESAIKLDEEERFGLNRMKELLETGEYDCVFAWEISRIARRKKILFSILEYLTTKGIQLIIKEPRIRLLKDDRTIDEGAETIFTLYAQLAESEMRNKIARFSRAKKEGYNKGKYMGGKIKLGYKVSEDGYWEIDEEDSKLVRLIFDMYISGEYSLAELGKELKSRGYFKNLSITNVKAEMYGLLKNPIYRGIRTSNNIYPQIIDDDTWEKCRKKREENRTRPKAKTPHLLTPLIRCSCGASYSVNLMDATYSCRVKHNAVEKGLSHSPDININMIESLAWYVALQELHEDMINKRNNAKENYEKEIQVYNQKIAHSREVLESTMQRRSDLDENYFVHGRFTKEKYEELAQKQNDIIK…	CACTGATTGCCATCCGGCCTTTCCGTAGTCCCCATCATACAATTTCGCAAGTAGCAATGGTAGGTGGCGGCACCAATCCCCAACCAGGAGAAATCAGTCTGGC	TATATAAAGTTCAAAAATACCAATCTACCACCTAATAGTTAATTAATGTTGTAACATAAATATACGATTTGGTGGTGAATATTTTTTTTTCTATATTTGTATC
cluster2572	Proteobacteria	3	NA	dsDNA Phage	NZ_LNWK01000001.1	92846	94600	MTIKAYSYLRISSDRQKQGGGIKRQMEASAKWAEDNGYELAETIADEGLSAFTGTHAKRGGFARFLAAVDSGAVARGSILIVESLDRLSREKVMDAFDQFRDIVKRGIHIVTLVDGQVYSEDSMNQNIGQLFMSLGVMLRSHDESATKSQRGKAAWQQKRAAAAESAKILTKNAPAWLELNEDRSGFLVKQPHGQTIQKIFDLSINGMGAYSITRFLNENIEKYPTMANGSSWNDAYVIRILKNPAVLGKLTLTEKIDGKRVPTGEVVDGYYPTIISTEDFSLVQAELRERKTGAAGRKGEHFANLFSGIAECGNCGGGMLHRNKGKEPRGYRFLRCSNSLKGNGCNCPAWRYDEFESQFINFVKDVSFAEVFSGKTADTQMVELRGRKAVELDKIAQA…	CGTCACCAATCCGATGGGCACCGTGCATGGCGGGTGGTACGGCACGCTCTTGGATAGTGCCATGGCCTGTTCTGTGATGACCCGTGTGCCGAAAGGGTCCGTCTACA	GTCATCCGTAGAACCTTCCATAAGTTGGTGTTCTAATCAATACCATGATCTGGATAGGTGAGGCAATAAGGATACCATTGCCTCAATTCACCACTTGCTGATATCAC
cluster26	Firmicutes	5	NA	Other	FMED01000007.1	123710	125269	MNIAAYCRVSTDKADQLNSLEAQKEFFSEYTKRTGDTLVRLYADEGISGTKIKNRKEFLRMMSDAEHGLFDMVVVKDISRFARNTVDLLQNVRKLKSLGIETQFLTANMTSMGNSEFVLTIFGALAQEESANTSKRVKFGKKMNAEKGRVPNIVYGYDKTIGDYFNLAINKEESKVVQQIYKWYTEEGYGAAKIANMLNEKGYKTKRNCKWSQNATCRILTNEIYTGKIINGKQEVSDFLTGQRRDKDETEWMVVERPELRIIEDETFEKAQEILRGRHDAFNLSHERQSNKHLFSTLIKCKECGWSFRRTVRTYKNTYVRWVCSGRNGRGVDSCPNKTVVDEEELIEVLQEYFTNVLKQKKKVIAHVVNEFQRVYKAKDENVEYEKELNAELAKLQKT…	TGATCGCAACCGCACTAAGACTCACAAACCATACCAGCTGTGTAGCCGCTTTAAAATCACTTTTTGGAAAAGATTTGTTAACTTCTTTATTTTATAATGACGA	AGGCTGATGAGTTACGAGAAAATTTTATAAATCTTTTTGGAATAGAACGCTTACATGCTGATTTTTCATCTTTCCTGCCAATATACTGTCCGGCAACAACTGC
cluster2605	Proteobacteria	1	1	Other	NZ_VYSB01000025.1	1387	3090	MEVKKDTKRRVIAYSRFSTKRQEHGDSLERQHAAALRWCTQKGLELDTELTFSDHGRSGFKGHNSKKGALRVLVDMCKEGQIQTGSYILFEAFDRMTRMPIIEAQNLFTELLSTGVVVVTLNNGKEWRHKNLRNISDFLFSVLDLFRGNQESERKSAMLRSAFRAARESGDKWKFASLPGWIGKEGGKKDGAFVVKEELAESVVKVFDLAALGFTSKDIAIRANAENWPIPARLQQTEAWTANMPRRLLLNRAVLGEHEHKQYYNEIEDDEGDVEVEYLSRGKSTGIVVKDYYPRIISDELWAASRVGIKVRGAAPKRDYNKLNFWSGMIFCGTCGAAMHRRQDIKKSGDSIKGTMYCSAKKDGRSNCKPMAMRKFDTTVLSAITTFAASELGNHVGQS…	CGCTGCTGCTGCGCACCGGCACAGCGGGCAAGAACGTGCTGCTGCTGGCGCAGGAACTGGTCGACGGTTTCGGCGGCGTTGCCGGCCTGCTGCACAGCGGCGCCG	TTTTACTTCCATTTTTGAACCATAAAACGTGCCATCCCGGAACTATAGCCCAGGACATGCGCCGGGGGAAGCACGTTTTTACGCTGAAAATAAAGTGCTTGACGA
cluster2624	Firmicutes	2	1	dsDNA Phage	NZ_NVGL01000017.1	145562	147073	MAKKEDIKNVAIYLRASRDEENKGIEEALQSQRMLLTEMCETREWKYTIYEEIASSVTMQRSQLNSMLEGVEQGKYDAVVVKDIDRLSRDEFDSSDIKRILYRSDTAIATPPNTIYDWTNRQDMLLLNIKTFLSAQEYEIIRERLMYGKLSASKRGFWAHGTPPFGYKKNHETRKLEVDEDMVKHVHYIFNSIVEGKSVSEVRQELNKLGVKTKEGKKFSFNSIFRIINNEAYKGTLVYNRYKVTDEMRRDGKKKKTIELPKDEWERIEDAHPAIIDKATWEKANEIVNTYSFAKKRKSSTTYPTSRFTYCGTCGGTLTFQVAHTGKLYLKHCLKCGNRTYQYNPILEGIREKLIPFHQKLVDSITVLEQTGKDENIEYKKEQLDKRIKSVEVGIQRLL…	TACTCTCTTTTTTACACTATTCACATGGGTTACTCGTATTTACTGGACCGACTGGTTCGGGGAAGACAACAACAATGTATGCATTATTAGAGGTAATTAAAA	TAGCACCGCTTTTTTATTTGTTCAAAAAGTTGTATTAAGTTACTAAACAAACAAGTTGTGTAACCAAATACAACTGAGATATAATGACACTGTAGACATAGA
cluster2640	Proteobacteria	6	NA	dsDNA Phage	NZ_SUOT01000047.1	25302	26966	MYVNWLPRWSLFCLGHVMNTAYAYIRFSSEKQSTGDSVRRQQALIDSWGKNNPDYILSQKIYKDEGLSAFTGKHAAGDLGRLMNDISNGSITAGDVILIESLDRLSRENISTATDRLKAILIHGVNVVTLTDQKQYTPESLNSPMDLIMSILTAQRAHEESESKSKRMREVWAKKRTEAEENGKIITKSCPRWLTVNSDRTGFDPIPDRVQTINRIFSLRVKGESLSAISKILNEEGRLTFTGKAGKWNQSTIQQLVSNRALIGYKVQSRNSVVNHPDIPNYYPVVVDLQTFQAVQQLKSDQFGKKQTSDIPALVNLFKSVLRCKECGNIMILNSVTVNRDGYYVCSMRRQGRCEAKPINRKATDEALVNGLFYNLDRLMLSKPEQNPVTALEAQKQDL…	AGGCCGCCTACGAGGTCAGCAATCTTGAGCAGGCGATCGTCAACCTGACGATGACCAACATCCGTACCGTGCTCGGCTCAATGGAGCTGGACGAAATGCTCTCCCAGC	AAAAGGCTCCAACGAGGGAGCCAGTTTACATACATGTTTAGATAGTTACTATGACCAATACGCATATCTAAACATTATTTTTTGATGAACCACTATTAAGCAGCGTCA
cluster2650	Firmicutes	3	NA	dsDNA Phage	NZ_CP033464.1	4392716	4394326	MKKRVWALYRVSTDRQVTEEDIPMQRKAVHQFMQSKSNWVLEKELSELGVSGYKKSVSERDKIQLIKKGAENKEYDILLVWKDDRLGRNKFEIPFMLEYLKKNGIEVWSVVDGVLNKDERHEDSLVSFLRFWVAEGESKKTSTRVTEAIKQMNEEGKWTGARVPYGYEVYDTNQKHPKHEKTMKNIRINEEQSRIVKLMFLLVLEKGYGADRITNYLNECGIPSQSGVKWRNNVVRRILRNPIYKGEQRYGTTYSNNKLKPVEKIKLKPKRDDLVIISDEIFDEVQNIIDSRKIQKDESEYKVVAPSKYLLLNGLAKCGYCGSRLFVDSSTKTKIKKNGEKSSYTYWRYICREGTNHRETHPKCYFGAKKYDYETEEVIIETMKLIELNGLEEAVNESK…	CGAATTTATCTGTGTCTTTATAAATCCAAGCTTTCTCTGCTTGACCCTTACCTGGGCGAAAGAACTGGGAAGAAAGGGTATAACTGTGAACGCAGTAGCACC	ATCAACGTAGTCTCTTTATGATAATAGTAGGAGTATTTACATAACATTACCCCGAACCAGCACCCATTTCAATAATTGGATAAGCAGAAGGATCGTCACCAT
cluster2673	Firmicutes	2	NA	dsDNA Phage	NZ_CABIZI010000003.1	6171	7757	MPDKVLAFYIRLSSEDRDLKTNALKNESNSVFNQRRLLQDYYDTHESLHGYKVIVFCDDGVTGTHFDRPKFDELIEMARNQEIHCIMVKDLSRFGRNFLEMGNYLELILPLYGVRFISINDAFDSDDYLGVTGGLELALRNLINNMYSRDLSTKVRSAFRTRNLRGEYWGGNGFYGYQVHPHNKKRLIVDEQVRDIIVMIFESCVAGMTTSEIAQMLNDMGIPSPLEHKRRNGGFYNGVVKEETGIWLKGAVRKILTDERYTGKMITNTRETEEVGKPKMRSVPRDQWIIVPGTHEAIISEELFRTAQNALQGRIRNVNKNTAGNRANNLFVCGCCGRKLRKNPAKEPHLVCPKNDSIKGAECAGLFVNQAQIEQAVLQMLREQSRSFLEQHCLMQACI…	CACCGGCCCGGCGATCACAAACATCTTGGCGCCCACGCCCATGACCAGCCCCTCGCACTTGAATTCCAGCGCCGGGGAGACCACCGCGTTGGCAAACCCGGTGA	ATCAGCATACTCACTCTATAGAACCGACTGTATGTCTATTATAGGTCAATCCTCTGGTTGTGTCAAGATAGACATACAGTTTTTTCGGAATTTTTTCAGCTGCC
cluster2690	Firmicutes	5	1	Other	NZ_PRKR01000059.1	3728	5260	MNRPLIKCAIYTRVSTDHQADSTINQEAQGREYISRLGPEYDKTDIIVYRDEVVSGYYTSVFDRAEMKRAIQDAKENKFKLLIFKEVSRVGRDKQENPAIIGVFEQYGVRVIAINDNYDSLNKDNITFDILSVLSEQESKKISSRVSSARRQKARRGQWGGEAPIGYKVNRETKKLEIDPENCYIPKLIFDLYVNHGLGTFKVAEHLNGHGIRTKNGNLWGRVSINRVIRNQAYIGNVVYGTRRNALQREYDDTGKMSKKKVQIKIDKTEWEVAEGVHEPIIEKETFYNAQKILLSKSHGRTPRRAYHPLTGILFCAKCGQGMVCQKRTCKDKEYRYYICKTYHKYGRSVCSQANVNADVLEQDVIDIVKNELNSIPADKVEITGSKTNDIERLGKEIK…	GAAGCATCCAAAAGAAAAAGCTACGAGCTACATATTTTTCAAAAACTCCCATACTACCACTAGTATCCATCATAGCCAAAATTACAGCATTGGAATGGGGCTTCA	AGAAACGGCGATATTACTACATTTATCTTTTAGTTAATTATGGGTCACTTATACTTTAAGGTGTTTCATAATTAACTAAACAAATTTACTAACCCAAATACTCTG
cluster2692	Firmicutes	9	2	Other	ONDZ01000008.1	45675	47429	MQSKRKPEPTGIAALYCRLSRDDGSESESNSIGNQKRLLSQKAKELGLGSTKFYVDDGYTGTNFNRPGFQSMLDDIDLGYVTTVMVKDLSRLGRDYVSVGHYTDNYFPDRNVRFIAVNDMVDSDEGENEIAPFKNIMNEMYARDISRKVRSAHRIRGNLGEPLSQPPYGYIKSPEDKKRWIIEPEAAAVVRQIFRLCIEGKGNESIARILTEQNVLNPTAYWRERGEGRGGKKTQPNPYLWKHTTVEKILRQQEYCGDVINFKTYSKSFKNKQRFENPEENWVVFKGKHEPIIDRDTFEQVQQKIKKTKRRAPKAENGPKHLLTDYLYCADCHSKLWHHTNTRNKDIHFFSCSNYSGDYGGTCTSRHYVRADAIERVVLLELRRLASFLRYDEETFADI…	TACGATACCAAAAAAAGAAAGCGGACGCAAAAAGCGTCCACTTTCTTTTTTGGTCGGAGTGGCGGGATTCGAACCCACGGCCTCTTGGACCCGAACCAAGCGCGATACCAA	AAAAAGAATGTCGAGTGTTCATAACTCAAATCCGTTATGAACACTCGACATGGTCGGAGTGTTTATAACGGATTTGACGAACATACAATGGCGACGGGCACATATTCCATT
cluster2707	Actinobacteria	2	NA	Other	NZ_LSZY01000441.1	2217	3686	MSVRLSILTEDTTSPARQELDLRRHAIREGVRIVGAARDLGVSATKKAPWERKELGDWLNNRIPEFDLILFWKLDRFIRRISDLHEVIKWCEEFGKNLISLNDTLDLSSPMAQAMVTFIAAAAEIEVANTKTRVSSHWEYTKQQDQWRIGKPSFGYKTARVGGKLRLIQDPKQARAVRYMYQASMRGVPANRIAKVLDRAKVPTYSNRMWNNQQVLRILRNPAVRGIRTEGGTKAATYKSTPVLDKKGQEIRVTDEPILTDKEFESVQAALATRSKNKRHHAKNRRPTRYLGVMKHDCGRNLNETNNYKTLSTGEVKEYRYLRCPDCRKPGFVTPDPEHVYSSLAQAVFEVLGDYEVIRREYARGDENRRERKRLEESIVYYMSGLEPGGMFDKAGFIR…	AGCGCGCCGAGCACGACGAAGGAGAGGGCCGGGTAGGCGTACGCGGGGTCCACGAAGTGCAAGAAGAAGGCGACGAAGAACAGGATCGCCTTGGGGTTGAGCAGACTGGTGATCATCG	TGGGCGAGTACGCCCAGAGTCATGAAGCCCACGACGGGGTTGGACTCTGACACGAAGTGCAAGAAGAACGTTCCAGAGTCAAACTGCCTGTACTCTCGCGGCCATGAGCGCTACCAAC
cluster2730	Firmicutes	7	2	Other	SFOU01000045.1	5893	7587	MATANYIKGQNETKITALYCRLSQDDGREGESNSISNQKEILLAYAQRNNFPNPQFFTDDGFSGTTFDRPSFIQMENLVEQGVVDTIIVKDLSRFGRNYLDVGNYLEIKYPTLGVRFIAIQENVDTLKETGTEMMPFNNIFNEWYAAQTSKKIRAVWKNKAANGKRVSSSVPFGYVRNPQDKEDWLVDEPAAEVVRKIYALCLDGRGPSQIARQLEQEKVLIPTAYYASLGRKTRKQYTNPYAWDQKTVAGILVNQQYTGCTVNFMTTTVSYKVHKTVHKPKDEWQIIPNTQPAIIDEDTWKRVQELREHRIRPTATGRTSLFSGKVFCADCGSKLHFCAAKSLNANQEHYRCSNYKSGRGSCQIHFIRNVVLEKIVLEAINSLADFVRCYEPVFLYLM…	CACACCGGTGTGGCAATCCGTATCCTCTCTAAAAAAACAGGCAGGTGCCCAATGCTGCACTTGCCTGTTTTATACCATTTATATACTTATCTTCCCGTCATAATA	GTGGGGTTACACCGTATCCCTGCCAAAAACATCCTTATGGGGCTTTGGCTAATGCCACAGCCCGGTAAGGCGATAATTTCAAAACACTGAAAAATGGCATTTGCA
cluster2733	Proteobacteria	5	1	Other	NZ_WBWJ01000004.1	150805	152562	MDKENTKPLAYSYVRMSTEMQLKGNSLERQKEKSKEYAIRHDLQLVENFEDIGVSAFKGKNIKEGMLGDFISLIENKTVPAGSYLLIESLDRLSRENIFESIPLFIKILKSGIKIVTLIDEQVYGAENADFKDLLYPMVVLSRAHEESVAKSFRVGKAWANKRKNIHQRKLTKVCPAWLKLNTDSNSFEVIPGRDDVVKRIFDLADSGYGSYSIGRILNNEGVFPFSENSKGWHASYITRILNNRSVLGEFQPHKLVNGTAEPDGDIVPDYFPHLIDEEQFLRIKHARRKRLVEGAGRKGPVYRNLFSRIAKCAYCASPMRFVHKGQPPKGGQFLRCTNAERHFECSASNWRYDHFENVFLYFVHELDLIETLKRADEQSERYTLEQKLVSINENIRGK…	GAGGCTGTGCCTGTCGACGTGCAGGTGATGGTGGCGCCGGGCAAGATGGGCATGTCCATCGTCGGCCTGCCGGACAAGGCTGTGGCGGAAAGCCGGGAGCGGGTGC	GTTTTCTTTGTCCATTATACGAGTGTAATCGATAAATTAATTAGCCACAACATGTCGATATATGGGCTAATTAAATTAAGCTTACACTACGGGCTAAGCGGAGGAA
cluster2740	Actinobacteria	7	NA	dsDNA Phage	NZ_CP032675.1	711181	712560	MQRQEDDCRQLAQQLGWTVEEVYADNDVSAYSGKPRPAYLRMLADLEAGRIRGILAWHPDRLHRSPLELEHFITLVEKHAVRVHTVRAGHYDLSTPSGRAVARTVGAWARYESEHKSDRIRRAREQQALAGRFHGGQRPYGFEKDGVTLRPDEAAEIVKAIDGVIAGVSLRSIVRDMNQRGVPTATGRSQWTGVVLREILCRPRVAGLSSLHGEIVGKAEWPALVPEETWRAAKTILEDPSRRTNQRGGTVRWLGSGIYVCGVCGCRELRASTSGSKRKHAYRCRARDYSGDPGGHVVRSCEDVDGYVEATIVERLKRDRVTDLLVDQPDTAAAAASLRIESAAVTERLDQLAGMFAEGQISASQLAAGTEKLRTRAGEIAAELAELGKRSPLSLVAGA…	CGATGCGTTCGGTCGGGTCCACCGCGCCGAGCAGCGCCGCGAGCATCGTCGTCTTCCCCGCACCCGTACCGCCGACGACGAGGAAGGCCAGACGCGCGCGAACGATGC	TCGCCGATTCCGTTGCACCCACAGAACCAGTGTGTCATAGTTCAATCCATGTCTTCCCGCGACTGCAACGGGGACACCTTTAGAACGAACGGCTCCGATCGGTGCTCG
cluster2741	Firmicutes	5	>3	ICE/IME	NZ_QSGF01000002.1	247197	248747	MSKITAMYIRLSMEDEDVSLNRKEESNSISSQRELLKAYIENHSELKDTKVQEYCDDGFTGTKFERPGYMKLMEDIRAEKISCIVVKDLSRLGRDYIEVGSLLEQILPLYQVRVIAVNDNYDSDNYDGSTGGMNIAFKNLIYMLYSRDLSNKICSAKHTRILKGENISGQLRYGYVKDPNDKHKIIVDPEAAEVVKLIFELTAQGKRKTEVANYLNAHGIDTPSAYKKRKGSKNFFHAVEVKSLWSTSSIHDILNDEVYLGKLIWNKTKKRVGSNNTSTYVPKDEWIVIENCHEPIITQKLFDTAHANSKKYIRPKRGKRNYNPFYYCGVCGRALVPSKRVKGDILLCSSSRIEENSPCKSNRVEIAKVEDTIMKIVNMYATAYLDEKGIKKAGKSKEV…	CAAGTACATCAGCAATAGGGATAAGTAATGTAACATTTGGCATACTGTTTCCACGTTCCCATTTACTAACTGTTTTATCCGACACAAACAACTTATCTGCTA	CCTTGATTTTACTGGGTTTCATCTAACTTGGTCCTATTATAACTCAAACACCTGCTCGTGTCAACCCCAGACCAAAAAAAATTGATTTTTTTGTACCCTCAA
cluster2744	Firmicutes	1	NA	ICE/IME	NZ_KN174164.1	465743	467443	MAEKIMQGIKQISELIGQAVKKRVVCLYRVSTVGQVEKDDIPMQKQYCREFCRGQSGWEIVKEFSEKGVSGFKVSAKDRDAIQEIQKMALKGEFDILLVFMFDRLGRRDDETPFVVEWFVKQGIEVWSAMEGQQRFDTHVDKLLNYIRYWQASGESIKTSLRVKTRLEQLTQEGYYTGGRVPFGYQAVKRGRINKKNHEVRDLAIEPGEAEVMKIIFQKYVYEGYGALRLHRYLMDQGLRTKDGKTITMGIINRVIKNPICIGIIQKGESQSSVLPELKIIDEEVFARAQEIVRERVVPQSEVPLTTRGQSLLVGNVYCGHCGARLSLATAGRNYKKKDGTVVKKTYSCYKCYNKAMAAEKCDGQTTYGVSKLDNLVDQIIHIQLQRIQKAPPQALIEK…	ATGACCCGCAGTTCCGTTTTGCGCGGTACTGCGGATGCATCGTAGGTTCCGTAGTTGGTGTAAAAAATGTTTCCAGCTTCCTGTCCATTTTTATAAAGGGTGAAAT	CAAACAAACTACATAATAAAATTCTTTTTGCTAAAAGTGCTTTATTTGGTGTAGTTAGCGAAAATGTTCTATGATAAAAAGAAAACGGAGAAAAACATCGAAAAAA
cluster2745	Actinobacteria	1	NA	Other	NZ_JXSX01000001.1	829210	830736	MPENMHPLYDRSMTVRNAAIYCRISHDREGRALGVAKQEEDCRALAERLGWEVGHVFVDNDLSASVHGKKPRPGFEDMIRRVEAGEFNAVLAWSTSRLTRRPMEHERLIPLFWERKIPISTVKAGDIDYTTARGRSRARDDARRDAEEAEETSERVERDVQRRAEAGEFHGGHLPFGIDADREIIRGKVKYVRFRHHTTDAPRVRDAARRLLAGETVYGIAKDFGMQPRTLKRAITNPAIAGLREYNGQFYPTPWEPIVDREDWERVCEILSDPSRRTSETNQRKYMLSGLVYCHCGNRMTSTSAKRTEGPTYECSPTKTGGGCGRARIVMRPLEEYIAEQVFTRLDSPDLREAMARESGGVDDKERELRKAVMDDEQRLVELANERDDNLIGEAEYRR…	GCCCCGGCTCGGGGCGGAGCGTGCCGGCCAGCGGCAGGCCCAGCGCGCGGGCGACTTCGACGGCCTTGAGCCGGCCCGGCGCCGGGCCCCGCACGACGACGGAGA	GACGGCGTAGTAGTACCAGGAGCGTCGGGGTGCCCCCTGTTGTACCACACGCGACCACGCGATGCCAGAAAACATGCACCCATTGTACGATCGCTCAATGACCGT
cluster2747	Actinobacteria	1	1	Other	NZ_LT629742.1	1845517	1846974	MSQDRSGEELGVERHEKDCRKLAKKLNLNVEHVYSDNDQSATTGKPRPGFEAMLAAKPKAIVAWHQDRLLRLTKDLERVIDVGVPVYFVTSAENGLDLSSPAGRAVARTVAAWSQYEGEQKRLRQISKNQQLAEHGHWQFSLRPYGYQRVNGTIVQVPEEAEIILEGYERVLKGASYRELAMDWNRRGIKPLLGEQWKGSRVQRMLENSHYGGISSYKDEEVDLDEGKKIQWAPILTPRQWKDFRELKLNRKRKRSWAVTPKHLMSGMLSCGTCGGQMFTHLQDLKARTNTVNAKGHPIRVPVFREDGTRAKTTAYVCFNKHCASIRGEYVDALVRTVVLKKLADERVVKAMRPSDDALPLQNEIADLQRRRDDVTELVGEGLMDKAKAREKLADLSER…	CCACGGTCGTGCTGGAGGCCGGGCACCGCTCCGGCTCCCTCAACACCGCCGGGCACGCGGCGGCGGCCGGTCGCCCGCTCGGCGCGGTCCCCGGCCCGGTGACGAGCCCGGCC	GCTTGACCAATTGTTGCCATGGCAAAAGGATATCTAAGAATAACCCTGCCGGGCACGCGGCGGGTGTGTTCCATTAGGCCCGCCGCCTATGCACGATCTGGACAAGGGCTGGA
cluster2764	Actinobacteria	1	NA	dsDNA Phage	NZ_JOBW01000020.1	139127	140863	MIDTRNPARPSRTFSRSSVAPALQAWLDEGGTVEEWLNGRTPLISYARISADRLDGDAIGIGRQHKNNTRNAELHDCAVVLHYEDNNITAAKREVERPAFIQMCRDITHGKEEETGIPVKGCIAVERKRVYRLPRDFIAFQDALVMVGDGIFIDDKTSLDLVNDDGTIIAGLVTSGTGEAEVKDIRKRTVRNAADRAEEGKVYGGPRRFGWLGASKDPYRLGNKHKDTVEWPHLIDMIKARYAGRSWRFITREINKKGVLTARGGRFTEQAVKGIITNPAWWGGRILNGELVTDRTTGEPVIGEWDHADEEIDGVGYETWKSIMAGVKANRMHRGMKRDEEAQQTEEELRTRTYLYSGTLRCGRINDFEEICYSKLSGNKATGKNAKYGDYYRCGDVNC…	CGAGCCAGTCCTCGTCGCGCTTCAGTTTCCCTTTCGGGTGGGACCAGTCATCGTATTTAGGCCGGTGGACGATGGCGATCTGGAGTCCGCCGTCGGCGGGAGAACG	CGCTGCTGACCTGCGGTTTTCTTGACTGTTGTTTATGATCATACGGGTCATCGTATCATCGCTGGTCACAGTGCATGTAGGGTCGAAGCGTGATCGATACACGTAA
cluster2766	Firmicutes	3	>3	Other	NZ_CABHNI010000009.1	46690	48249	MYNIARYDALYGRQSVDKKDSISVESQLDFCKYETHGQPYQTYTDKGFSGKNTNRPDFERMMRDIRAGRIKRVIVYKLDRISRSILDFANMMEVFQEYDVEFVSSTEKFDTSTPIGRAMLNICIVFAQLERETIQKRVTDAYYSRNKKGFFMGGRVPYGFKLEPIVIDGIRTSFYLPIEEEMQQIELIYQLYAEGVKENGEPYSVSDIRNYLLEHDIPQLRGGYWTVSSISSILANPSYAIADLSLYEFFHSQGANITNPVELWEGGNGCYLYQGTVSKDKSRNSFKDKEVVLAPHVGRVSSYIWIKCRLRCMNSRQMATTNKGKSSWLVGKVKCGNCGKGLQISPSRVSKKTGKSIRYMNCSYKYITKGLGCSGTGSRIYANELENYVLKQIKGKLAE…	CGATTGCCCGATCAAACCATTCTTGATCAGAAAGTTTTATATTTTTTAGCTTGCAAAATAGATTAAAAATACGTATCATAACATTTGGATACTTCCTTTGGG	TGTGGGCTTTTCTTTGCCTAGTGAATTGATTTTAAAGTGTTCATATCGCTTTAGTAAACCAAACACTTTTAAATCATTTTGGCTAAAATAAACTTTGTTAGA
cluster2767	Bacteroidetes	3	NA	Other	NZ_QRZA01000004.1	80679	82496	MIMKNAALLLRVSTDIQDIDSQKEALLPVAKSMGYNVSEEWIFGQHITGKDDIRKGERVSIKKLKELCKTGIIDVIIIWEVSRLSRSGIAGRQFIQDFNEMKIPIYFKDRNIWTLNPDTLEEDVNSKMIIGLYLDIAESELKTLKDRTNRGKRKNVEHGLSTGGFQNYGYKVNPETNKIEIDEEEAKFVRDLFAKYASGKYSTAALTKYANTTSYLPRYNKTSRKGNFRTNSGRERDTSTIRWGRSVITKMLHNRRYIGERVYKDMITKVPAIVDEETFNKAQTFFKKNPNKIEKAKKYIHLLGKKVVCGQCGNSYYSHVGITGSVYLCTSYSSKSKDCDNIRINYEKSEAVIWDYLKNYSYYFKKIDETEKERITNEIDEKKQELLEQQLKINQLIDE…	TTGGTCGTTGCTACGATAACGACGAGGGAAAAGGTAATAAGCTCACGATTATCAGAGAACTCGGGAAGTTCATATACTGAACCGTGGGTTTGATTCTTAAAACCTATAT	TTTTAGTACTGCAAATATATAAATAAAAAATAAACCTACAAAATAGTATAATCAGAGAAAACGGAAGATACAATTATGCAGGTTTATAAAGTACTATTAATCAATAATT
cluster2771	Proteobacteria	1	NA	dsDNA Phage	NZ_LDSX01000009.1	56442	58013	MPTAIPYLRFSSGRQAKGSSYERQSDMIADWLRRNPDYKLSTISFEDLGVSGYHGHHLKEESGFAKLRVAIAGGAFGKGDCVIIEAIDRAGRLEPLQMLSLLGEILNAGVEIETLDDGVRYTRESVSNNHLFLLVAKVQQAHLYSQNLSRRLSAAWDSKRKAATSGKSIRRRLPLWFDQETGMLREDIAPLVKQAFEDYAAGFGNRRIYKRLAPLHPEIAAMTPEGMGEWFSNRTAIGYWNDTPDVHPAVIDLDLWYRVQMLRESRKRTTIAAPSKHLLAGLVKCGSCGKNFTIKVNKGKSTSMVCKTKSRLGDKGCDNGKAFPTAVLDKIRIDTSLSLVQEAFTNQNLSSNRKKLIEIEGQLQDVAKGLTALGEAIAAAGDVTPFLDSLSSYKRKREE…	AGCACGCAGAGCAGGGTGACCAGGGCGCTGATCCAGAAGGTGCGCAGGAAGATCTCGTAGTAGTAGGGGTCGCTCAGCAGCGCCAGGTAGTGGGCCAGGGTGTAGCTACC	ACGTTTATTCAAGGTTAACAGATGGTTTCTTGTAGACCTTTTGACAGACTGATCTCGTAGAAGATTACAATAGGTCTACCAAGTCTTGAGCTGCTGCCATGCCTACCGCA
cluster2782	Thermotogae	1	NA	dsDNA Phage	NZ_AJIP01000022.1	10596	12053	MKRAAAYARYSSTQQQDISIEAQFSRIEEFAKRNNYIIVARYEDRAISGFSSRRPGLQQLLADAKLGKFETVIVWEFARLARDRTISRNYKEQFRKLGIELISVTEHIPDSPEGVIIESLYEGMAEYYSRKLARDSMRGLIQTVKDGYVHGGYPPFGLKFVKDEKGKSKYAIEENEAKAVRKMFEMAAKGETLLAIARWLNDNGYKPRRSQKFNVESVRDILKNPKYIGKIIFNKRRGKGKFNPFNEIIEVEAPEIAIIDEDLFIKVQQRLSKNKHKPARRNYILRGLVQCGICGHPLSGAIRQGNNAYYYCTYCWRNNNKKVSIGADKLENIVINFVKSHFEHLDTEELTCRINKKIKQKLNPAALKTFQQNLDEVNNAIKNITKAIEMGAFSNELLI…	CTAAAGGCTTATAAATAAAAGGTTTATAAATACCCCGTGGAAACTAGATGTGGTCTGGGCGGTGGGACTTGAACCCACGACCTCCAGATCCCGATTCTGGCGTTCTAGCCAA	TTAAAGTATCATAAACACTTGCTTTCTTACAACCCCGTGGTTTACAATGATGGTCTGGGCGGGCAGACCCCGAGAAAACCACGAGTTAAAAAAACGCTTATTTATTATATTT
cluster28	Proteobacteria	1	NA	Other	NZ_UIGE01000001.1	2203973	2205589	MSRPRIRCAIYTRKSTEEGLDQAFNSLDAQREACEAYIKSQAAEGWVLVPTAYDDGGFSGGNMDRPALQRLLAQVDAGLIDTIVVYKIDRLTRALSDFARIVERLDRRGASFVSVTQAFNTTTSMGRLTLNVLLSFAQFEREVTGERIRDKIAASKKKGMWMGGVPPLGYDLPTDAMTRALVVNEAEAEQVRTLYRLYLELGSVAALAQQLEAEGWLTRVRVSRKGNHSGGVPYSRGALFHLLKNRIYLGEIIHGELSMPGRHPAIVDPDLFEAAQQRLRANAVTHRDRPLRSADLPLKALVHDADGHRMSPSFGYGRGGKVYRYYVSAPLQQGRKIDRRDGALRRVRAEALHEVVEAALAPRHVHADDLPLAALLAPVRRIDLLAEEVRITLEADRLV…	CGAAATGCGGCGTACGTGGAAGCGTACCGGGGGTTCGAATCCCCCCCTCTCCGCCATTATTTCCTAACAAGCTGCCACGCCCTTCAGGGCGCCCGGGCCTGATCGC	ACTGACACCGACCCTTTCAGCGGAGACAAGTCAGCGTTGGACTGACAGCACCGCCACACACCCAGCATAGCTCGTCTCTCGAGGCTGGGACGACGAGCAAGCCCCC
cluster2801	Firmicutes	5	NA	dsDNA Phage	NZ_KK099102.1	140993	142531	MRTNEHNFHNIEEEIKHVAVYLRLSRGEDESELDNHKTRLLNRCELNNWSYELYKEIGSGSTIDDRPVMQKLLTDVEKNLYDAVLVVDLDRLSRGNGTDNDRILYSMKVSETLIVVESPYQVLDANNESDEEIILFKGFFARFEFKQINKRMREGKKLAQSRGQWVNSVTPYGYIVNKTTKKLTPSEEEAKVVIMIKDFFFEGKSTSDIAWELNKRKIKPRRATEWRSSSIANILQNEVYVGNIVYNKSVGNKKPSKSKTRVTTPYRRLPEEEWRRVYNAHQPLYSKEEFDRIKQYFECNVKSHKGSEVRTYALTGLCKTPDGKTMRVTQGKKGTDDDLYLFPKKNKHGDPSIYKGISYNVVYETLKEVILQVKDYLDSVLDQNENKDLVEELKEELMK…	ATATAATACTAATGCAATCCAACTACCAATTAGCCCTTCACCAGCGCGATACCAAGTACCTGTTGCACACCCTCCAGCCAATACTATTCCAATTCCAAAAATA	GGACAACTTTTGGTACTTGATTATATTTCGACTTAATTAAGTACAGTTCCACCTAGAGATAGACTAAATAAAGTATTATTATAATTAAGTTCCTTTTCCAAAA
cluster2811	Firmicutes	85	2	dsDNA Phage	NZ_JH556646.1	519112	520470	MKAAIYIRVSTQEQIENYSIQAQTEKLTALCRSKDWDVYDIFIDGGYSGSNMNRPALNEMLSKLHEIDAVVVYRLDRLSRSQRDTITLIEEYFLKNNVEFVSLSETLDTSSPFGRAMIGILSVFAQLERETIRDRMVMGKIKRIEAGLPLTTAKGRTFGYDVIDTKLYINEEEAKQLRLIYDIFEEEQSITFLQKRLKKLGFKVRTYNRYNNWLTNDLYCGYVSYKDKVHVKGIHEPIISEEQFYRVQEIFSRMGKNPNMNKESASLLNNLVVCSKCGLGFVHRRKDTVSRGKKYHYRYYSCKTYKHTHELEKCGNKIWRADKLEELIIDRVNNYSFASRNIDKEDELDSLNEKLKIEHTKKKRLFDLYISGSYEVSELDAMMSDIDAQINYYEAQIEA…	CCATTTGAGTTAATTAAAACCAGCTGTAACTTTTTCGGATCGAGTTATGATGGACGTAAAGAGGGAACAAAGCATCTAATAGGTGTCACTCATAAGCCGCCTAT	GCTCTAGTAGCTTGTTTATTTAGATTATTTAGTACCTCGTTATCTCTCGCTGGAAGAAGAAGAAACGAGAAACTAAAATTATAAATAAAAAGTAACCTATTTTT
cluster2845	Actinobacteria	7	NA	Other	NZ_KQ257825.1	73398	74963	MGKREEVVTKLRGVPEGVPSVEEVRATLAANPELKCVVCYARISFDGRVKDAHGIEDQHRDMAEAARRFGWLIVYRYTDNDKSASKESVVRDDFEQLLADLAAGTTPEGHPVQGVMAINDDRLYRRPSDWERYLKAFTSHEDRVYHDSNGMQDLYAEGFEIKGLVGVAMSLSETRKKQRRSRNSHRSRAIRGQSVAAWRPFGWEDDKVTLRQEEAEAIRKAVHDVIAGASISEITRQWKQAGFITSRGNPFQYQTVKQVLLNARICGYREIKGELVRDGDDQPITGEWDPIVTPKEWFAVTAKIRERGGGTGMPRGGLVHKYLLTGILRCGGVLEDGTTCNNKMIGIKANDWLKYKHAYFCKKTVDGGCSKTYKRGDKTDQIIEELVIAKLERDAATKA…	CCTCGATGGCGGCCCGGCTGCCGCCGTGTTCGCGGCTGATGTCCTGGGAGATCTTCATCGAGCAGAATTTCGGGCCGCACATCGAGCAGAAGTGCGCGGTCTTGGCCGGTTC	TCGCCCCCGCGGCCGCCGTACCGCCGAACTGCTGGGTGATGCTTTGGCTAATCTTCATCGAGTAGAACATTATTAGAACCCTCACATTCGCTACCATCGTTCCAGCAGCTCG
cluster285	Bacteroidetes	1	NA	dsDNA Phage	NZ_JRNJ01000050.1	66070	67779	MKAVGYIRVSTDHQDLSRQESLIRQYCQKNNYCLIKIIGEKVSGAKKDRKSLAELHILDKSLADILVVSELSRLSREADYANVIFIINNILQNGLDVVFLDEESKVYKAGKSLDIIDIITLAIGAKTAADERMKIATRMKTGKTTKIQIEPYMYTGGTAPYGYKIIDNPLYHGQIDNIPAKRLITEDEYQMSNVRLVFQMVLNGTTLRDIAEHLNKSGTLTKQNKPFCETSISKMIKNPIYNGRRRFKGLPLVIKKIISDEDWNKAQICVSQNKLFKDIATSNFNPLKGIVFCPCGYALMLHQMSPRSGQKYYVLACCRKNNKEYRKKCRNMGIKSDVLFKSVWNCVKRSLTLTEYSEKSNKKSEQINTIITQLNQQLVNNHKSMDNIKEEMRHIENAI…	CCGTTGCAGCCGCATGTGGTTACGATTTAACCAATCATCATCACGCCCTTGCTGATGCGGAGGCTTGTGCTTGGATAGCCAAGGAAATATTGTAAGATACTGGCC	ACAACAATCTTACAGACAAGAAAGTAAAAGATAGCATATCTGATAAATTAGCTGACGCTAAATTTGCAAATATGCTATCATTTTCTTAACTTTGCAGCAAAATTA
cluster2852	Firmicutes	12	1	Other	NZ_UFXI01000001.1	154871	156475	MKTAAIYARRSKVVETGDSIENQIQLCTNYLKNIGINNTLIYSDEGFSGKNTERPGFVRLMNDAKQKKFDTLVCYKVDRLSRNIGDFSNLINELEKNEISFISVIEQFDTRAAMGKAMMYICSVFSQLERETISQRVCDNMYSLATNGYWLGGEFPFGFSSSRKNFTDSSGKNRSYSELIPIEKEINLVKLIFNKYIELGSLSQVEKYLLQNNIKTRRGKDWSKASIKNIISNPVYVKANDKTIEYFKSQGIKTYGEPDDIHGILIYKKRKGKSGKIRNPDEWIYAVSTHEGIIDSDSWLEVQKIAEINKYKAPALGSSHKALLSGIIRCAQCGSSMRVSYGVPNKLTKKRKHYYMCTLKHNSGKVRCASKNVDGPEVDKLVINKLKELSLDKSYLVQR…	CTTATTAAAGGGGACTTATTTATGGAATAGTGGAATGTTCATATTTAGAGCTGATGTTATATTGAGAGAAATTGAAAAATATATTCCTAAGATGTATAAATGTTTA	ATTCTATGTTTCCAATTACTGGCTGTTGCATTGCACTTTTATTAAGAGTACTGATGCTCTCATCACAAAAATGCGATGCAGAAGTAAGTTTTTTAGAATCGTTTGT
cluster2880	Multiple Phyla	185	>3	Other	NZ_JH376420.1	595071	596684	MKQPIYNTALYLRLSRDDELQGESSSITTQRSMLRQYAAENGLNVIEEYADDGWSGTNFDRPNFQRMIEDIEAGKINCVITKDLSRLGRNYILTGQYTELYFPSRGVRYIAINDGVDSANGESEIAPFKNIINEWVARDTSRKVKSAMKVRFAEGAHYGAYAPLGYRKDPDTKGKLLIDEDTRWIIEKIFDLASHGMGAAKITKTLIEEKVPTSAWLNFQKNGTFAHIFEGQPESKRYLWTIGQVKNLMKDETYIGNSVHNKQSTISFKNRKKIRKPEEEWYRVENTHEPLVDKDVFRQVQEQIKGRRRERKDRTTQIFAGLVKCADCGWSLRFGTNNQNKTPYSHFSCSYYGQFGKGYCSAHYIRYDVLYAYVLSRLQYWSQEAEQDEGNLLHRLLKT…	AGGAACAGTTGGCGGAACGCCTGGATGTTTCCAGGCAGGCCGTGTCCAAGTGGGAGTCCGGGCAGTCCTATCCGGAAATGGAGAAGATACTCCAGCTCTGTGAAATGTTCT	TCGGCAAAATTGATTGATACGATATTGAATGATACCAATATCTTTAACTATGGGAGTCCGGAGTTTCACATAGTTAAAGATATGTAACCACAACTCACGCTTACCTTGCCT
cluster2884	Firmicutes	1	NA	Other	NZ_NFKK01000017.1	27179	28777	MEKNKRVYCLYRVSTKGQVEKDDIPMQKQYCREFAESQGWTIIKEFAEKGVSGFKVAAADRDAIQEIRQDAEERKFDILLVFMFDRLGRRDDETPFVVEWFIRNGIEVWSAMEGQQKMDDHIDKLLNYIRYWQASGESLKTSARTKTRLSQIVQEGRFRGGIVPYGYRLEKQGRFNKKNHEVNEILIDPDEAAVVRIIFEKYVYEGFGAQRLSRWLYNNGYLNRKGTNFANTTIIKMLKNIMYVGILRSGETRSEIFPELQIVPLDLYERAQELMEARTMHHNEVPFNSKGKALLSGMVYCAHCGSKLVLTTSSGRRAKGEPKRETRIRYACHYKIRHPQDCDGQTGYSGEKLDGIIDKIVIQLFERVKTAPRSQLIQKQREKELQLANSSVANLEKLH…	GGCAAAACCGATTAGAAATTTTGTATATTATGGGCCTGTAGCTCAGTTGGGAGAGCGTTCGGTTCGCATCCGAGAGGTCAAGGGTTCGAATCCCTCCAGGTCCACC	TTTATCAAACCATACACCGCAGTCCGTGGGCAGAAAACTTACCACCTTGCGAGAGCAAAGGGTTCGGTTTTCTGCCACATCTATAATTTCATATTGCTTTATTCTT
cluster2894	Proteobacteria	11	1	dsDNA Phage	NZ_AJYX02000009.1	2518890	2520935	MSLNHSSSNTPKIYSYSRVSTLEQMKGSGVAIQINDEVLKSLSNEHSLPIAQETYQDLGKSAYKGEHLQNELGLFLSAVKSRTVAEGSILVVYSLDRLSRLEIGHAKQTYYDLTNNGVSVYALVDNHLYRAHNAADDIIATITFERAHNESKNKSRRVIDAAKQALKRWKETGESQKNLGRTPFWIDQSTNSFNVNAEGVKKAIEMRIAGYGDLKIKQYLDENFEYKPTRLKGRVKLINSWDYIAISQLWGKRSLFGEKTYTIEGIEHVMDNYYPALISEDTFRKLQIQKKTKQGRDTASGKIPLLKSLARCGFCGGAMVFVDKGGNRVNYQCNLAMKGEHPREVYNVNMLDLLTLEVCKDAYLSESSKSNDTFVAEQILKLESELLEQQESRDNLLDY…	ATACGCTGGTCGTATATTAATTGACCTGCCTGACGAATATTTGCTGTGGTTTGCTAAGAAGGGCTTCCCATCTGGTGAGCTGGGTGACTTGTTAAAATTGTGTCTGG	TGATGTGATGTCGCTCTTAAAATTCAGAAGAAATGTGCTAAGTTTATGGCTTGCTAATAAAAAACAGTTTCCCTCGGGAGAGTTGGGTGATTTAATGCAGTTATGTT
cluster2910	Firmicutes	24	>3	Other	NZ_CABLBP010000025.1	24708	26348	MGECMKHQKVSNLFNVAIYIRLSREDGDKEESDSVGNQRKLLTEYVAKKEDFILYDIYVDDGYSGTNFNRPSFQKMIADIEDGKVNCVVVKDLSRFGRDYIDTGRYLERYFPELGVRFISVTDSIDSMKQAYDMLLPIKNIFNEQYARDISKKIQATVKSKQKAGEFIGAFTSYGYKKSPVDKNKLVIDDYAADVVRRIFSLYIQGYGKQRIAKLLNSEGILCPAEYKKVNGENYKNCNRLESTTYWSYSTINSILHREMYVGNMVQGTKHQRMRSKQKKMPKEEWIIVENTHEPIIDKETWEKAQSLLQKRTRELDLETNKNIFAGFVKCGDCGRAMTKNMWRRADGSKTYSLYCGTYKRNGKQYCTPHTLPMAVLKDIVLGDLKAIVDSVDNLKELV…	CATCTTTCTCCTGTCTGCCCTTATAGACAGCGCCGGGATCCGTTCCGCCGTGCCCAGCGTCTATTACAATTTTATATGCCAAATGGTGACTCCTTGAATCGC	TCTTTAAGTAATATCGTTATCAGCCTTACTTGCGCAACCGTGTTCCTCCATGTGCAGGGTGTTAATTGCGCAAATGCTATATGTATTTCCCCCAGACTGATT
cluster2916	Firmicutes	9	3	dsDNA Phage	NZ_CABIXW010000001.1	497651	499048	MKGNAGDTIVKKIDLSPELVRVALYIRVSGEEQKIKGLSLEAQQERLEAYARERGWVIVGIYIDAAKTARKNIHKRTDFQRMMDSVKRDEVDILLFCRLDRWFRSVADYYKIMEVLEAHNCDWKTTDEEYDTTTANGRLYINVKLSIAQNEADIDGERIDVVFDSKIAHGTVVSGSAPFGFRVNEGKRLEVVPEDAAIVQDAFNYFETSISQRATVRYIRETYGVNWCDATFRRMLKEKLYTGVYDRGGRFNDHFCPAIISKQQFDRVQALLERNARSVPSGKVYIFTSILTCAECGHKLVGYKSSDYYYYRCNQHFQRGRCSHNHSAREDVVEKWLFEHLAEELERCQLEWEVAAAKKKASVARTDKAALKRKLTKLKELYVNDLIDIEDYKRDYQIY…	GTGCTAGAGCCTTAATCAATGAACCGAAACTGATTTTAGCTGATGAACCGACGGGAGCTTTGGACTCAAAAGCTTCCAGATTATTACTGGAAACAATGTCTGAAA	GGCAGCAGCCTTGCTGGGGTTTTCTATTTTGTACTAACTTAACACAGCCCACGGGTAGTGTCACATTAGTACAACACTACCCAAAAACAACACCCGTGATATTCT
cluster2935	Firmicutes	2	1	dsDNA Phage	NZ_KV440955.1	1911738	1913417	MKVAIYTRVSTDKKEQKLSFQSQSEYYTQYCLEKGYDLYHIYADEGITGTKKDRKEFINMMLEAGLDVERNKSNKIISFEKSNREPKFNYILMKDITRFSRNLNIIDTVRALRDKKVYLIFEDMNITTEDDKWEFQFGLYMTFSQQESLDKSSKLKWAYERRKEQGKWHMSNPLFGYEYNKDKGIYEVNEEEAVWVKKAFDLYVNELEGTKNVATYLNNNNVKTRRGKEWRADGIKRMLTNEKYIGKVAIGKLQNAAVTSETKTQKKIDKENWKIIENGIAAIIDEKTFNKAQEILSSRVAKMADGSKVGSKKVKSIFHKKIKCSKCGSFFTRVKGYKVKEGKTIPEYNYFCINRRTLKSCDMRGVSHNVLIRELQRLIDSGIIRSLILKTSGAGNEGL…	TACTTCCTGGCAGTTTAGCATTATCGATTTCATAAGCCTGCACCTGTGCTTGGGCCATCTTAACGAAAGCTTCACATCCTTTAGACTGGATTGTGGATTGGTTTTTCGTGATATTGGGGA	GAGGCTAATAAAGTCTCTTTTTTTTGCGGTGTTATTACTTGCGTTTGTAATGGGCCATCTTAACGAAAGCATACAAACGCAAGTAATAACCAAGACTGATGCGTCAGTACTTCACATCAA
cluster2938	Firmicutes	1	NA	dsDNA Phage	NZ_JXXK01000002.1	234490	235932	MQDLLPTAIYVRVSSEMQAGEDRYSIPEQIDRLHKYCDAQGWTIAKEYVDPGHSGSNLKRPAIQELISDAKNGFIRRVVVFKLDRLSRSQRDTMYLIEDVFKAHDVAFVSLSEMFDTSTPFGMAMIGILSVFAQLERENIKDRMSMGRLGRAKRGLWRGGSNTPVGYDFMDGQLVINEYEALQVREIFRLFIDEQLSFHAVSREMQSRFTNKYSTYNDSGSISTILRNRLYIGKIKYGTQEFDGQHQPIIDRETFERAQARIEEISRNTGEHWKNPYHGKHLLSGLIWCGNCGARYFCVTTKRKNGPQYRYYQCYTRNGSSDMRKADFCKNPNWRVEKLNAAVMEEIRRLCTDEKYFNRIARDGKKENNNAGKEKALQRELSSIEKQISRLVELYQMGV…	GCGTGGCGGGCAGCGCGTCATTCCCCAGCAGCATCATGCTGGCCGCCGCCATGAATCCCTGCCCATGCGGCTATTTTGGGCACCCCACCCGCGCGTGCAGCTGCACGCCCTATGC	TCGAAGTTGATTGGAAATTTTGAGCAAGTTTATACGAATTGTGGGTATGGATGAATCCCTGCCCACAAGTTGCATAAAAAATAAGCCCCCGGCCAGGAAAAATCCTAAACCGGGG
cluster2940	Firmicutes	3	3	Other	NZ_QSVQ01000002.1	177314	178963	MKEPKVAIYIRLSLADEDTRRSKEESDSVQHQRLLIYEFLNRHPELKDAPRTEFVDDGFTGTNTNRPAFQNMMKKLRSGELNVLVTKDFSRAMRDYTEMGNYLECVFPFLGVRYISINDGYDSNDYKGVTSGMDVVIRNIVYASYSKDLSVKTTTAKLQMMKQGKYVGSIAPYGYQFHPTIRNKLAIDPESASVVRRIFDLALAGKKTRQIAEILNIDGILTPGSYFRLKHPGQNRFQKRKESNGWNYHTVLGILHQYEYTGATVGHKRSKAAVNVKKALPNKKEDWIVVENMHEAIVTHEEFQKVQEILKLGRKRGSHGIQEYPLKGVVRCAECHRIMTRRTGRKGAVYYLCDKSASDPGASCPRGKHFMETDIEQVVLHAIQQMLTLYRQKENQKTA…	TTCTCCACTCTCAATGTCCACTTCTGCAAACCTTCCACTAATGTGCATCGTATGATTATGAAGTTCATTCTTCTCATCCAACAATAAATTTCTTAAAAACAATTCCAA	TAGGCTCCGAAAAGCCTTGTATTTACAGTGTTCCTAATAGGAAGTAATCATATGATTAGCGCCTATTAGGAAAACACACTGTCAAAGGGGTTTGTAGCGGGGGTTAGC
cluster2942	Actinobacteria	1	NA	dsDNA Phage	NZ_BAUA01000114.1	56324	57826	MTLARRSAAAKARIITGAVIYARVSKDDAGGRSCREQINGCTEDCKYEEWQVLHVLEDNDRGASRHSKRERPDFQRLPTVLKPGQVLVVWEPSRITRDPVEFGPFCDVLAERDVPLYYDGRLYDMNDDDDRARVWQDILDGAKQAGKTRKRVIRALSANQDARLPHGKKSPGLRIVRDDRTGKPVRREIDPVQARILNEAARLILDENKTPRAVGRLFEDQWRASGGGAFRGPDVKRILTNPTLFGIYAHYGEELGEGQWPAVLDRELYPLLRRRLCSEVVVETRGTEPKYLLTSIARCNSCLELGKQGKIDHKGPTNKQRHGDRYICAEYNHVARNMVRVDAHVEEVLLSLLERPSTRTKLLAQDESETESIESELSAIKNLREEINAYVKNAARTRM…	CACCGCTGAGCGGGACCTGTCGGATCTCGACGTCGAAGTACCGCGCGAATTTCTCCCAGCAGACCTGCACCGGGCCGCAGACGAAATTGGGTGTACCGGTGCCGCCGCGT	ATGAGAGGGACCCTTTACACAGTTCAGCGGATAAGTCCCGCTAAATGAATTTCTCCCAGCCAACATTTATTTAGCCGGGGGGTTAAACTTCCTGCATGACCCTTGCACGC
cluster2945	Actinobacteria	2	1	dsDNA Phage	NZ_AQYI01000007.1	219492	220970	MSPRPVARLNRRRAVLYLRQSTYREESISLELQEAAGRDYCARQGYDVIAVEADPGISGRTWQRPAVQRVMGMIDDGSADVVVLWRWSRLSRSRKDWALAADRADLAGGSIESATEPNDATAAGRFARGVMTELAAFESERIGEQWKETHDRRRRLGLPSDGADRFGYEKRDGWYHPHPVQAPLLAEMYRRYLRGEGFTRIVKWLNESGHTTRRGGTWSRVTLTHLLDAGFGAGKIIQRPTTKDRRDWRISEATFHPGAQTPVITPAEWDEYVALRLDAPKPATVVEPKYALTGLIVCGDCGAPMHVGNQGLKDYKCSRAAQVRDVSGMYMTRALVEQRVREWVEEIAADVDGEMERRAKQRERRVVQLDNAGTVDRKIADLTDRMGRITVRWSSGDLP…	CGACCTCAGCCAGCCGTTCGTCGACGCGTCGCTGCCCGACGGCTCGCGTCTGCACGTCGTCATCCCCGATATCACCCGTCGGCACTGGGCCGTCAACATCCGGAA	ATGGCGGGGCGTTTCGTCGTTCCGGGCTCATATCGGTTCGCGATACACCGTGCACATGCGTGTGCGTCAACCGATAGGAGCCGCCCACGACGGGATGATCTGCAC
cluster2951	Proteobacteria	3	NA	Other	NZ_CP012672.1	4542410	4544164	MAYASARSRSSLGYFPRLFCSRYLDISARSCTSSLLPGIARSSSLGEGAALIRRRVACNRSWLGKRRGPRSGYPEVESGGEENEANRKKVAALLADVRRGDMVIVTDIDRFGRDVVFIVKNVRQIMRKGAVFVAIDKGFDSRSPMAEDTLANWAVGAEQERRRIKERTEGGRKHLRVQGYFVEGQPPFGYERQPKPKGTKTPLPLRVVPEHAAVVRRMFALALEGSSVFEIAKRLRQEFGKVKAFGRAWVLIALRNRVYTGRIAKTAVRPKATRGAVQLPAEWVPAHEAIVDDETFNNVQLALRDRRRGRKAQTESATANHLLRGICRCAECGGSVAAIPVPRSSRHKVGYYVCRGHVEQKEKGVRCKSSAWLRQPDADAAAGEQFLAFARSLLTSLTR…	CATCGAGGAACGCCGCGTCCTTCGCGCGGCGAGCGTCTTCGGCGAGACGTTCTGGGAAAACGGGGTTTCGGCTCTCGTGGGCGGCGCGCCGGTGGCGCGGCGGC	GTTTCAGCCGGAATTTCCGCCTCTCCTGCGTCTAACAAAAGCTCCTCAGCTCTGCAAGGGGGAAACAATTCGGAGACGCAGAAATAGTCCTGAATGGTTGCGAA
cluster2978	Actinobacteria	8	1	dsDNA Phage	NZ_VUJZ01000026.1	45066	46562	MDATTAPTRRAALYLRISRDLTGEGLAVERQRELCQQIVSLRGWTVVDEFVDNSISASDARKNRPGYDALVAAYDAGSFDALVCYDMDRLTRQPRQMEDWLDAAEKNGLALVTANGEADLTTDAGRTFVRVRMAFARGEVERKSARQKAAAVQRANLGRPPLGTRLTGYTSRGEVVPDEAELVRRIFKLFHAGESLRGIARTLTNEGTSARSGKPWNPTSVYGILANPRYCGRSIYNRLATETDARKARRNGEVTEALTVTRGTWEALVSEDVFDAVQAILTDPRRITNRQGTERKHLGSGLFLCATCDQPVVSFSGGRYRCKAACVNRAHGPVDYDRIRQIITADDDQDAPRARGVDEFVTAVVAERLRRPDARKRLAPPKANTAPLRAEQDALRARL…	CATGCGGAGTGTATAACGACTGCCGTTATTAACGCTAGACGTTAAACCTAAACTCCACCACGTCCCCGTCGGCCATGACGTAGTCCTTGCCCTCCATGCGCACCTTGCCTG	GACGGCGGGTGACGACTCAGCCCTTGGACGTAGACGTTGTTCCAAACCGGAACTCCACCACATCACAGTGTCAATAAACGTTATGGTGGACACATGGACGCCACCACCGCT
cluster2980	Proteobacteria	10	2	ICE/IME	NZ_RBLI01000001.1	1129501	1131189	MNMQSPHVALRAALYLRVSTTRQAEHDVSIPDQRKQGEAYCASRGYQLVETFVEAGASATNDRRPEFQRMIEAGTSKPAPFDVVVVHSFSRFFRDHFELEFNVRKLAKNGVKLVSITQEMGDDPMHVMMRQIMALFDEYQSKENGKHVMRALKENARQGFWNGSLPPIGYRVVDAEQRGAKMKKKLEIDPLHADTVRLIFRLASEGDGTSGPMGVKNIVNYLNKHNLFTRNGGRWGIGQLHRVLTRRTYIGEHRFNRRSNKGVVKPEEEIVTVPVPPLIDLEIFEAVQNRLKVNNPKVTPPRVVSGPNLLTGICHCGNCGGAMTLRTGKNGRYRYYACSIRARQGETGCKGRAIPMDKLDRMVVTHIEERLLDPERIEDVLASLLDRRQEGVERRGQHI…	GGGAAAATCCGGCCGCGGCCGGATCGGGAGACACCTTTCGCGAGGGCAAGTGGCGGACGGTGAGGGATTCGAACCCTCGAGACGGTTCCCCGCCTACACACTTTCCA	GCTCAGAGAACGCTTAATCATTTGATTTCAAACAAGAAACTCAGATGATTTGGCGGAGCGGATGGGCCTGGCGTCCAACCTTCTCTATCTTCTAAATTATTGTTTTA
cluster2994	Firmicutes	49	>3	Other	NZ_QSVQ01000009.1	116915	119056	MAGIKEEKKIYLVGIYCRLSKDDGTDNESASIATQKSILTDYVKKQGWHIAKTYVDDGYSGTNFQRPSFQNMIKDIESGLINCVITKDLSRLGRNYLDCGLYLEVFFPEHNVRYIAVNDGVDTLNKSAMDITPFRNILNEMYAADISVKIKSAYRARFQQGKFMGTTAPYGYIKDPADHNHLLIDDKVAHVVKEIFDLALKGNGVAKICIHLNKQHILRPAAYAAERGETGFERHFEGNEDKRYIWSGNSVRSILRSPIYAGNLVGYKRIAANMKSKKRPSKLPEEWEVIPNTHEGIVTQEEFDIVQQLITSRRLPQNKGGFVNIFAGVIKCVDCGCALRAMNVHRRKRPEIIDCVQYSCNNYARNGRSECSAHNIEARDLFNAVLADINCFADMAVND…	TATGTGTATGCTTCTGACAGGAGCTGAGGCTATCCGTGATGTGCTTCTGTTCCCGACGATGAAGAGCCTTGACTCTGACAAAAAAGCAAATAAGGCATCTGAGAGCGCTGTAAAAGA	TAAAGAAATGTAAATCATCTTACAGCTCTTTACAGCAGGAGCGAAAAAGCTCCCGACGATGAAGAGCATCGACAAGTAGAAATGCCGTAAAACCGCAATTTATCAAGGCTTTCTAGA
cluster3	Firmicutes	1	NA	Other	NZ_CP010978.1	3206871	3208295	MNAIYARVSTDAQAETGYSISDQIRTCREHAEKNGLEIVEYIDDGYSGEYLERPALERLRDDLRAKLIHNVIVYDPDRLSRNLTNQLLLADEIEKASAQLIFITHDYDASPEGRLFFSIRGAISAFEKAKIRERTLRGKRSKALSGKLTFNDDAYGYTYDKENSMCIINPEEAEIVKLIFQLYTTRNYGVNSLYVELKSMGVVNRKGKPFGLATIDYMLANETYAGTKWSFKQYLKNVGPKKRERSIRDKSEWIPITVPAIIDRETWERAVECRRINKVVAKRNSKHDYLLSSIIRCAGCGYAMRGVNYHRGNKDYRYYVCTAYINGHECDYRKTISSKDLDDAVWAELTEVAKSKHGLSIYQNNTTDTTAVKIDLEKQLTKLKKRQSAIVKWVADGIL…	ATAGTCTTGATGATATTTCTGTAAATCACTGGGATGCCTATATGGATATTATTCATCTCATTTCTATGCATGATGAGGCAATGAGTGCTTCCATGAAAAAGTATA	TCGTATATACCATAAAGGTTTAAGGCGTTTTCCTACATTGGAACTATATCATTCAGATAATTTAATATCAATATAGGAAAATATCCATCCTTGTGTAAGGCATAT
cluster30	Firmicutes	28	2	Other	NZ_QRQE01000015.1	66975	68579	MSDQKMIIGYYRLSMEDDSEGESNSIMNQRKLIKDYIAGIPELSAMPFQEYYDDGYSGSSMERPAIKQVLQLARENQVQCIVVKDFSRFARNYIEMGTYLEQIFPFLGVRFISISDHYDSIDYRGKSSDIEVQFKGLIADFYVKDQSVKVKAAVGTKRKNGEYCCGSAPYGYRINPENKKSLLIVEEEAKVIRRVFELTNQRYSKKDICRLFNEEGILTPLQSMSRRQKSDSKRASSRGLQWTSDMVRKILNDKNYIGCMVYGKTKIPEPGTGKEVPVPRCQWKIMENHHEPIVSEETFEKAQSLQVRHVRKSKFDKDITLLSGYVKCGNCRRNLTGSKKLHGHILYSCAYSQGKEDTGCFAGKADDKMLEQIVLAEIKAYLRQNISQEQMQQSMREQH…	CAAGACATCTGCCGGGGTATGAGCAGTGGCCGAATAATCAGCTGGGGTATGGGGTGCTGTGTGTGGAGGAGAGCCTGCCATTTTAAAAATGACATTGACATGTG	TCGTGGTAAAAAAGCTGCATATTTTTTGTAGCAATGACTTGACATCCTCGGGGGAGGACGTTATAATAAGGTTACATTGAAGAAAGTCAGTAAAATCAAGTGTT
cluster3006	Firmicutes	2	NA	dsDNA Phage	NZ_CYZN01000008.1	4073	5662	MPYCLYLRKSRADIDAEANGEMETLARHEKILLDLAKRMHLDVTEIYREVVSGETISSRPVVQHLLTEVENEMWDGVLVVEIERLARGDTIDQGIVSRAFKFSNTKIITPLKTYDPNNEYDEEYFEFGLFMSRREYKTIRRRLTQGRMSSAKEGKHTGSKAPYGYDRIHVESGKGYTLSPNEKETPIVKMIFDWFVNGQLQEDGSYRKLGAHAIAHRLTNLSIDSPTGNPTWNPRSVYWILHNPVYTGKIRWGYKKDKKIIVDGAVKRTRIIPPEEEQILVEGLHPAIISDEIFNQAQELFLRRGNPSVVIEKELKNPLAGVVVCGICGRPLRYRSNANRRDFGVECRTYGCPCKGSYIYIVEKRIIDALRDWVNEYKLSWDDMPREMHSLLIVKEQAY…	AGCTGGCAGAGGAGAATCATTTTGGAAAGCTGGTGGCTCATGCGCCTTACACTATGAACTGCTGTGCTGCCAAAGAAAACCTCAGGGATTTTGCCAGGGAAA	TACATGGCGTTTGTATGGTGGATATTCGTCGCACACGTATCTAACCCTATACATAGGATTACCCATGCGTGCGACCAAAAAGGAGAGACACGACTGCATGTA
cluster3008	Firmicutes	2	1	Other	ONGT01000026.1	9090	10643	MSVSEMPTKAAVYVRLSKEDRNKVNKDDDSESIINQQTMLLDYCRQHGWEVYDVYNDEDFSGSDRERPDFNRMIADARDHRFDTILCKTQSRFARDMEIIEKYINGLFPIWGIRFISVIDNHDSDNKSNKKARQINSLIDQWYLEDLSENVRATLAAKRKQGLWVGAFAPFGYIKDPENRNRLIVDEEAAAIVKYVFSLYLQGFGITAVARRLNEEKIPNPATYKQQHGQPFQNINGQCSAIWHAYTVQRMLSNQVYIGNTVQGTCENISYKSSKKRRKPREEWDIVAHTHEPIIDADTFEQVQRLRKSKPKCSRTGKPNLFAAKVRCLKCGGSMRVYYTHRQRFFRCATAYFAKHRCEGTFVSENVLQREVLRQIRSLFAAYVDDESVAKAACLHRSP…	TGCAGAGCAAGGGAGATCCGATCACCGACCTGCACGAAAACATGGCGGCAGAGCAGAAAGCAAGGACGACTTACGACAACATCCTCCGCTTCTGCGACGACTA	ACATCTGAGGAAATCACATCCCGTTACGCGGCGTTTCGGCAGCCTTTTCGGAGGAAAACGCGGTGAATCCGCCACGTACGCGTCATCCGCATACATATTTCAG
cluster3014	Proteobacteria	3	NA	Other	NZ_CP023311.1	370001	371569	MDNRKVLYPYIRFSKDEQKHGTSYERQMDKIEKYAAENDFVIDDTLNLKDLGLSAFKGKHKDKGALGGFIKAIEKKSIPVDGSSYLCIEQFDRLSREDVDTAYQLFRSILKANVNIITLMDKRIYTKESLNDMMSIIYSIMLMSQANVESQKKSERITASYRTKLDKVKSGENILFAARYPEWVDNQGSIKDRQFVLNDKAEIVRRIFQLYLDGASMNGIARIFNDEGIASFMRTKNSINQWSSGNVSSILRNRCVVGDLCVSRTGDIIKGYYPPVISVDDFEATEGLRDKKRTLKTAGKPSINVFTGKVFCVECGRKFYFEKESFTYKGQKNIYHFLKCSGKRNNGGCHSLNIKYEDFLDATKAPLKMKMKKDPKKVGEIEDHISKIRGVVKELNGEL…	AAACATTAGCCAGAAAATATTCTACCTGTCCTTCTGGTAAAAAAGGGGGCGATCTGGGTGAGTTTCGTCAGGGGCAGATGGTACCTCAATTTGATAAAATCTGTTTCAC	CTGAAGGATCGTTCAACCGATCACTTTGGCCTTAACTGATCGGCATTAGCGATCTGGGTTAATGCCGTTCACTTAAGAGTGAACGGCATTTTTGTTCTTAGCATACCGT
cluster3023	Firmicutes	2	NA	Other	NZ_BCEV01000007.1	114820	116001	MEEGKRVSPSVPYGYFRNPKNKQELLVDKESAKVVKRIYHLVIEGYGVTQIADILTKDKVLIPSAYAEIHYPKNNHSSKKRGIEDPYFWTPTTVGYILEKREYMGHTILGKTICLDYKTKKRRKAKEDELIIFKNTHEAIIDEETWNNAQRLRKMVRRSPKYGTTSHPFTGLLICADCGGKLSYREPAEHKEKKYDCDYSFVCQHYRHRKGTCSMHYIKVKTVNEILLKSIREITDFAKEDKQEFLKVMNKLSDEKREEKYQEDKEKLEKLSSRNEELTTLITKLYEDHALGKIPVKHFDRLFNTYDTEQQDLEKQIQYFKQEIESYYQRKVDTDKFLKMIEKYTDIEKLTVPMINEYIEKVVVHEAMGGRQGKDRKQQVDVYFNFIGNCQVP	CTTGACAAACTGTCAAGGTTTTTTCGATGTACTCAGCAATTACTCACCTCTTTTTATCCATATAAATATAATTTTTCTTATCTTGGTATTTCTCTGATGGCTA	CCTCCTTTCCAAGTTTTTGTTATTTTCTCTGTCCCTAAAAGGTTAATCCTTTTGGGAAGATTTGTCAAGGACATAAACAAAATTTCTTTGACAAATTTATATC
cluster3024	Firmicutes	4	2	Other	USNM01000006.1	19324	20952	MKLAIMNNIDYKVGIYIRLSREDEEKEKYQESESIGNQRTLLMQYIKENKLNFISEYVDDGVSGTSFDRPAFNKMIADIEAGKINMVVTKDLSRLGRNYVQSGLYIETYFPEHEVRFVAILDNIDTAYDTSNNDIAPFKSILNEMYAKDTSKKINSVLQSKRNLGEYLGTAPYGYKKDPENKYHLIIDEEAANVVKLIYEKYLAGFGTMQIADYLSKKKIPIPSDYNKRKRGTKSLTYGLWQQSTVRFILSNEIYTGTVIQGKRKKVSFKSKKFIDLPEEDWIKVENMHEAIISKEDFERAKKVIKATKGSRVVQNDYLFKELLRCYDCKGYIGIRSPDKNGNIYGRCQRYGRFGKFDVCSPHNFNYQVFEEQMLEVLREVCKEYTNTKKLEEIAKQTK…	AACCTGGTTATATAAAAGCATATTTACCTGGTGTAAGAGAAAATGGTGGTCAATACACACATGCATCTTGCTGGGTAATTATTGCACAAACATTACTAGGATTTGGAAACAAA	CTAGAAAAGAATATGAGAAAAAAGTAGGATAGAAAAAATGTCCACAACAACAATACACACATGAGTGTTGTTGTTAGTACCATTTTTATAAAAATATTGATACTCTTAAATAC
cluster3064	Proteobacteria	3	NA	dsDNA Phage	DDME01000003.1	13582	15297	MIHLAIPYRRFSSDKQTGNTSLTRQQDLVTKWLSKNPEYKTLPQYDYVDEAVSGYHGDNIKFGQLGEFISEVEKGTFNRYKAPTLLIENFDRFGRLKPRKALGYITDILEAGVSICLLDRGEVITPDKVDDDFFLMQLVMTASRAHGESKRKSDNVTKAWQIKAEGIADGATLTRNVPFWINPDDRQLVIPERAKLVERIFKMRLESMSCYAIGKTLNQEGIPVYTHRTVTPGKDYKKRRVAPCWHSANVSGLLSNKAVLGILPAQQVNKHNKHRQDTLRADTPGYYPAVISATLFAAVQSLKDEKHGKKRVLSNINSIQIFKKMLRCVCGAYMDVAGCRSTYSGVFKCASARAGSTLCTKPSINRQKVEKALLTRLLPSLTRLDVNHELSNQIETLKA…	AAGTTTCCGGGACCGTAATGGTCTCTTTTTTTGTTGTACGGACTCTTTATAAATGAAGCTCTTAAAGACAGTACCCGCTGCAATGATGGTAGCGGGAGGCCTGTTTG	GCGACGGTTAATCTAAATTCCCTTAAATTTCAAATGTGTAATAGAAATTAAAATGAAAACTATAAATTCTATCGTACAACTCTGATAAGCTGATTCCTCATCCCTAC
cluster3065	Firmicutes	34	NA	dsDNA Phage	NZ_CABMLP010000001.1	818304	820178	MSSGTEAIDRKQRIRDRYRGVDTSELEVIPAKIVEGLGESTSIRRVAAYVRVSTDNDEQTSSYELQKNYYTDYIKAQPGWEFVGIYDDEGISGTSLAHRKGMQQLIEDCKAGKIDLILTKSIARFARNIVDCLSVIETLKNLDPPVGVKFEADNIYTLDSNGRMILTILASVAEEESHSKSIIMNWSIDRRFSRGLFLTPALLGYDQDEDGNLMVNQDESQTVKVIYYLYLNGFSLKDIAELLTDYERKTKLGNTEWNPGTIAGIIANERHCGDVLARKTFTPNFLTHKAKKNNNDRTQYRQRDHHEAIVSRDVFNAANHLRASRTYKRKNHPLPVLSVVDDGILRGYVPFDKDWTGFSAEEYREASESVMREKQSNTVEVRNRLDLTGYEVVRAQYFA…	CCGGGGCGTGACTTACATATACGGAATGTTCTACCGGTTTGGGCTGATTGATGTGCCGTAACTGAGGAGGTGAATCTCAGTTGGGAAGGACGGTAGCATTATAGAAAA	TACGAAAGACCGCAAAAAATAGGTTGCTATGTGCAAAAGTCTACGGTAATATGTGCCGGACGAGATAAAGGAGAAGATGGGCCATCCGAAAGACCGCAAAAAATAGGT
cluster3067	Actinobacteria	1	1	dsDNA Phage	RXJL01000050.1	22985	24637	MPSPLRALILVRLSRVTDATTSPERQEDACREFCTRQGMTVVGVAEDLDVSGSTDPLDRDGSGPWLRDRLSEFDVVVAAKLDRYGRSTRHVYGLFDYLNGHGKRLLSADGVINTLGPAGELILFILSWAAQMELDAIKGRNRDSAQYSLNNGKYRGGIVPAGFRKAKHPDKGWTLVHDVGCDRPGKDGHDECSGTRCRNAMAPVIQEIVRRILDGESQSSIVKDLNGREVMTARDRQAELNDRPTVGHEWSVSNLGRIIASPTLIGQGTRTDENGREVPLIHNGEIVQRGEPLISASDYRALRAKLDERAPATRKIAEPSLLLGVLECECGKPMWMLRGGKRVRADGTRRSAVDRYRCASHTQGDRKSCGHPSFKAPDAEALAHALITDALGSAPDGTA…	CGCCGCCTGCGCCGCTTCCTCACCGACGACGCCGGGATGAGCACGGTCGAGTACGCGATCGGGACGCTCGCCGCCGCGGCCTTCGCGGCCGTGCTCTACAGCGTCGTCA	GCCAGAGTTAGTTTCCGCAGGTCAGCGGGTGCATGTCGACAGTACGACGCGTACGCGATAGTCTCTTACACATGCCCTCTCCGCTCCGCGCTCTGATCCTGGTCCGCCT
cluster307	Proteobacteria	1	NA	dsDNA Phage	NZ_NQML01000019.1	154025	155449	MAAIIYSRISSLRQTVGHGIGRQESMALAYCERIGLAVADNVSDVCSGFHAKQMGGALGMLVKAIEDGSLTSSDCLVVESLDRLGRENTYDALERFMKIVRSGVDVHEVSTGIVYSKASPHLLHIAFAVMERAHNESLMKSQRAKANHARRREQARTEFVTTVTPGWIDVVNDVPVLNEYHKTVQLIFKMYLNGQSFKSIAMDLNNQEIELIPRRSGKGSRLSGWTDSSIRQILVSKAVCGYYPTDHEIIPDYYPACISEMDFQRVEDIRTRKAVSKQKSGIITFLSGICKCSCGLNMISYTTHWQTKNEKKTRRGLRCSARGLNSCSLAVVDTTTIEELFLKHLPDNTKLSSMFKVYYRKADALRARARALRKQQDNLIELVEAGSSSAKERFFELQQ…	CGTAGGAATTTCTCATGACCCATAAAATTATTCTCGATACCGATCCGGGTATCGACGATGCCATGGCCATTCTGTTTGCCGAGGCGCACCCCGCCATCGAGC	TCCTCGTGTTCATACGACAATAACACGTCTGTGTTAGTGCGCTAATAAGCATACAACCCCACGCACAAACACACAACAAAAATGGCCCCGAAGGGCCACTGT
cluster3093	Other	1	NA	dsDNA Phage	NZ_CP013910.1	2612310	2613722	MEARPLSAAIYLRVSTEGQAATDKYGLELQEDACRSYAKRAGFEVKQVYQDVITGTTSKRAAFSRLLADLPAYHAVIIFSVDRLARTVPIAYGLAQEIADTGAELHSSTEGKLSFNDDGQATAFGLHALLADSERRRIVRRLTEGKKQKVRNGQPLAPLRCYGYQNGEVFEEQAQWVRWMYQQALVTGTHEIMNELQRLGVPSSAGHPKWNRDQVLKILRNSVYRGEYLYGRDRRTRRAHPDAISCPCPRIVDDETWYAVQRAIDYRRSGAGRRGSRTDLFSLTGRIRCAECGAAMVGRRPGGPDTRNAGYVYYACGDPALMRHRKGCTHRKFYPAVDVHGAVQAELERLARQPAQLASMVVTPTSRPIDTDKAVHDIDAQLTKARNAYLRGIDTEDEY…	GCCGCGCCGGCCTGGAGCAGGGCGTCCTGACAGGCCCGCGCCGTGTGCCCGGTGGTGAGCACGTCGTCGATCAGCAGCACCGCGCCGGTGGGCAGGAAGCCCTCGTGGG	AGATCACGCTGGCGCTAGACCCGTCGTAGCCAGTGCATGAGTGGCGATGTGGTGGTGAGTGGAGGCGCACTCATGCACACGACGTTATCCACAGGCGGGCTGTGGATAA
cluster3135	Firmicutes	1	NA	dsDNA Phage	NZ_CP026095.1	2798174	2799730	MEINAVNHIKDVAIYLRKSRGQEEDLDKHREELVELCEKNGWRYVEYGEIGSSQKLMDRPELSRLLKDIQEDMYDAVVVMDKDRLSREGVGQAQINKILAENDCLIVTPTRVYDLTNESDMMVSEFEDLMARFEYRAIVKRLKRGKRRGAKQGKWTNGTPPIPYIYNPKFRDKTDKSIEKGEDLDSLIVDEEKLEIYRFIVDSFLNGMSPYTIAWELNKRKIASPRGSTWNNTGIRRLLKDETHLGRIIANKTTGSKKRLSTGRLDYKVNKREDWIIVENCHKAVKTKEEHEKILIEMQKRKRDSYATTGENALSGLIVCSKCGATMAQKKSKIESERYSYVEACKNFLEDGITKCDNHGGSTMYLMKEIERQLVMYRDDIEKENERVSKGGGLTKTIE…	ATATGAATCTATCCTTAGTAGCTATTGATGAGGCTCATTGTATTTCGCAGTGGGGACATGATTTTCGGCCAAGCTATTTAAAAATTAAAACCCTTTTAAAAGAGCT	TAGATATTTCTCTTTATTTAAATAGTTGGTCGTAAATTACCACATGCTATTGGGGAGAAGTAGTGTAAAAGGTACTTGGTCTGTGTTATTCGCCATATATCAAAAA
cluster3140	Actinobacteria	2	NA	dsDNA Phage	NZ_KV411303.1	2500431	2502218	MSVYSDSKVSHQAQRESGHRWCQANGAEVLDEFEDLGVSAIKVSTFERPDLGAWLTPERSHEWDTIVWAKVDRAWRSMRDGLAFMHWAEDNRKRVVFADDGLELDYRNGRKKGDMQAVITDMFMLLLSMFAQIEGERFVQRSLSAHGELKTTDRWQAGTPPFGYLTVDRPSGKGKGLAKNPDQQEILHEMARLFLEGWSYNRLAIWLNDNQIKTNHNLSVTAKAQKTGKSPKKPLSDRPWQDGTVKKILTSPATQGFKVINMQPDPEKRKHGIDPDYQIASDPVTGEPIRMADPTFDPETWAKIQDKAAERTAKPRDKTKWSNPMLGVVYCNCGAAFTRISKEDRNYFYFRCGRERGQACKDRTVRGDFLESTIREFFLQGHLAHRRVTQRKFVPGNDR…	CAGGTCGTAACCCAATCGCTTTGCGAGACTACGGATCTGGATCTCGTCCCACTGCTGGCGCGGTCCCGCGATATCGCGCCGCAGGTACCCGATAGCGCCTATTCTCGCC	CTTTTGACTTCACAACGGCAGGCTAACAGATCGGCATATGAGTGCTATCTACTGCTGGCAGTGAACTGTACTCAGACGCAAATAAGCAGATGATGTTTCTACAGGTCAG
cluster3144	Firmicutes	66	NA	Other Replicon	AANEKJ010000006.1	75968	77599	MKNTRRAVLYLRVSTQEQATEGYSIPAQRQNGIEQAKRMGYEVVSVYADEGESGKSTKKRLAYQRMMQDAKNHKFDLVIIWKHTRLGRNMLDILHTVDELLQHDIGLYSISEQFDITTSSGKLMLQLLGSFGEFERNQISENVQMAMKSLVRDQKRYAGGRRLGYISGTDEQGSKQLIVEKDEAKIVQLIYAKYMGGEGYRSIANFLNRQGYKTLKGNAFSTTAIKDILKNKIYAGYIEYARYLNWDTKRRKGKNPTPILVDGNHEPIIDRTTYGRVQERLLQEGKKPIWNHSGENLLTGLLRCPECSAPMAASNVTNTLKGGIKKRIRYYSCSAFRNKGASICHANSIRADKAESFVVARLKEVVQVPKILEQIVRELNEELIAQAKPLEQELAVVVI…	GCTTTCAAAAGTTAAGTTGTTGCTTACAACCCTTTCAAGCAGCTAACTATTTATGATACGGTTCCCCCCGAACAATCCGAAACGCCCGGTAAACCTGCTCCACCAGCACCAACC	ACAACCGGAAAGATGATATTCCCAAACAGTATTATTAAAAACCGCATCACTTATGATACGGTTCTGCGTATCATAAGTGGATGATATTTTATATACGATTAATTCACAAAAAAA
cluster3146	Firmicutes	15	3	Other	NZ_QRHY01000017.1	6257	7849	MMYQMGVYCRLSKDDGENKVSESIENQMKLIREYVTKSEDLEIADIYIDDGYSGLYFANRPEFQRMMEDIYKGKIQGVITKDISRLGREHIETSNYIERVFPSLGVRYIAILDGVDSVHHSNEELAQFKTLFNDMYSRDISKKIRGALTAQKKRGQFMSGFAPYGYVKDPADKHHFLVDEEAAKVVRRIFYMSLEGYSRDGIAKKLNQEGILTPSEYKRKVQGLKYANALEKAGAKGWAYPTINVILRNRVYTGAMVQHKSEKISYKVEKYQYIPEEQQYIVEGMHEAIISKDTFEQVQKLMKKRTRTPGFNSEVRKVNPYAGIIVCGDCGYNFQRVTCRDGYECGTYHKKGNTVCYSHFIKKEVLDSIVKNEIQRQAELALKESDKDEILKAADRKKE…	TCCATATATTCGCAATATCCTCTATAAATCGTTCTAGTAAGCTCGTTCCGTCATGAGAACCATATGTATTTCCAAAGCTGATATTAATTGCCACCGGCTGTTTAT	AAACACAGGAAATATCAGTGTTTTCTTATGTTTTCCCTTAATTATAAGGTTCATGTGTTCATTATAACTAGGGGAAAGTTATTGTAAAAAAATTTGCAGTCTTTA
cluster3147	Proteobacteria	1	NA	Other	NZ_CP025953.1	629857	631521	MNNRYSGGGKEMIADILQRVSTKKQSTDEKTGLKRQDENINNWLNQNPECTVRNEIVLKGQSAFSGKHVSNTLRLITAKHGDSVDINAKSISEFDKYLLEVYYGNMPAPDFLIVDEFSRLSRLKPSESNDLIRWFARMGISIVIAQEDKVYAPEAHDQFEDVMILHLRIKLAYEESKKKSQLIRTAKKHNLLKAMKEGGILKFGNMPKWLEVQNDQYVLVPHRAEAIRFMFDCVVSGMSKGATARELNKKGFKGWDRNGNDTENKWDATKIARIIDSKSVTGTHVSRTWKSDTERSSSYMGKAQSMEQGLEIPNAYPRIISDEVFHNAQLKRGSAITKQKKNCKTHNDGTCIIRNAVCSLCGSSMLYKHASRGEQYSEFLCSKRKYGGSCSNSSINYQK…	CTCAACGTTATCTTGATTCGAAAAATATTACCTACCGCCTATGTAATGCGAAGATGCAGCGCGGACGCAAAGAGCTCGACGCACTGGGTGCTCGCTCTCTAC	TAGACGGAAATCGGTAAATTTAAAAAAACCGCCTTTTTGAGACTTACATTAAAGCATAGCGACTGATTGGGGGAAAGAAGAAAATGAAAAGATTAGTACTAT
cluster3149	Proteobacteria	17	1	Other	NZ_LNRO01000005.1	14670	16553	MLTFSSRPQIYSYQRFSNVEQAKGTSLDRQKELIEEVAKRYDLDLNHNFVMTDKGLSAYHGDHKKKGELGLFIKAVDTGMIAPGSVLIVESLDRLSREDVMTALGCFSELLKADITIITAMDEKTYTKDSLKDTGEILMSVLIMARANEESKAKEKRSVGFINKQLQNFYDGKKADVAGAIPFWISRIQSEDPKIKKGFYINDKREVIDLIIDLYFVKNKGLRSISKELLKRNISTPKGGEVWGVSTISSILNNEALFGRKRFILREKSKEKEEEIVLDDYFPAVMSKDDFESMQAIKKRKSGAGKGDKSKRGGLVYLLTDYGKKAVCAKCGRGIGSQPQRQKGHIRRRLHCYTHKEKGTCCKSIIQDYIEDAFLMSVARHIDYNLINKTVDPNQAILV…	GCCGCGTACATCGCACCTAATGTGTAAGATGGGAAGTAACCAAATGCGCCGTCTGTCCAGTGGATGTCTTGCATACAACCGTTAGTGAAGTTGCCTTGAGTGCTTAA	TTTTCTTTATTATCAACGGAATGCTTTCTAGAGATCAGTGCTCGCTCAGGGTCTGTCTGGTGAATACTGATCACTCTTTTGAGTTTTGAGTTTGATGAATGTTTATT
cluster3151	Actinobacteria	1	NA	Other	NZ_BDBG01000025.1	60775	62514	MTRSKAKTQVEPAWLADINAALAVAVADVDPAQWVYGYVRISRDEKDRAEGMHLQAKNQVKLAKRKNLPLARIWCDNDMSGADLDRPALREVLGLVTGGPAKVVLTRDVARLTRDYDLGNELMKLGRDEGVRYCFVNATDYDLTTGAGRKNFMVAVAEAVEYREVNTENLLERMSEEAAKGVMQGGSRRFGYGKVAGTHPITGAEILDRCALRDEEVEVLREGRDRLINGETQTAIVTDWNARGVTTAEGELWGVGRLAKQLLLEAYVAYDQGEHTDANGDRCECLNNPEGNGIRFHERSGTRHRGQWPAIFTRAEHDAMRAAVTAHRRSKNPERPRQRNAFYWLTGLAECGGTWREGTDRAGQYCGGWLVGSALERTRKSGPPVIQRRYGCRSKDARK…	GATGACTGTCGCGGCCCTGTTCGAGCCGGATCAGGTATTCGACACTGACGCCCGCGAGCATCGCGACCTCCGCGCGTCGCAGACCCGGCGTGCGCCTGCGCTGA	CACTCAACCAACACCTTGATACCTAGAGAGTGTGTAACCAACATCTCACTCCCGAAAGGTACCCGTTATGCACTCCTTCTCATAAAATTGGTACATGACGCGAT
cluster3157	Proteobacteria	1	NA	Other	NZ_LMAR01000082.1	51717	53318	MHDTTTTKPKAYSYLRFSTAEQSKGDSHRRQLALAEEYCRQKGLELDRTTTFEDLGVSAFSGKNRRKGALRAFLDAVEEEIIPSGSYLLVESLDRVSREAILDAQATFLQIVNAGITLVTLKGTPKEYSRATVNANPVDLLVSLLEMIRANEESETKSQRIKADWSRKRTRAAAGEAITSQIPAWLQRVGKGFEVIEERAAIVRRIYDLTLQGLGQHAIMAMFNKEGLKPFGRAKWWHRSYVRLVLHNPAVVGTFVPHRMVAGRREPLEPIPNYYPAVITPETFEAVRALDKPVAGPTKMFASMFSGLVKCEECGGPMVRTRKGQAPKPFYHVFVCHNAKLGLGCECRTVRQQTLEDMLRSQMFKFIEDAPTHDEDLTEELNRVEEHISITQEQAAMLV…	CACCCTTGGCCGCGACGAAATCGAGCTCGGCCGGCGTCAAGGACAGGGGTTTCCAGTCGAGGCCGCCTTCGAGCAGCAGGGGGCGGCCGGCATTGCGGGCACCCTGG	ATGTCCTCGCCGAAGCCGTCGTAGCTTCGGTGTCTTTTGAACACAACTGGTTCCAGTTATCAACCAATGACACCGAAAATCTTCGCCGACTGGGCAATTGACTCCGC
cluster3172	Firmicutes	7	1	dsDNA Phage	NZ_CRJX01000003.1	76514	77941	MKTTNKVAIYVRVSTTSQVEEGYSIDEQKDKLEAYCKIKDWKIYDVYVDGGFSGANTQRPELERLISDVKRKKVDIVLVYKLDRLSRSQKDTLFLIEDVFAKNDVAFISLQENFDTSTPFGKASIGMLSVFAQLEREQIKERMILGKEGRAKNGKSMSWTTIPFGYDYSKETGVLSVNPTQALIVNRIFTEYLNGKPVVKIIRDLNAEGHVGRKRPWGETITKYLLKNETYLGKVKYKDKVYEGQHEPIITQELFDLVQLEVERRQISAYEKYNNPRPFRAKYMLSGLMKCGYCGASLGLRYTRKDKNGISHHKYQCRNRHSKDLEKRCESGWYSKEELERGVIKELERIKFDPKYKNETLAKKEETIKVEEIKKQLERINNQVSKLTELYLDEIITRK…	TGATTTCCTACGAATAGATAAGTAGGAGGAAGAAAATATGTATAATAAAGTTATCATGATTGGGCGTTTAACGTCTACACCAGAATTGCACAAAACCAACAATGACA	TGTATGATATGGAGAGAGAAGCAAGTTAAAATACTGTTACTAACTCTAACTTATCATAATTACTTTGACTAAAATACAGAAATACGCTAGACCCTTTAAAAATCTAG
cluster3173	Firmicutes	15	NA	dsDNA Phage	NZ_VEHF01000003.1	405469	406965	MIGILARVSTEEQARTGYSIDYQIREGIKKAGTSDIKKYIDDGYSGEFLERPGLTQLRKDVKEGLITKVICLDPDRLARKLMLQLIVTDELEKNGAELVFVSSEYAKTPEGQLFYSMRGAISEFEKAKINERMSSGRREKARKGKVVKNSFTYGYDYDKEKSEYVINEAEARVVQLIFELFTKPNDIAKGMNGIARYLTDNLIPTKRGAEVWHRNVVRQILMKEAYTGRMPQNRWDTEGMLGNKYRAPEDKVPMTVRPKEEWIYVDVPQIIPPEKFEHVQKLLAESRRRHTKESMHQYLLSGLLRCTKCGNTMTGRKSKYWSKYIYEYTDKKNSVGAKEKGCGRKIACAKIDEMVWDTILNWLNNPDEIAAAVEETQVAYMDNEIERVEQDIEKTKAAR…	GGTCATGCAGGGATACGTCTTTACGTGTTTTCTTCAGAGATCTTAAGTGCATTAAGATTTCGTTTTCAATACATCTGGCGGCAAAAGTCGCCAGCTTTGTGCCTTTGCCTT	AACCGCACCCTGGAGGGTGCTTTTTCATCTCCACTAGCACCCCTAATGCAATTAAGATTTCTATTCTAATAACAATAGTGGTGCTAAAAAGGAATGATCTGTACCTCATCT
cluster3180	Actinobacteria	7	1	dsDNA Phage	NZ_HG315953.1	5026580	5027971	MRAAVYLRQSQDRSGEALGIDRQREDVRRLVEARGWTVVAEFVDNDVSALSRKPRPQFSAMMTRVDAGEFDVIVARHMDRLLRRLSELESTLERCQRAGVAIVTASDGVDTSTDGGRLVARILSSVAQGEVERKGSRQRSAAAQAAKQGRWVGGRRPFGYEKDGITICEPEAAMIKQAYVDVLAGETVSEIARRWNASGVTPAQSEKRWYRGTVKDVLTNPRHAGLRRYRTPEERAKIRQNPELGIVGKAEWPAIVDETTWRAAVRILTDPARLTGRAGAKGLLTGVALCGVCGQTVHRGGAVGRYPMYRCISGRHVSRRAEPVDEYVMAVVVERLQQPDAASLWAPELPDADELMAEADKLRRERDGIDDDRAEGLIDRVRWRTMNERIACRLGEIEA…	GGCGACCTCGTCGGGGCCGGGCGAGGTCCGGCCCGCCAAGTCGGCCAGGCTCCACGCGACGCGCAATGTGCGATCGAGCCCCCGGATGCTGAGCAGCCCGCGATCGACCG	GACAGCGGCGCGCACCGCTTGACTGTAGCACTAGTTCTGCTAGTTTCGATTCCACGCGACAACAAGCCCAACAAAGTCGCATATGTCGAAAGGACTCAGCCCCATGACGA
cluster3201	Firmicutes	1	1	Other	NZ_SPDU01000001.1	1457528	1459048	MAVRKSAKKVKTGRVAIYIRSSREREGGEDETLFTQRKILTDIAKNKGYSYDIYEEIESSVKEDRDELGKMKNKLVSCEYDRILVTKLDRLARDTGIFTDIKKICIKNGILIETTTEEIDLTKKTDKMMYNFKSLIAESEYDEIKDRLLTGKFNTVAKRNRWMGSVAPLGYRWDRNVKQLIVVPEEKEIIRKMVELALQGYSSRQIASKLNAMGYRGKKGSPFKTDRVLRILSNKAYLGMCEYYSSYLNETAIAKDCHEPIMTVQEYNDIQALIKSRVSKENLSSLGVKSPVNKILKCGVCGKGLTIQLNNKVRKSGKNYSFYQIRPCLHYLDDLNTVRCNNAGVRVSVIEEAVIEYLKQHKPEIEASIQKLESKDTSELENQLMDTIETVKSNISKYQ…	TATCACGAAAAACCAATCCACAATCCAGTCTAAAGGATGTGAAGCTTTCGTAAAGATGGCTCAAGCACAGGTGCAGGCTTATGAAATCGATAATGCTAAACTGCCCGA	ACTGTGACACTTTGAGCTAAATATTTTATGGGATGAACTGTGCTCAACCATAAAGATGATTAATTACAGTTCATCCTCATTACATATCTGATTTTACAAGGGTTTTAG
cluster321	Firmicutes	2	NA	dsDNA Phage	NZ_NIHO01000002.1	114402	115799	MQEKILRCAIYIRVSTFEQSVHGKSLQAQKECLEQYATDNNMSIVGVYADEGKTARKELKKRKAIHALVEDVKRDKIDVIIFWRLDRWFRNLSDFYKVQDVLDEHGVRWISVSEPGINMETRDGRLQLNVVLSIGQNEVDTTSERIKFVNEASIRQKKLIFGDANMPFGYKTGVVDGKKCMVKDSETEHMVEDFFEYFRNHNSKKGAIRYMQETYGIDFSYGMLRTMLSSEFYKGTYRGYPYCPAYLSEKEWDEMQTISKRNIKNTPSGRIYLFTGLMRCPVCGQKLVGTGCSSIINRKTGEKRTYCYYRCNRALIDHICTYRHRVSQNLIEKYLLENLEREYEKYKVRTNQISEELKKQKKAKDPKKLRKEMERLNLLFQKGRISFEYYDTEYNRLEE…	ATCCGATATCTGCTTCACCAGAAAGTACAGCAGTCATCGTTTTGTCGGCTCCAAATCCTGTGACGAGCTCCAGTTCAATGCCCTCTTGCCGGAAATAATCTTTTTC	ATCTGCCGTCCTGAATATTGTATCATTTATTTTGTACTAATTATACTGCCCCAAATGGGGCTAAACACTTAGTACAAAACAGATTATAAAAAATCTACAGCTTTAA
cluster3212	Firmicutes	1	NA	dsDNA Phage	NZ_FNJF01000005.1	155051	156445	MKKRAGLYIRVSTEEQVDNYSIPEQKRRLEAYCQSHDWAIAEEYIDGGFSGAKLDRPAMQKMIADSKAGNLDVVVSIKLDRLSRSQKDTLHLIEDIFLPYHVDYVSVNESFDTGTSFGRAMVGILSVFAQLEREQILERMHSGMEARAKTGLYHGSKPPYGYALEKGVLKINPTEALAVRKVFDLWLKGYSYNKISEIMEETYHGEKAWMHPSAINQLLTNPAYTGKIRFAGEVIEGQHEPIIDEITFKKANLRLETRAANRGRQTTYLLTGVIWCGNCGSRFGINMSTCNGVRYTYYTCSPNRRKKGNEGIRCCGNKPIPTKKLDPLIIEKIKRLAISKDFFEEIQKPDASPSDAIASLESAAAEIDKRIGKLMELYSMDGIPTDTLSQQINTLYAQK…	TGGAATCGGTGGGAATGAAAATCACCGTTAATTATGGAGAAAAGGATGGGAAAATTGTCAAGGGTTCTAAGACCTACGGCGATGTCAAGAAAGAAGTGACAGA	GACACACTTTCGAGTGTGTCTTTTTTATTACCTGAATAAAACCAAGAACTAAAGTACCTAGTTTTATTCAGGTAAGTGTAAAAAACGGCTAAATCTAGCCGTT
cluster3214	Proteobacteria	2	NA	dsDNA Phage	NZ_PUPV01000004.1	345677	347290	MCVTLHPMANAYTYIRFSTLEQQHGDSLRRQNEAIEDFVASNKLRLTESQAFQDLGVSGYRGANLKSGLGKFIAEVEAGQVPKGSYLIVESLDRLSRQRVMDALTLLVTLIDKGIKVVTLNDAGPQVLDKDAGLPALVIALSTMQRANSESDMKSKRVKAAWANKRKNAANLPVSSRGPEWLKFNKLEKKFEPLNERVSVILKIYELADAGLGRGRIVKHLNTNGYLSFRSPSQGWQTSSVTKLLKNRALIGFYQPFQLAYDEETGKKSREPAGEEIPNYYPSVIDLDLFRRVSTKKYAPTVPLKGRQGESLTNLFTGMTFCKWCEAPMTLTNKGPGSKGGTYLVCSKARRGKDCIYRSWKYEDAEIYILTALRGLDIGSILAGIDLDGRLKEVRNLIA…	CCGCACGCACGCCGCGCACTGGAGATCGCCGCAGCCGGTGGCCATCACCTGCTGCTGGTCGGCAGCCCCGGATGCGGCAAGACCCTGCTCGCCTCGCGCCTGC	ACCTAACTGACAACGTAAATCTTTTTTTGGGGTGTAATAGTTGACATAAGGCTCCTATGTGTGTCACATTACACCCCATGGCAAATGCATATACCTATATTCG
cluster3215	Proteobacteria	4	NA	dsDNA Phage	NZ_MITG01000003.1	198108	199685	MAYYGLLKGSNMKAYIYSRISSAIQKKGHGLDRQQDITLTYATQLGFDISEEVLQDVASGYHGKQMEGRLGVFLEGIKRGKIESPAALIVESLDRLGREHTMDALPRFIDIVNHGVEIHEVSTGIVYNREETHKIHIAIAIMERAHNESLMKSKRARAAANKRLQRAQQGENVVINVNLPCWIRSQDGKLELVPEYAVVIRRIFELYLEGKGSNKVAQILREENHPYFTSNIHSKKIRSRVWTDQRVMDIIKKDSTCGVFRSTVNPDTVIDGYYPAAIDKATFERAQALRMSRVRTAKKSKKGLNILSGLLRCGHCGSSLQYTRSYSNKKKTRMYENLRCRDRAARMNCDSRSVPLRPLEKLILGWVGTIPLFDIKAASNDELEQKKAELTQLEQQAEN…	TAATTGGCTCGCCACGATTTACAGAACTATCGAAAACAGTGCCATCGATAAGCGTGCCGTGGTAGTGCACTTTCACTTTACTTGTTGCGGTTGGGTGAACGTCACCTGTA	GTAAAGTGGCACACTAAAGCAAACTTAAAAACTGTGGTATACATGCTAACAGCGTGCCGTTCCAATGTAAACCACTGTAGTTTTCGCTTACTTGATTTCTAAAAGCTCAA
cluster3225	Proteobacteria	5	1	Other	NZ_LJQX01000027.1	86286	87917	MPRKCYPYIRFSHKKQEFGTSVARQGDIHQFIEKHSLIVDTTLEDLGVSAFRGKNAKKGQLGGFIDLVEQGLIEPNSILLIENFDRLSRQKVIKSTQIFINLLNHGVDIAILDTGKIYSRDALHTSDFFLAIIEFERANAESARKSDFVSSAWTQYRAEMRATKAPKTRKTPSWIGVEGTIRTRPGEAATARFVVIEKEARKIRKIFELALSRGISETARAVNEWLEPDEPKYSLHQIQYLLKNRKVIGEHQPQKMGEDKNGDLKLAPEGGTILNYYPAIIDRTVFDEVQEQIKNRKPFAGRFSATRLNIFSGFIVCGHCNGTIRYMDKSNSEDPGKKQYLICTNSMTGKCVMPHRLTYEFNTIVWNVFRTVDKLNLSEVFQNDEAILKLNVSIKDEEN…	AGACATTCCCTTTGATCGTTCGATCAACCCGTATAGAGGCTGCGAGCATGGCTGCATCTATTGTTTCGCCAGGCCAAGCCATGCGTATTGGGATATGTCTCCGG	ATAAATTATTATTTTTTCGGTGCTTTTCCAGTGTCTTATTGCACAACAAAGCTGGCTTTAGTATGTTAAAAGACACTACGGATCGGAGTGTCTTGAAATGCCAA
cluster3226	Proteobacteria	1	NA	dsDNA Phage	NZ_ACZC01000073.1	65793	67340	MKNVILYERFSSLGQKKGDSLVRQSRLCDEWCKKNNGKLINAYVDEGVSGFKGKHAAVGALSKILSAIENGYIERDTYLLIENLDRLSREEISTALDRFSSILRAGINIVTLMDGKVFTPESANNLPDLMWALMTMARANEESATKSKRASSVWLSKRKFVEGGGKPKFKTPNWLDYDEKKQEYKLNKHAASVALIFELYLKGKSINRVAMDLNELKTPPIGYSKKWSHSTVRWILDSKQTYGVLDAKTMYQDDFYPAAISKETFYKAQSELNRRKNKTGRTRNDKTPNLLTGLACCGVCGESITMQGKNHSSTGKAGNFKYLMCSTKRYSHVESHCGLPNFRYKYVEMILAVILSSIDTLPKSRDDKDNIVRIKTEIESIGEELEDIEKQIDNLIEAL…	CGTCGAAAACGTCGTTTGATTTCCCAGGTTTCGTACCGGCTTACATTCGTCCTTTATTCTGTGAAGGTATTGGGCCATTCCGTTGGGCAGCGCTGTCTGGCG	ACACCATTGAACAAGCTAACAATAAAACCACCTCACTAGACTAGAACAGCCCACAATTCTAATCAAGTGCGGTATGGTAAAGACTTGTAAACCCCCGTAAAA
cluster3240	Proteobacteria	2	1	dsDNA Phage	NZ_MBTR01000002.1	47816	49408	MGIFMYTSEIYKSKQQLITPSSTRPLAFSYIRFSSKKQELGNSLQRQMEAAERWCAYNNVELSPITFDDLGVSAFKEGTRPALADMLEYIKTGIIPKGSFILLENSDRLSRRGFKHAVDIVHEIVNNDVYLVVLGNNPVVYDKHNIVDLSSMLSLLLDSDRGRQESARKSVLIKAAKKHLRSTREAKGKLPWWLSAVDGKAELNEFSAVIREMVDMKLQGVSAQKIATHFNNKGVLNAQGTAWKAVSINASFKNKLLYGTKVYYEVVGTNGRDCAPVEEVPNWAPAICSKREFDAIQPKKRVKGELTRTSAFTGLLRCPNCHGAMQQRKQYHKGKEYTYRRCLNYGEGRCTVKDNFKDVDVVAKAALQHLKVINTSSSNDELNQAIEQLNAAKNKLETQ…	CGAAAGTCAGCTCAGGAGCTCTTGGTAGAGGCTATGTTCTGTAGAGAACCTTGACCACATGCCAGCCAAATTTTGTTTTGACCAAGTGCGGAGTTAACACTTCA	ATAACTAACGGTTTTACTCGTACATGATTATCTACAATCGATATAATACTTTGATATCATATTAATTGGATTAATCAAGACCGTGTTATCAGATTGTACCATCA
cluster3243	Firmicutes	1	2	dsDNA Phage	NZ_UFXA01000002.1	470515	471993	MKCAIYIRVSTKFEEQQSSLANPKLLFENYVLERGWTIYEIYTHIESGTNDRNRPAFKRMLNDAQEKKFDVIMAKELSRLARNSELAHKTKRIAEENNIHILTLDNAINTIKGDLELFGLRSWLYEQESERTSQRIKHTFKTKANSGLVTGGTPPYGYYLKDNKLYVRNDHTPNIVKRIFKEYILGRGFDSIAMRLYNEGEPTPAMVANKRNAKDKWHGSTIRLILQNEAYIGNLVQSKETKLSVTSSKRIANPKDKIIRVLETHEPIIDKDTFYLVQNIIKERKHKKYHQKTHLFTNIMFCNDCKKGMHFKKNRKGYVCGSFNKHGKKACSDHIIREEALSKKILNDINYFISRINDDKIFYDIESTISKCILDNKANLKSLEDEKNSLLKQKNEALV…	TCAACTCTGTCATTAGTATTTCACAACTCAGTCACACTAATAATTTTAAATTTACAATTATTTGTACTCCCCCCAAAAAGTCACACCAAAACATCCCCCTCAAACTCG	TTCTTGGTTCTGATTGAGCTTTCAAGGTATTTTTTCGAGTTTAATGTATCTTTACAATATTATTTTTTTATTAACTTAGCTACATTTTCTACGTGTGGAGACTACTAT
cluster3247	Proteobacteria	12	1	Other	NZ_NMST01000008.1	23360	25006	MQKIIYPYVRFSSEKQSAGHSHERQIEKIKEYASVNGYEVNDTLNLRDLGVSAFKGKNAEKGALAAFLKMIEDGTIPTDGTSYLCIEQFDRLSRQTVDEAYSLFRKILISNVNIITLMDEKVYTKKSLNEMVSIISSLLLMEQANVESDKKSKRVSAVFKKKLEKLRNGEKIQFAYMLPGWIDNIGTKQDPNFIINDQVKTVRMIIDMYLGGETMGHIARILNEKQIPQFARKKTKNAISSWNSGKISHLLVNRCLIGELKISKTGEVIKDYYPSVISKDEWDIIQSTKRTNATIKVAGRKTINIFQGRLFCADCGNKYYFETDDKTGKNGKKYIYHMLKCSGRRFHSCDSKSIKYDDLTNNNLFFFEKVLDQKTEDYYNKIKLEISQFENQIEELKKE…	AATCAAAACGTCCCCCCTCTTTGGGTAAATCGGCTGGGGCTAAATTGACCGTAATGCGCTTCGCTGGAAACTCAAAGCGAGAATTGATGATCGCGCTACGCA	TCTCTATATATCACCTTATAAAACTTTCCCCTTTAATACTAAAATTAACGGTGATAAACTTGAGCTTTAACGGGAAAGATTTATACTCGTTGTTTCAAGGCT
cluster3256	Firmicutes	2	NA	dsDNA Phage	NZ_MEDC01000003.1	510650	512245	MSTDKQVDHGTSLEYQREACLRKAGELGIPNEFILEYEERGFSGEDIERPRMDELREDVKKEKIERIIIVHPDRLSRNMIDRLLVCTEFEKNNVELVFVDTEYKNTEEGKLFFNIQSSIAEYELALIKKRTRRGSIKAVKNGFVMPMRVPPYGYDYVDRQLVINKEEAKFVRKIYQWYVYDKLKIREIGERLSILGAKTKMKKSHLWNQSTINKILKNETYIGKFYYNKKKMKKIKGEKTKSGKPKRAYENRDKEEWIEVSVPPIVDFATFTLAENQRVKNTSHSGNVKHQYLLRKMIRCAHCGAKYSSYTTTSKTRSRVTGEVTSTHSYKNYRCVNKNGRVFGEGAKSCCSKILKANEIEKQIWEMVYDFIFDPSKIVHAGKEERANDSVRQAYDLLK…	GGACCCTGTCGCGGATCAGCGTGTGCCTCGTTTTCACCTGGGGCCAGTCGAACGCTTTGCCGTTATAGGTGACAAGAGACTGAATATCGACTTCACTCAGAAAGCTGTGATAGA	GAGAGTTGTGTACAGTTTTTAAGTTAATAGACTATGTTAGTTGTGGTTACAACGCTTTGCCGTTGTGTTGTCAACTAGCATAGTATGGGTGAGCCAATATTCTCAAAATACGAT
cluster3262	Firmicutes	1	NA	ICE/IME	NZ_QSIY01000002.1	94256	95797	MQENKQNLRFTALYCRLSSDDELKGDSNSIIHQKQILQDYALKHSLTPTEIYVDDGFTGTNFDRPDFKRLLSDVENDLVKTVIVKDLSRLGRNYLKVGYYTEVLFPEKGVRFISIADNLDTSVNDELNDFIPFKNIMNEWYAKDLARKQRAVVKSKGNSGIRLATRPLYGYKKAENGDWLIDEPTAAVVQKIFDLYLKGYGPASIANYLFANKVKIPSTIGLPKLNPEQNPYRWSKDTVAKILTCQDYCGDMINFKRSDVDSLVIFHDRQEPIISREIFAEAQKLRLDRKPVRHDYSEPVLFSDLLLCADCKSRMYAQRRYHGTTSYSCSKARKTQGCTSHYINEIKLIDCVKSDINKLIKNKGIVIKLAKEKMHIDTKTAQCANSQNLKNAKKRILQI…	ACCTCCCGTCTGAAATATAGTCGCAATGCGTTGTGCATAAATGCACTTCCTTTTGCTCGTTATTTCAGACAGCGCTATGCTCCCTTTATCCGCCACAGGCGG	TGACTTTAGTCTGTATGAGTATTTAATTTTGTACCCTCAGCGTAACGACTTTAGGGCGTTACTGTTTGGGTACAAAATTTACTCAAGGTTGATTTTGCCAAT
cluster3271	Actinobacteria	3	NA	dsDNA Phage	NZ_JODR01000001.1	389139	390824	MTVHELPATFSSRGEGEPYIGYIRVSTWREEKISPELQETALRQWAARTGRRLLEPLTYDLDVTGRNFNRKIMRDIERVERGDARGIVVWRYSRFGRNRTGNAVNLARLEAAGGQLESATEPVDASTAIGEFQREMIFAFGNFESNRAGEQWREAHEYRLAAKLPASGRARFGYIWHPRRVPDLSQPGGWRLQQERYELHPDYAPIVEEMYERKIEDHDGFNNLAHWLNEELNITTTRGRPWGVSSVSRFLDSGFAAGLLRIHDRDCKCGYGANPKMHRCPNGRMIYLAGAQPPIITPEQWEAYREHRAETKRTPPRARRATYTLTGLMRHGYCRFHMAAASNSNRHGPPEPGFWLVCSRHKHSNKLECPHGINAKREQVEGDVLRWLAEEAAAGVDAA…	ATGCGCGACGACCTCCTGGCCACCACGATGATGAGCGTCGGCGCCTTCATCTGCGGCATCGGCACCCTGCTCGCCCCGCTGCGGCACCGCGCCGTCAACGCCCTCGCC	CCGACGCGATGAACCAGTGCGCTGACTGAGCCCCCTTTAGAAGCGTTGTCCTGCGGCAGTGCATCTAAAGGGGCCTCACCGCCCGGGTTCGCAACGCGGCACGTAAAC
cluster33	Actinobacteria	1	NA	Other	NC_015859.1	2621971	2623473	MASSNTGSSDAPDRPLRACAYARVSLDLKEGAGVDRQLKACRDLARLKGYDLLAEFVDNDRSAYSGKARPEYSRMIAGLKAGKYDRVLCFHTDRLARRTVDTLDLLNLLKSTGAKVEVVTGNGLDPSSSDGELLGTILAAISQAESRHKGERVRAAQEAAARAGKPRRGGNRTFGYEHGMAEFREDEAAWIREAARRVLAGESVRSICQDMDADGVKTTTGGIMRTGVLRATLTNPKIAGYATWNPRRADGRLVKSDRQIVGRGQWEPILDEDTFHAVEAVLRDPARATNHRGNQVRHLLSGIVRCGGCGRVMYINSRKTRDGKGRRYFYFCKGAQGDGSGARRGKGHYSRAREPLDAYVTETLLARLERDDVTELLARSTGAVDAVDDLTRRRDELRQ…	AACCGCCGGCACCCCGGTGAGATGCCCTCCCTGTTCATCGTGGTGGATGAGTTCTCCGAACTCCTGCATGCCCGTCCGGAGTTCGCCGACGTCTTCGCCGCAGT	ATCGGGGCGGACGGACGACGTCGACAGGGTGTGACTGAATGGATCCGTGTGTTCACACGGTTCTAATCGGACACACCCGAAGGTTTACCATGTGCATATGGCAA
cluster3334	Proteobacteria	1	NA	Other	DGIU01000077.1	146789	148051	MIVTLDDGLTYDQKSANSNHLFLLVAKVQQAYNYSEALSRRINAAYDRRRRAAKEGKAVKRHTPMWIDKEGKLIESVAPLVRQAFEDYAAGLGERRICRRLRESGHELLQTINGTTVKRWLTNTTAIGNWGEIPNVYEPVVPKELFYRVQEQLSRNKDQKRSAPTAYLLTGLVKCGHCGRNFNVKKHPNTGATMQCTSRARLTLDGCSNSRSIPKQLLEHIRVKTSLPYVERALAGQLLTEHQKRKIEIEGELEDLSKRIGNLANTIAAIGLVPEIQEQLEQLQAQRKQLQDERLILDRSTDDAVSTNTIINVEHDYLANDPIKLNALLQQAEYSITCFSNGEIWVSGDEHPWKYKGYDRSAKSYVYEDLGQEYRLLMLRPEHQELLDRVNKQPLPEPT…	CCGGCTTTCCACCACATCCGCACCGCGGCTTCGAAACCATCACCTACATGCTCGAGGGGCGCATGCGTCACGAGGATCACATGGGCAATGTCGGGCGGCTGGAAA	TGCTGATTCCGAGCTAACCAAGATGGCCATTGTATCATTGCCCCGGTATTCTCGAACATGGGTGCAGATACACAACGTAAATCCACCGCACTACTAATGCACACT
cluster3336	Proteobacteria	2	NA	Other	NZ_RKQY01000001.1	69415	71046	MTKAQAYSYLRFSTPDQFKGDSFRRQTVMAEDYANKHGLELQELRFKDLGVSGFKGMNLKAGALGRFKQEVESGSINPNSWLLIEAWDRFSRMPTEYVLPEMLSLIDMGITIVTLKNGGKVHRKGNLDMTTLLTCVIEMSQANEFSQNLVRRISAAKESKRQSIKLTGTGRMSSNCPLWMKPKGSDGFELIEERAAVVKKIFELTIEGHGRKAVCNYLIKNEVKPFSPKARTWHTSYIEKIIKNHQAYGSVQLYKNREPDGDPIRGYYPAAVSEDVYLAALHATRKRKIADNKGVTRKSRVNIFSGLLWCKCGDMLRLKNNGKGQFYYKCINVLEHRGCTARTLKQKPTDEMLIQALYLLGDKLVISGGVDKEDMSNVVAIRLKEELVKTESKRDVAMN…	AGGCGCCAGAAGTGACCGTTGAGGTGCATATAAGCAACGGAATGCCTGGCTTTACGCTGGTGGGGCTACCTGAAACAACGGTCAAGGAATCTAAAGATCGAGTGA	AATGGACAGGGAAGCAGATAGCAACCCGAAGTAGTTCTTATTGCCTCACATTTACAGGTGTGGGGTATTGAAGACTACTTTCGGGGAGAATATGATTCTAGCACC
cluster3339	Proteobacteria	21	NA	dsDNA Phage	NZ_NNEM01000024.1	76399	78108	MTIAYSYLRLSTKEQIKGDGARRQFEATIKACEEHGWQLSSTTFKDLGRSAYHGHHLKHGDFGVILESIREGIIPSGSVLVLENVDRMSRQDPQESVYLMLDIIRAGVKIYTLHDRRLHEKESKDSFMNLMVWALAAERAHDESRVKSERVRQAKAERRRQAREEGKAIVGRVPSWIRKVTPKGGEPYYELDEERAEVIRLIFQLKLDGHGLGAITNELVRREIPPMGNRKLSTGEMKWQVSTIRKWLLSPTVYGQYQPHIRVDGKKVPEGDPIDNFYPAAVDRETFLKVQAVLGKHNRGRTAEEGENMLRGLLRCECGGNLSLHITKRGDRRYKYLRCNHDFMDSCTSKRFDYDGVESLLLQTLQSIDWSSVLGIQSDKNKDAMSTLKERKVVLDEDL…	AAGAGCGCTTTGGTCTAGAATACGACCTCGATATTTACATGATCGTGGCGGTTGATTTCTTCAACATGGGCGCTATGGAGAACAAAGGCCTAAATATCTTTAACTCTAAGTTTG	AAGAACGCTTCGGTCTTGAGTATGACCTTGATACCTATTTTTTACTAATTGTTGATTTCTTCAAGAATAAATCCACATTTGGTAAAACATCATTGAATGGCTCTGAAGCCTTGC
cluster3340	Firmicutes	2	NA	dsDNA Phage	NZ_JNIO01000008.1	1028907	1030388	MNAAIYARVSTDKQAEQGYSLGAQIADCTAKARSLGATLVQEFIDDGYSGAYLDRPALTSMRDAVRAKMFDFVVVYDIDRLSRNLSHQLLITDDIESAGAQLHFVNADYKASAEGRLFYAIRGAFAGYEREKIRERSMRGRVAMLKQGKVIEDSHVYGYDFDKENHCYIINELEARNIREIFRLYLMGFGGTSAIARHFNANIDKFPPPNRRKWAVSTIHDILKREMYTGRFFAHKTYHFRTGLKSERRIERPPDEWIPMQCPPIISDEEHKRAVELLSKNRTFDLHRKRTPFLFQGLLYCTQCGRMLNVRRNGKNVAYYMCIHNQNDGNFASCGSRNFQCAPTDAALWELLESICQSPEAVENYIRKSLPPPAPGAGAEDARQQELSRIHQERQSILQ…	CTTTTCCGAAGCATCATTGAAAAGCCTTCGGGGCTGGTAATTTTGTCGGGGCCCGTGAATTCTGGCAAGACCACGACTCTCTATGCCGCCCTGCAGGCTTTGAATAAGCC	GCGCCCGCATCTGGTCGCGGGAATGGGCATTAGTGTAGTTTCAATTTCCCGCCCGTGAATACAGGGCATATACTGCAACTACAAAAAAGGCCACCGAAAAAAGGTGGCCT
cluster3352	Proteobacteria	2	NA	Other	NZ_NKQS01000032.1	38497	40266	MENEFSPGGKPAPATAYSYLRLSSKRQANTEDSKTYRDGFRRQIALRDEYLARNPHLTLDTRLVLHDIGVSGYTGANVARGGGGKLAAFLAEVEAGRIARGSHLLVESLDRMSRQQVGRAQAVLLSLVNSGIVVVSLTDGQVYRESRDASQFIMSIMSLTRAHEESVVKATRLRQTWERKRQVALERPISGRCPAWLKVVDGTFVADDDRVEVVREILGHLADGIGRDRIARILNARGEKPWGHGTQWHGGTVQKLTDNRALIGEFQPHKLVYEERKGVMVAKRVPVGDPIPGYFPRVVDDELWTRARAVAVKRRLGKAPNAGGRQGTYVTNLFGEVAACRSCGKRMTYRDRGPRSFAVLRCSGERAGTCTNSYRFPYQDNENAILSWLIKVDFSGKAP…	GCCAGAACACCACGCCGGCGGCCAGCACCATGTGGAGGCCCGAGATCGACACCACGTGGTAGATGCCCGCGGCGCGGAGCGCGTCGTTGGTCGCCGGTCCGA	CGCGAAGCGGATATTCCACCAAATTCTGCCAGTCAACTCGCATGATTGAGACGACAATCTTGCGTGTTGACCGGCTTGGAGATTACGAACGAGGAGAACGGA
cluster3378	Actinobacteria	1	NA	dsDNA Phage	NZ_LN482607.1	100600	101970	MKTAVYTRISFDRKNTGAGVDRQLEGCENLAKELGWTILHTFSDNDISAYSGKVRPGFEALIHAMKTGQIEALICWHPDRLYRHMKDLERIIDIADSQHVEIRSVQGGTIDLSTASGRMVARILGSVARQESEHAGERRRFANDQRAAQGVFYTSGPRTFGYTQKGEPMPGEAEAVAKAAEDILFGKSIRAVAREWNEQGFRTTRKQRAWTGTAVRGTIVNPRYAGIHVHRGKVIGRGDWVPLISEDTHYSLVALMEDNKPSSDRSFERQFQGSGVYLCGVCGTPLYQFSGGKREARSYKCPKYHVGRSVEKLDDYVSRLVVGYLSRPDAPNVVDVEEPTVDLAALRIKRDALQAKLKSLTEMFTDDHIDKDQFLSGTADVREKIAALDAQMVVINKAS…	CACCACGTGCACGGTGTCGTCGGCCCGGATCGCTCCGAGCGCCTGGATCTTCACGTCGTACTGATCGCTCCAGAAGTACGGCACCTGCGCGACCGGATCGACAC	TAGACGGCTGTTTTCACGTGGGTGACTATACGGGTTCAAGTCGGGTTACGTCACAAGGTGACCTGACTTGGACTCTGTTTATTTGCGCTGGTCAGGCGGGTTTT
cluster3387	Actinobacteria	1	NA	dsDNA Phage	NZ_RCZL01000001.1	809309	810751	MASSQPRAALYARISQAVEDVDKTANQLARLREQAKLSGYVVTAEFEDDDISAYQGKRERPGWDALLSAVGAGQVDVVMATAPDRFTRGSAVELEAFKVLCARNSVKLHTLTMGVQDPDDPATAAVMQIMDALGGLEVAQKTARQHARISDDVRNGISPATRRVFGFEAVKGRAAGIRESEAALIREAVDSILDGGTVYAVAKAWRDAGVKTSLGTDWTTSSVKRTLLRPRLAGWLTHKGELISPTLPAIISQEDHEALVTLLNDPSRKVKPGPKETALLSGIMQCRCGGTMVRSSYRGKYFCTVDTSRTKGDRSGPHQSIRLEVADAAVEDAVMELLSDGTLEAPQSAEDIRAVQAELDANGRAQDAAQDVLMDPDIKDKRRAKARVVELEAARAVLE…	AGTCGAAGACCACCACGCGACCAGGCAGGAACAGGCTCATGGCCTCCACCGTAACGTGGGACCGGTGAACGACTTCGTGTCCGTCCGACCGTCCGATGCCGCC	CAGGGCCGCACGGGGTTGCGAAGATGCCATACCAGAGATGATGCCCCACGGTAGCCTGGGGCGCAAACTCTGGTACTGCTTGGTGTCAAGCTCCCTGCGCGGC
cluster3399	Proteobacteria	1	NA	dsDNA Phage	NZ_CP040972.1	1286533	1288191	MSETLHIYTRVSTVSQEEHGTSLETQKELGIKRANSLGFSNRVWNEGGQSSSKDDLDNRPILVELLSLIDGGSVRHLYVFNTDRLSRNQKTWGMIRYKLNQNKILLYTGSDPDPIDLQNPMDDLLVGLLSEISQYDNKLRKERFRLGKLKRVKLGGWFGGPPPYGYKLEDGLLLPEPNEVKWVNFIFQNYRNGKTLDEIRDLLLDKGVLTRRNKPVWSHGSINKLLQNTHYVGYFQMTDSKSGETVKVNCEPIVSPTLVKECNNLRKKRSYTSLGGTRAKDPNQKNFYLLKSLLVCGSCGSRFHGKIIPSQYRSIYYCPSKEGNYKKTHTSKFLDCKSSRPSIKIGLTDELVWNTVVDVVSNSHLFKEDIKNELLGSSYYRKTIFDEKKSEKRLKLIEK…	ATAGGTATTAGTTTTGTTGAATAAATAAGGGTGCCGGAGATTGAAGGTTATCATTCAACCGTGACAGACTTTGCTAAATTGCGTGGCTTATCTACGTCTGTACCTTTAATAAGAGAAA	TTACGGTAAAACTAAACGATATTTCGTCTAAATCATATGTACTTTTAAATTCATTCAACCGTGACAGAATAGATTCAAAAGTACATACGTCAGTAATGATCAATTTAGTTCTTTTTTT
cluster3406	Actinobacteria	11	NA	dsDNA Phage	NZ_ATDN01000004.1	76327	77685	MRAAVYLRQSVDKLGDELAVSRQREDCLKLCERRGWTPVEYVDNDTSASNGKRRPAYTQMLADIRAGRVGAVVAWDADRLHRQPRELEDFIDLADAHKLALATVGGDFDLSTPTGRGNARMKGVFARMEMEQKSARQKRAERQLAESGKPHRGGRRPFGYTRDNKVFEPEASAVRDGYADILAGATLHSVAARWNAAGLKTTAGNDWTGTTVKQTLTKPRYAGLRAYHGEIVGKAEWEAIVTEDVWRSLCDLLAQRSPSRPFPARKYLLTSIAVCGVCGRPVGSSAKTDSAPVYKCKECGGVTRQIDKTDRWVIEHVVARLSQPDAAQVLVRENRADMPALRAEANALRSRLDALATDFAEGDLTASQLRTATERIKAKLSAVESQMFDANSRRMFDGL…	AGGGGCAGGTCGGTGAGCGACCGCAACCACGGCAGGTCGTCCCACGTCAGCGGGTTGCCGAAGATCTGTGCCCAGCGCAACACCGCACCTTGCGGGTTCTCCTCCG	CCGCGTTAACAAGGCCACTAAGCCAGCTAGTAAGTCCCTTAAGCAATCTTCGGGTTACCTAACATTGTGCTAGGGTATTTCTCATGCGTGCTGCCGTTTACCTGCG
cluster3417	Actinobacteria	1	NA	dsDNA Phage	NZ_CP024087.1	7086988	7088430	MPRRRGLSAAPTGTRRYVAYRRVSELMGRGGDDFHSPDIQLAAIHRMAKPAGLEEVGPPVDDIDRTGRDFSRDGIDQVRRMAAAGQIDVLAVYKVDRFGRNVLESLQLLAELAAQGVTIMSATEQIDTSTPSGRWMLTNLLAIAEMQSDEIGRGWSNTIARRAEKGHHHGRPLGYLRVNKRLMPAPTLGPAITELFRRYAAGDPIGEVTEYLAAIRGKTMHTANVKKLLRNRAYLGHVVTGDDVLPGEHEPLTDEVTWRRVQARLAAEAGTPPRHLAPTWSLVGLVECPQGHKLQRQGDRLVCGHGRGDVKGGTCPGVGRPVLARVEAEVLRQVAAWAAELRTDHHARARRLARLAVARVDRATLERQMTDARAGMVNLVKERALRRVPEPVYRQALAE…	CCGGGACAAGTCGATCCCTGGGAGGGGCGATGTTCGATACGTACGTGACGATCGTCGGCAACGTGCTGACCGCGCCGGAGTGGCGCCGGACCACGCAGAGCG	TGGCGGCAGACCTGATGGCCTCTGATGGTGGTGGTTACCGATCTCTGAGTATGGTGGGACACCGCAAACCACTAGAGATAAAACTGCACGTCAACCCGGTCA
cluster3428	Firmicutes	1	1	dsDNA Phage	NZ_AEUZ02000001.1	1999597	2001015	MAKVAIYARVSTLNQADEGYSIQGQVESLTKYCEAMSWTIHDTYIDAGFSGGKLERPEINRLINDVKLKKFDTVLVYKLDRLSRNVKDTLFLVKEIFTDNDIHFVSLKENIDTSSAMGSLFLTLLSAIAEFEREQIKERMMFGKLGRAKSGKTMSWTTSPYGYTYDKEQGKLIAIPSQAIVVKKLFDYYISGMSIANMLRKMNAEEQIGRTAEWSINAMKNILRNEVYYGMVKYRGQLFKGEHEPFISKKTFELAQIERERRKQYFSKKFKNTSPFKAKYMLSGLLRCGCCSQPLISNVQRKSANGRTNIFYQCKERYNKDLSKRCTESGRFRKEILEEFVINELSKIKINNKYVENFSKDEPKIDINNLKKEINSIEQKLEKVSELYIDGIVTRDILI…	TTGCCTTTTTCGAATAATACTATAGGGAGGAAAAACATGTATAACAAAGTCATATTAATTGGACGACTAACAGCTCAACCTGAGCTAATTAAAACGACAAATGACAAAT	ATTTTTACCTCCTTACTAGTTAATTCGAAAAAAATGTATCAAGTGAATACCATATTAATAGTGTTCACTTGATACATTTAAAAATTCAAAAATATATCAATTCTTTCTT
cluster3438	Multiple Phyla	26	>3	Other	NZ_AKBY01000002.1	901318	902991	MLQSNKITALYCRLSQEDMQAGESGSIQHQKMILQRYADEHHFLNTKFFVDDGFSGVSFEREGLQAMLQEVEAGRVATVITKDLSRLGRNYLKTGELIEIVFPENGVRYIAINDGVDTAREDNEFTPLRNWFNEFYARDTSKKIRAVKQAQAQKGERVNGEYPYGYIPDPNNRHHLIPDPETAPIVKQVFAMFVSGVRMCEIQKWLAENKVLTIGALRYQRTGQARYQRAMIAPYTWPDKTLYDILARQEYLGHTITAKTHKVSYKSKKTRKNEEEQRYFFPNTHEPLVDEETFELAQKRIATRHRPTKAAEIDIFSGLLFCAGCRHKMYYQQGVNIEPRKFSYSCGAWRNRARTGSECTSHYIRKNVLLDLVLEDMRRVLRYVKEHEQDFICKATEYG…	AGCAGTGCCTTTTTTTGTTCAAAAAAAAGCGAATCTTTTGACGAGTCAGCATAATAATACGGTTTGGCAACCTCAGCTTTATGCGAGAACCAGCTCGCACGCT	CTGGTCGGAGCAATTTCGGTCGTGACATCATGATCGGCCAGATATACTTTATACAATAAGTTATTTTGCGAATGTATCGATAAGCTATAGCTTAGAAACAGAA
cluster3467	Bacteroidetes	1	NA	dsDNA Phage	NZ_CP015172.1	1317916	1319595	MLGIYIRKSVEREREKSINEQILLGQEFALENNMEYKLYNEGIISGQKNKENRPKFSELLKDIENKKITSVFIWDSSRIARNEGAWYEFAKLLSDMGALLYDNGVKADFRDENTFLFYTITSGMNAHFARVTAKKIKTVLKRNAIGGLVHGIAPYGFTADKQSKWTTHKDEVENVKTIFDLYEKGYGYIRIANYLNEMGINARYKTGWTPATIRYMIYNKTYSGRAKFNNIEIKVPQIIDPIRHDKLIASIGNRYKKPGAKSKRYILNEVLVCGKCGTRYTVSQRKRHSYYRCLSEVNRGVPKCFSKAVRSEHIDKLILEKVLLGNELYELAEQTYLEGGNVEQKKELEKKLSYHNSRIKKLEGELKRSYQVYVKGGVELDLFMSEKKRIDRQLLKTQD…	TAATAAATGGTATTGCTATGAATAATATTAGCGATGGAAGACCTCAATGGAATAACTGGGGAGGATTAAATGATGTCACAAGAAACCAAGAATTTACTTATGGGCTACAAC	CCTAACATACAGTTGTTTATAGATTATAACAAAGTTACAAAATTAATGTTAATAACTGGGGTTAACTACTCTAATTATGTAAGTTTATTGTTTTAAAATATCTAAACATCT
cluster3469	Firmicutes	1	1	dsDNA Phage	NZ_JEOB01000001.1	338808	340313	MSYCIYLRKSRADTELERLGEGETLARHKRTLLSLAQSKSYAIGEIYEEIVSGETIAARPQMQRLLSDVEQGRWDGVLVMELERLARGDSIDQGIVAQTFRITGTLIITPNKVYNPLNEFDEEYFEFGLFMSRREYKTINRRLQAGRIASIKEGNYIGSAAPFGYNKVRLDNGKGFTLEENDESPYVKMIFDWYVNSGMTAGKIAEKLTLMGVTPKKGGSHFPTESVRSILRNRLYTGKITWNWRPVKKTVEHGMVKRSRPRNDESDMIIVDGIHPALISEELFEAAQERTGLNPRVAVSRELVNPFAHVMVCKGCGNAIIRKPSKKNPDYLICPNKYCGVSSAPFDIVEKQVLERLAEICGKLKLQSDKANKSQEDTNTLQIDKIEKELAKLKDQQNK…	CGAAAGTCCTCTGGTCAGCTGATAGAGTATTGCACTTATCATCTCCATATGAGCCAGTTCTTCCGTACCGATATCCGTCAGCATCGCCTGAACTTCCCTGCTGGGTGCAG	GCTCGGGTAAAACTCGGGCGGCTTTTTCTGTTTTTACTTGTATGTTCGTGGAGCCAGTTCGTTTGCACCACGATGTTGTAAAGTAGATTTTAAACTTTAAGCTCGATCTC
cluster3491	Proteobacteria	1	NA	dsDNA Phage	NZ_CTKE01000013.1	89218	90942	MTKLQLHVYTRISKTSQQEGSGLDEQLTRINSYIDDKKYLFDLNTIQYWQDVGVSAFKNKNIEDGSALGELLDKISTGVIGTGHALVVYSLDRLSRRSNWDEYIIQQIVKSGCVIHDVSTPIVLDRNDPMSKIIMELIISRANNESKIKSERSLSGWAAKVAHSIKTGAALTKHTPSWLRIDNGKYEVVEAEVKTIKYIFHDYIIVGLSAAMIAKKLNDSGDYVRRWRSNSVVKMLNDERLLGTLTRYREKTKIDNFYPAVIDIDIFLQAKNLLNINSSGQSKSRVAKSGGLHNIITGFTRCGCCGSKVTTTVNGKRQRFIKCRKRLDYLNCGAKSIKLVNFEQVVFQHLKQLDLSKIFKESNDDYERENLKLELASLQVDEKTIIDTIETRKLEKKKV…	CCGCGCTTTGAATATCGTGGCGTCTTCTTAGATGTCGGGCGTAACTTCAAAACCAAAGCCGCGGTGCTGCGTTTGCTGGATCAGATGGCGGCTTACAAGCTGAATA	TCACACCATCACCATATGAGATTTATTATCATATGTGTAGCATACCATGCAACCAAGGCACTAGGCAATACTACACACACAATAATGGTTCTCATTAACGGGGGTG
cluster3504	Firmicutes	1	NA	dsDNA Phage	NZ_ASZU01000004.1	316453	317901	MRAAMYLRKSRADHEAEMRGEGDTFDRHRKTLTELAKSKGYKIIRTYEEVVSGDSIEKRPQMKRLLHDVRNRMYDAVLVMAIDRLGRGALEDQGVILKAFKESATLVVTPFMTHDLNDEVCEEHTEFQAFMARREFKLINRRLQMGRLAAAREGRFISPTAPYGYRKINKNELEIVEEEAKIVKMIFDWYIDEHIGAIKIAKRLNSMGILSPKGGKWASSFVLQILKNPVYIGKVKWGGIEADGTHSPIIDSERFELVQNNRKKQLTPKHSTDLKNPLAGLVFCGKCGRAMSIKYGNTQTYLYCRGRATGTGCPTKNVRLDHLEQMVLYELKGWLKDYQLNPKITRQQENKLEELSFRLEMIQKEMKQLKKQLNNVFNLYERGKYTDEIFEERSTALNK…	TGAATAATTGGAATAAGTAGAAAAAAATAAAAAGTGTAACACACGATCTAGAATTTCACATGTTACACTTTCGACAAATTCTAATTTATTTCCTTTTCTCCAAA	AGGTGGGGATTGAATTGGGGTATCGAAAGTGTAACGTGTTATGTTCTTACGAATAAGCGCGTAACTCGTAACACTTTTCCAATAATAACTCGGTGTTGATTTTT
cluster3532	Proteobacteria	2	2	dsDNA Phage	QFQL01000009.1	32320	33876	MRTILYARFSSDLQNPLSTADQLASLKERADREGWTIIDSYFDEEISGRAGISEMQRPGLNGMLARVERGDVDQVLAEATDRVARHIGDAHAVREHLEHFGARLFTLADGHVDEITGTIKGLMDARFLKDLADRVRRGQRGQHSRGFNAGGRSYGYRVIKPIDADGEIVRGILEINEDEAAIIRRIFEESIAGVPARAIVKALNDEGIPAPRGKRWNVSVIHGGRARANGILRNQLYRGIKIYGRFSKTFHPKTRRRVLRPNPINEWRFVEVPHLRIVTDEQWAQIETRYAAFDGNIRKQKRHPKRLLSTLGRCGECGGVWTVIGRERWGCSTYKAQGDCTNSRSISTPLYEDGVLGQLKAVLLNSDAISLFVERYNAGIRARQSEAKMNRAPLERKAS…	CAGAGGATCGCGAAAATGAAGTAAAGGAGCAGTCTTACTGACAACCGATATTTCGTTGGCGACCCCGGCAGGATTCGAACCTGCGACCATCCGCTTAGAA	TCGTTGAGCACGTTAGGCCCCTTCGAAACGCAAAGTTCCCTGAGTTATCTGAAAAATGGCGACCCCGGAGTGACGCTGACGTAAAGATATATGCTCAGGT
cluster3543	Firmicutes	2	1	Other	NZ_AJXM01000039.1	73996	75222	MNEIRRVAIYCRVSTEEQATEGYSISAQLQTLRQYAQLYGWEIAGEYVDEGISGKNITGRPAIQKLIADVENNKFQAVLVWKISRLSRNMLDTLTLLDLFEANDVKFISYSENFDTGTPIGRLVVQLMASIAEMERNTLSENVKLGMKQRAYEGYWNGGIVFGYDVVDKALVINEKEAFIVKLAFELYAEGKGLKAVANHLNKAGYRTKRGHHFSVNGVAQILDNIVYNGKISWAKVENWDSKRRKGKNPNSIIVEGKHEAIIPDDLWNIVQAKRKSRSFKQRQSNEPFLLSSLLRCPTCNQGMVPAITTWKSKDGTKKKYRYYVCSDFHNKGSSACHANSTKAYEAEAQLIERIEKFAHSEQQLFSKLQALNTTSIELLHSLSTELEDIKKTTARNTV…	CCCTAAAATGCTGCTTTTTGAATGTATAAAACTTAGAAAACCGCACTTACTTATGATAAGGTTCACCCTTCATAATCCTAAAACTACGGTAAATCTGCTCGACTAGCACAAGCTTCA	GCTTTCAACGATAAAATGCCACCTTATTTACAACTTTTTTTTGCCTCTATTTATGATAAGGTTCACCGTGACAATTTAAAAGGCAAAAAACAGCTTCGGGAATGCGTTTCCTGGAGC
cluster3568	Firmicutes	1	1	Other	NZ_VDQL01000030.1	6938	8581	MENKKVIGLYIRVSTEKQSEHGFSLEAQQEEGTQAAQRTFGQDIVIENYVDSGISGKNIKDRPALNKMLKDVAEGTLDAIITYKVSRLSRSLSDSLKIVEEIHREKVRFISIKEGEYGTPHGNLQFNILASVAQYQREEIAENVQFGMSQRAREGKWNGGQLLGYNTVNKELVINQEETEIVKLIFDKYVNEGWGTKKISNYLNEIGKRTKKRKTFSIVSVSTILDNPAYKGYIRFNQVVNWETNRRKGKNPDHILTKGIHEPIIDEKTWNKAAELREKRRTGTPRQYSGTFPLTSIAKCPECGSYMTSSYGSKRKDGTKKRYYVCGQYHNKGKSVCEPNSIDAEWLEKAVFDRLTKALQSDSVIEDITERMNKQMEKHPMYAEQSKEVKILQSQLTKL…	GGTTGATTTTGTTGGAGCAGGTGTATCGGGGGTATCGGATAAATAGGGGGGAACCGTATCACAAATAGTGGTAAAGCAGAAGATAGAAGTTGTTTTTGATAAAGATAC	AAATGTGAGATGTCCCTTTTGGAGTTTCATTGCCTTTAAATCGTTACGGTGAACCGTACCATAAATAAGTAGCGGATTGGCTTAAAATATAAACCCTTTATAATTAAT
cluster3586	Proteobacteria	1	1	dsDNA Phage	NZ_CP041016.1	3513936	3515708	MDAIIYIRWSSLEQTKGDSYTRQINRCSAFCEANGYNVLETVVDEGRSAYTGENIHTGNLGKLVERFERREVPQGTLVVVEQLDRLTRLPALEVVGWLTRVFPTGIRFVTADRGTMVSRAAMEADQLSFMSLIFDSFRSHGESKRKSDLLLDSWQSRRNGVAEGRKRNITGVCPAWLRWDREANEFIAISDPDPRLDRKLIVQRIFNERDTGVGHAIIARKLNEDGIPSWGVGKRKADGWHPSYVYKILHNPAVIGEFQPRSRRKGEVTGTKIGQPIPDYYPQIISPAQFERVSAAKQVMNVGGGTKGRVNLLAGLVYCGVCNQRMIYLKKANAGRTRTNPKTGTITIDKSNGIYLKCSGAHRGHRCDHKASFNYNWIADAVLDNLLNSALRDNHFEQR…	GCACCCGCTCCCGGCTTTCCGCGACCGCCTTGTCCGGCAGGCCGACGACGATGAAATTGGGAAGGCCGGGAACGAGCTGGCACTGAACCTCCACGCCGCGCGC	TCAAACACCTTAACGCTCAAATCGTTAACAGTGTTTGCGCTTATACAAGTATGCTTGTGTTGACGCAAACATAAAGCGCAGCCCCAGCATTTACGCGCATTCC
cluster3588	Proteobacteria	40	1	Other	NZ_LR134204.1	4188771	4190678	MPQLYSYIRWSSDRQEKGTTRNRQVAAAKAYADEAGLEMVEIIEPGVSAFRGKNRAGKLGDFIDAVKNNAIPSDSWLYCENLDRLSRDQVDEALRLFLELIGLGLTIVTGMDRKVYNRESIRQNPTDLMISILMFIRGNEESETKSNRTVGNVVALVERHKKGLPVNIKSVGRHPFWIDDSGSQYEAVKEHPVYWSIAREAIDMFLAGDGIYTVKRYLDQKYPNGLKGKEWDYQVLKKMRDNRALIGERTINVAGATYKLDNYYPWLCKDEAEFLTLAERKQQNNYKGKKDKVEEIKLLSGLQVLRCSKCGGTMHSFMNHGSARYICTNGVHLQKNCSGWSISAQLVEHCTMISLLIAYMDKSHKDGIDTTAIEVDISRKETLISDLESRIANTAQAIA…	CTATGAGCAATGTAACCCGCCAGCCGAAAATCGGCTTCGTTTCCCTGGGCTGCCCGAAAAACCTGGTTGATTCGGAGCGAATCCTGACTGAACTGCGTACCGAAG	GCAAATAATTGTACAAAAAAATGTCTAAGATTGGTTTTATATCATTAGGATGCCCTAACAATCAAGAAATAAAGTAAGAGACAAAACAACCAATCAACATAATGC
cluster3592	Firmicutes	2	2	dsDNA Phage	SFIX01000079.1	2788	4131	MYAKRTGQSARLIIREGSGYRRNPNLKITTDIEQFDLHLKAAEAASGSAERIDELRKAVELYISVKIRSQLDIKRKMGDFIGAFAPYGYRKDEANRNRLVVDEEAARTVELIFRLRIQGLCNSAIADRLNSMGVLSPMEYKQAQGFNYSCGFRSNEQAEWSPMLVKRILSNEIYIGTLIQHKSGTPNHKIKKRVEYDRDEWIVIENNHEPIICRSDFDTVQNLMLRDVRTAPKQEKVHLFSGFVFCGDCKHTMVRKTVPSGGKKYHYLVCSTNKAGKGCSPHTFSEDKLKSIVFRVVNDHIELIAQVEHVLDYIASLPEQERRIINYDAQMTALENEIKRYQDLKINLYSDMADGVISREEYKEFHAGYDRRIADRQRQLGKLKDERSQAMENIVHLIE…	AACGAGCTGCTGGAAGCAAAAGCCTAACCATTGGGGAATGGTCATCCATACAAATCCACCGTACAATGTCTGTACGGTGGATTTTTTGCCGCTATGAGATAAGAG	GTATGTGGGCTTGAACAGCCCATATTTTTTTAGTCTTTGCTTAACATCAGCAAATGAGGCTGTTATTTGTGGACTAACACCCGAAAAAGCCTGTAATTTCAAGGA
cluster360	Firmicutes	1	1	Other	NZ_LHYW01000042.1	14399	16015	MKVAAIYTRKSKYTGKGESIDNQVKICKEHLSKNNISNFIIYEDEGFSGKNTERPKFQTMLKDAKDKKFDILICYRLDRVSRNIADFSYLIQKLEKYDISFISVSEQFDTSTPMGRAMMYIASVFAQLERETIAERIKDNMVELAKSGRWLGGRTPTGFKSTPITTYDNELNERKMFMLSPINEELKLVKLLFKLYLEKKSLSQVVKYLLSHNIKTKMDNNWSKTNVLSILTNPVYVKTTDEVFDYLNSKNIHPLGTPDGVHGMLSYNKRKGKSGPSRDLNEHIYSVAKHEGIIESHDWLKVQNILEKNTSKAPRLGKTHTALLTGIMRCGVCGSHMKIAYGSINKKTGKRHYYYVCSLKRDSGCTRCNNKNIRGDIIENILIEKLKEMTLDEGVFINE…	AGTGATTCATACATTTCAGGTAAATACTTTTGCATCTCTCTTAAGTAAACATCTGCTCTCCATACAAACATTCCACTATTCCATAAATAATTTCCATCTATGAGAAAATC	ACTGGACTCAGATTAGTCCGTATTTTTTATCGCACTTTAGTGTTGAGAGTATCTGCTCTCTAAACCAAAGTGCAATAATCACCAACAGTATTAGAATATGTTTTGGTCTT
cluster3605	Firmicutes	86	3	dsDNA Phage	NZ_CP010526.1	642365	643741	MKVAIYTRVSTLEQKEKGHSIEEQERKLRAYSDINDWTIQGVYVDAGYSGAKTDRPELNRLKENLSKIDLVLVYKLDRLTRNVKDLLDLLEIFERENVSFRSATEVYDTSTAMGRLFVTLVGAMAEWERETIRERAMMGKQAAIRKGMILTPPPFYYDRVDNKYIPNKYKDVVVWAYEEVKKGNSAKGIARKLNASDIPPPNGIQWEDRTITRALRSPLSKGHYFWGDIFIENSHEPIITDEMYNEIKERLNERVNAKTITHTSVFRGKLICPNCNGRLCLNTSYRKLKRGDVIHKNYYCNNCKINKNGAFSFTEKEALKVFYDYLSKLDLSKYKTKEKEDKKIVTIDINKVMEQRKRYHKLYANGMMQEEELFELIKETDEKISEYEKQKERVPKKRL…	TCGCAGTTATCGAACAATCTTCGAAAATGTATGGAGGCACTTGTATAAACATAGGATGTATACCTTCGAAGACACTTGTACATGATGGATTAGAAGGCAAA	ATTGATTTTTATTAACTTCTTTTGTGCGGAACTACGAACAGTTTATCAATACGAAGTGTACAAACTCCCATACAAAAATAACCACGTCAATTAAGACGTGG
cluster3611	Firmicutes	1	NA	dsDNA Phage	NZ_NUHD01000002.1	107631	109079	MGTIKDVAIYLRKSRKEEGLTDAEALSNHREILTGLADRNNWKYTIYTEVASSMDAENRPELQTLLKNLYTFNALLVMDIDRLSRNRYDSAKIMQSLKLNDIKIVTSDGKIIDLNDEQEEVMTGMQEVFANYEYNQIKKRLHRGKVSSAKQGNWVSGRVPLGYYYDRTSKKLVRQEEEARTVELIFSYYTQEMLSLREIAIKLNQTGLRGKRGQPFNAKSVQRILVNDVYQGTTSQHGFTTENTHEPLISKKMFSKAQELNSQRSIKGSRAKEQKHSLSGIVKCGFCGYSLAIQVRQTAKGEARRVKGCGRRDLVSGETCRNKTTSYDLVLNATIDSLSPHRQEILKKMEELIQFNDKFALDKNNEKEHLEDALNKADKKLMKIARMVLEDEGNEQIFN…	AGAAATTCGTCCGCTTATTCATGGTTCAAGAGAAGAAAGTGGAAATGTATCTTATGACTTATATAAAGATACAGAAAAAGAAAGTGTTTATACGATGGTAGAAGTATGGAAAGAT	CTTCTAAAGAGGGGCTGAGATGCTTCTCTTTTTTTTGTATATTTAAAAGACTTATGACTTATATATTGACTTCTAAGTATACGTTTTGATACACTAGAGCCAACGATAAAGGAGG
cluster3616	Actinobacteria	2	1	Other	NZ_FTNI01000008.1	215166	216548	MIIYTRQSMDRTGEELGVTRQREDAEQLAKLRGWTAVRTLTDNDRSAAGRKPREGFEALLQALERGEAQAVIAWDWTRLERNRRDGLRLIETCQKHGVTLAFVRGADIDLSTPAGRLVADVLSGVARHEIDQKSDRQRRAMLQAAQDGRWVSGRKPFGYQPDGVTIVPEEADAVRWGFDSVLSGVPLAEIAREWNARGFSGQSREWKWGSVRHVLANPRYAGLRAHSGEIVGRAVWPAVVSEETWRAAQDIFEKRAAMTTPRGARRLLTAIGRCGGCDATVHAGGAFSTYPMYRCGGYTKSPGGKADPSVRHVHRKALPIEDFVSRVVIERLSQPDAAELLIDRKRPDTGALRAEAVALRERLENLAIDYADGTLTKSQMRTANERLTMKLNVIESQLA…	CGGCCTGATCCGGACGATCCTTGAAAGAGAGATCCGCGAGTGTCCAGGAGACGCGGAGCACACGATCCAGACCGCGTGCGCTGAGCGTGCCCACGTCGAGAC	TGCTTGCCATGTAGTCAAGGATGAACGTCCGCTAAAAGTATGTCTAGGCCACCAGCAGGACAGATTTTTAGCGGATGTCCTCGAAACCCGGCCGGAGGACGC
cluster3623	Actinobacteria	1	1	dsDNA Phage	NZ_VEBQ01000001.1	280720	282450	MCGMTTPSSAAAIYVRRSSGRAGTNKTLSEQEQEARKFAASQGLEVVEVYREREGTGASARSGKARPQWEAALAALDEGSRFHTVIVWALDRADRRGADTLGALLSRHAATGRRILGLDGTDTSDPQQRLANIIRGEMAREYSEKLGDNIARTKRYRRADGLWLGGKPPWGLRKGADGKLEHDPETYPEARAVAEALLEGKTLYEITGDLNDRKVRLASGHPWGATVTRKARGRDEDIETPPLKWRIPTLAAIVRSPGWAGLQSIRIRETQADGSKGGWPHVAEVYRHPETGEPVSVGEGVITPDERAHILARIEDRKRGGRTGAVGAKPRASLLGSRLRCAECGELPTVHRTSKYSYYKCGSLAMGPGRCGGYGCPEEDMNDYVVGRALIFLSSLDPE…	CGAGCTCGCGCAGCTCGTCGAGGACGTGCAGGCAGTTGACGCAGCAGAAGGTCCAGAAGTCGACCAGCACGATCTTGCCGCGCAGGTCGGCGAGGGTCAGGTCGCGA	GCGTCGTCATACCACACATCCTACGACACTTTGGTGGTATGCTTTAGAACGTCCAGACGTGCTAGGGCAAAGCGCCAACTAGTCCAAGCACAAAGAGGCCCCCGCTA
cluster3625	Tenericutes	1	NA	Other	SFDO01000003.1	32981	34594	MIGNQIYKCADYLRLSKDDLGKSDESSSISSQRMIINSFAKYNGLNLVKEYIDDGYSGGNFERPGFTEMIQDIENGLINCVITKDLSRLGREMYGTGKYIEEFFLEHNVRYIAINDSYDSLIGDSMLGLRLGVNDLYLRDVSKKVKSSFRVKQEKGEYIGSFPCYGYMKDPNDHHKLIIDPEASEIVKLIFSLALDGHGVCVIAKKLTERQIPIPIVHKKEPRGLKVTENNGNGIWKHSTLRNILTNEMYIGNMVQHTHEKISYNNKKCRKTKKEEYIVVKNTHEPIISKEDFDKVQEIVKKRHTTPKERDFDNYLLSGLLVCGNCGRSLGITYKRTAQTQTKYTSCNYYNRKGKASGCTPNRLNYDLLEKDVINYLKEIGEEFIKHYDIRNLVEESVY…	TCCAGACTATGCTTAATCTAATGGTAGTAGTAGGACTAATACCAGTAACAGGAGTAACCCTTCCTTTTCTATCATATGGAGGTAGTAGTCTATTAATAACAA	ACATACGAAAGGCAACCTCTTATTTTTTTACCACACTATAAAGGGCAACTGGGGTTATACTTCGTGGTATCTTATAACTACGGACACTTTTTAGCCCTTATA
cluster3633	Proteobacteria	1	NA	Other	NZ_UCLP01000017.1	44232	45983	MKTVRCAIYTRKSSEEGLGQEFNSLDAQREACAAYIASQKHEGWVLVPEHYDDGGISGGTLERQGLKRLLKDIDAGAVDQIVVYKIDRLTRSLADFAKLVEHLDKANASFVSVTQSFNTATSMGRLTLNVLLSFAQFEREVTAERIRDKIAASKRKGLWMGGQVPLGYEPDGRSLKIVEEEAETVRHIYKLYLELGSIYSVRQAANDLGLRTKARPRLGAKKYRKGEEHEASGRDISRHYSRKSKGQGSDLAASVIGPAPFGVTNIHYILTNPVYAGRIRHRAQTHDGNHPAIIEPAVWDAVQDKLKEFAARERGVSHSAKYSLLAGKLYDDTGDYFTPSHAQKKGVRFRYYVSNRMISKKQTDKSTIDRGWRLPAPMLEGQLAEAIVRHLSERLPIDL…	CGATATCCGGCACGACTGGAAAATCAAGGAATTAAGGGCTTTTAGGGAGAATTGGCTGGGGAACCTGGATTCGAACCAGGACTAACGGAGTCAGAGTCCGTGGGTCTA	TTCGTGAAGAATTTATTGAGCTCTGGTAGCCTGTCTCGGAATTGGAGGAGATTGGCTGTGCAATATTTTTATATGTCCGACTCTCATTGACTGATTATGCAAAATTGG
cluster3646	Proteobacteria	1	1	Other	NZ_CABVHN010000011.1	94187	95899	MSGNVYSYMRWSTDRQSDGSTEARLRAAQEAFCKHYDLTLVEEITDPGMTSFRGKNAHEGKLRDFINRAKRGEIPPGSLLLFENADRMSRMQLAHAVPLFFEILGAGLRIGIADRLQVYTPGTLDLGGLMTILVDMERANAESKRKSDFGRAGWAKAHVRMEAGDVTTDKVAQWLEVERIDGERRFKVKEGIAEQIRALFTASLQYGVAESCRRVNEQFGSGWKIHQVQYLLKNRRLIGEHTITNYSEQAGKNMPSDRVLTDYYPVVVDKNLFAEVQAVINKRKPFAGKQDASNLNIYRGLVKCAACGGSVRFMFKTGKEYFHCTASMSNSCTGPGIRSIRGEHLRRLLFKFEHWTNLRTYFMQSSEDLKTLRRERDALLALIEKIATRTSQTQQRLMD…	TGCCGTTTGATCGCTCGATCAACCCGTATCGCGGTTGCGAGCATGGCTGCATCTACTGCTATGCGCGGCCCAGCCATGCCTATTGGGACATGTCACCGGG	CCTGACATTGGGTTCACCGCGCATTGGTTCCTTTCAGAGAGTATAGATGTCTGTAGTGTCTTGTTGGTACATATGAGTGCGGGGTGATTTTGCGACATAT
cluster3651	Proteobacteria	1	1	Other	NZ_UBNF01000010.1	281434	283308	MTDFDARPVAYSYIRMSSKRQIKGDSLRRQLDLSRQYADRHNLKLDEETTFADKGVSAWTGANLTEGQFGQFLAAAKEGRIKPGSYLLVESLDRLSRQQVRTALVPFMELINGGIVIVTLNDNQVYSKATVDANFTQLIISLTVMARAHEESETKSKRLKAVAENRRNNAAKGIGRFHPMAHGWIDPVKVGHEKWEFRLNSHSVAVERIFQLSESGIGQVTIAKLLNREGIPTFRGKGQWYQANVGRIIRDEACIGTYQPTHVVEGERRPFGEPIKNYYPAAVSEELFWRVQRGLRISFGRGRHKGNRITNLFSGQITCQHCGSSLRLRTGGKHFYLYCDNFSRTGTCEKSSGLYRYDVLEEAIFEHLTILDPDIDRGGAQDQNREQILRDIALTEQSA…	GCTTCGGCTTGCCTCGATATTGCGCCGCATAATTGACGCAATCAATCTAGTTTGCCATTGCTAGGCCATATATGGTGACTATTGCCAATCCCGCAAAGAAGA	CAATCTTACAGCGCAAAGCGTTTAGGAATGTTGTAAAACTAGCAATGCTTTTGCAAGATACTTATTTTACAACATTCGCAAACCCACACTAAATGCTTGCGC
cluster3666	Firmicutes	1	NA	dsDNA Phage	NZ_CP013238.1	13042	14667	MNIAIYSRKSVFKEAGDSVQNQIELCDMYIKRNFFNNEEIKIEIFEDDGFSAKNTNRPEFKRMIKKIENGEIDKLICYKLDRISRSVADFSTVLDLLQKNNCDFISISEQFDTSSPIGRAMIYIASIFAQLERESIAERVKDSMMQMAKRGMFLGGKPSLGFNVKRIKYMNEEMREKEASVLVPNLKELELVSTIYKTYLECGSVTGLEKILFDNGIKNRNNSYYKTSVLVDILRNPVYVKSNNKVHTYLCDMGMQVCGSPNGNGYLIYNKSNVNGKKKDKSEWICAISKNKGYIEPQLWLEVQKLLDKNKDKKIKRLGTGNNVSLLAGLLKCKVCGANMLPRANGGQYKQTYYICTNKKKRGEEKCTCKNIRVDYVDNAVLDSIKIYSKEVLSKSLDS…	ATATGTGAATCTCAGGTGAAAGTGCTGCTGTTATAGCACGTGTCCATGCCCAGCCCCGTTGATTATCATTTATCATTTGAGCTTCATCTATTACACATACAT	CACTAACATGGAATTATATAGTAAATCTTCGTATTCTCGCAGCTCTACCACATGCTATGCTTTTGAAAATACGAAGAATTGGAACGAATATGAAATACAACT
cluster3672	Actinobacteria	1	NA	dsDNA Phage	NZ_BDDW01000003.1	407810	409237	MTTCAVYLRISKDKGLGTDDEGLAVDRQRKDIHKLLKSKGWNVGTEYLDNDVSASGKVKRPAYERMLADFEAGSIDAIAAWDLDRLWRVPMEFEHLLNLSEKQGLKLATVGGDADLATDSGQLFARIKVAVAQSELTRRSARQKAKFAQDREAGKDHWRKRRPFGLTLEGKLVPEEAEALKDIAEIILSDGTITAGVSLLKERGLKTTFGQEWQRQPLRRTLLNPRIAGFLEHEGEIVKAQWEAVLERDTWEAVVAKLNTKNRPKPKTTKHEYMLSGLLTCGECGDKCYGRQTKRKRKSGVTKIGYIYRCNNLCTSKELKKTDDLVILRTLEAVLTTDHQEIQQDKGTLQSLREARAHELKRWADWLEQAAEQDLRPSEIKPHRAKHESKLRDIENQIA…	AGCGCCGATACGACCGCGCGAGCAACACCTGGGTGGACGGCAACACCAACTGGTACACAGTGCAGTCGTTCCGTTACCTTGCCGGCCACGTGGGCTGCAGCATCA	GCGGAGCTGGATAGCTTCCGAAAATAGAAGCACCATATGTAACTGCCAATTGGTAGGTAGTGCCATATAGTGCTTCCATGACAACTTGTGCCGTGTACCTCCGAA
cluster3699	Actinobacteria	4	NA	Other	NZ_LJIW01000002.1	5225616	5227055	MARPTRVGIYVRISKDRKGQELGIQRQEKACRELCERMGWGVLKVYPENDTSASTTSKRRRPTYTEMLRDAREGLIDGIVVYSIDRLTRRIAELTHFLEEQKEHGFAFATTEGEDTATANGRMILTIKGAVAQQETERMSERVNNSLLQRREQGKPHAGGSRLFGFKEGSNLQEVEPGEVELIRLGYQILLDRGTPGDVARAWNERGARTPEAGTAWDIQKVKRVYRSERIGGIVSYKGQDIGDSVYPHPLTREEWENVQTILDSRATPARKGAGKRKHLYSGFLKCGHCGSTMRIQWATIQGRTFRRTACHSSQVGANGERGCGKVIRRLDWIEARINEVVEAALAKRRPQAQAAPSEDLSGEIKILEERIRALRNRWKDGGMEDEDYFDSLTHLRSD…	GCCTGCTGATGGCCATCGACCCGGTCCTGGACATGATGCGGACCGCCACCAACGTGGCCGGCCAGGCACTGATACCGGTGATCGTCTCGGCCCGCGAGAAGATCC	CGTTGGCCGCTCCCGCATTGAGCAACGTACATACTCGGGGAGCGGTTACGAACGTTGCTGGACAATCAGTATGCACGTTGGTCGTGGCCGCGCGTGAGGGAATCC
cluster3720	Tenericutes	1	NA	Other	URBE01000007.1	51524	53254	MRFYKVREEISKGKNISELPLRVTFYARVSTESDEQLNSLDNQISFFEKFIKLNKNWTYVNGYIDEGISGSTVKRRKKFLQMIDDAKSGYFDLIVTKEVSRFSRNLSDSIKYTQELLANDVGVYFQSNGINTYEPNSEFILNMMGSVAQEEVKRLSSRVKWGHKEAIKKGRVLGSSTITGYKKDDAKLVIVEEEAKKIRKIFELYASGKYGFYKLAMELHRQGINNYKGNIYDKDTLKRIIQNPKYKGFYRGHTTETIDYRTKQRVYIPVEDQVIYKDERVPAIVSEELWNRANEILDSRSTLMKASNGNAKRAERKYCYTTKIFCSEHNVSYQRMSSKRKQTKPRWACGNYVKYRLDACKSPIIAEMDLNNIFTIIMEQVFDNKSKIIKEMLNYYSNL…	TTTCTAAGTCAATTATTTTTTCTTCTACAGATGCCGCTGTTGTAATTATCTTAAATGTACTACCAGGTTCATATGATGCCCATATTGGTAAATTTCTACTTA	TAGTTTATAGAAATTAACATATAAATATATTGCTTTCGGGTGGTACAACATTGAAAATAACCCCCGAAAGCGATACCTAAATAAAGTAAAAAAGACTAGATT
cluster3729	Proteobacteria	2	1	Other	NZ_CP032897.1	2718631	2719956	MLIESVDRFSRKQGYDAIDEFTFLIKRNIDIVEVETGQIYSYKLDHKLSALSTSIERAHQESKRKARISKKSLNRRKEESLATGVALNNNTPDWLSLSQDKKTYEIDAQKVQTITSIFEWYRDGYGVTEIVNRLNSEGNRYNGRGWNTVTVYNKLRDRRLNGYLIGKYKTIPKKDSESTTDTEKRILENIKIKKEANDNAQRIYPVVIDDELFTKIQSMMDRNVSSKKQRSTTTKQRNLFNGLTKCHECGSPMIVQSMSNGGQYLRCYRQRTKDEKCNSKMLRYCESEKVLLGHIKNLNLDEIYSDRKHAQSLDVLKRQLSDVNEKIVLLNDKVKSASDEDELFAIMEFKRKRILEKDELNQKISSLENESEIVRLNYNYDIDKLTDQDNTVLRRKANE…	AACACCGGGATTGTCGGCGAGGAACTCTTCGCGAGCGGCATCAATAGCTTCTTCCAGCGTGGCGTACATGGTCATTGGTGTCTCCCTGTTTTCCAGAAGGTTTCAGGGAA	AAATTCTGAACACTTTTTTTGATGCAAGATATGTATTCTACTTTAAGCTGCTTCCAGCGTACTATAGAATACATATTCTTTATCGGACATAATGAGTTCCTCAATGATTA
cluster3733	Firmicutes	1	1	dsDNA Phage	NZ_LDWN01000006.1	407400	408902	MKQIEQKEYVAIYVRKSRDDKGDIQETLHNQKMSLINLADNKGYDYDLYQEVESSVDFHRPELNNMINNIKKSKYSRILVTHIDRLSRDERDSAELKEIFISYDILIETPDNIIDLTDENQELMYGFNAVLSAYEYRRIRQRLLKGKLDAVAIGNRWVGSVPPLGYDWDKNKKQLVVNKESSTVKKMIELALAGYSSNQIAFKLNDLGYRTKTGKPFKSDRILRTLKNRVYLGEAKFNYKRMKKSAIAIGCHEPLITEEQYNLIQNLIQSRKSKGSLASLGIKSCLNKILVCGVCGKGLTIQKNKRVSKVDERDLSFYHIRPCLHKVDVNVKCPNRGMKIKKVEDAVQQSLKMYKQELQQTLKQLLDKDITVIEHQIKNNIDSLKKDLVLQQNKNQKLL…	AATGTATTAAAGCATAATACGGTTATTAACAACAAAGGCTGCTCAGCTCTTGTCAAAACCGTAGAGGCTGAGGTACAAGTATATGAGCTTGAAAACGGCGAAAAAC	ACTGTGACACTAGAAGCAAATTTTTTATAAGAGGGTGAACTATGTGTAACTGTCAAGATGGATACATGTAGTACACCCTATTACAATACTGATTCTATAACTGGAA
cluster3735	Proteobacteria	2	2	dsDNA Phage	NZ_AOZV01000018.1	68592	70466	MIKTFIYSRVSSQEQLSGGGLDRQETDVREYVTRNGLDQYEIVAMVDRGISGYDGSNMRDGELGKWYKDAITGMYWGSHLVLEAIDRFSRRDPMLAMEDFTVLVNKGGIKVHIVKFNTFINGDNLPMLSMMMNLAHSESKQKSDRISKGWQRRRRMALDNGTAITARTPYWIDVRDNEYRLNNSSIAVVEAFAMYKQGLSCGLIAKKLNELKHYFPYMWTKTAVQHIVDGLNTSGIIDAPRAIKTIKAFYKSGFSVEDIAKKMNAEFQFMKEWNAPAVHKLLQNKSVTGLVEIQKRKLIQEFDSDGKPLELRTKSEGEKYFESIYPQIISIDDFELIQKLLESNRKVDTKTGKGQTTGGTVTQNEDGELVKQFILSSLCRCYKCGGAMFNNIVRSKRKN…	TTATCAGGCGCTGGCGCTGGAAACACCTGCTATTTGCTGCAACGGCACCTATTTGTATGATTATCAAGCTAAAACTGTCCTGGATGCCGATCCTATGCCCGTGGATAA	ATAATCTCAACTCGGATTAGGGTGCCATTTTTTTGTATTTTGATCAACTCATTTGTATAGGTTGCACTTTATACAAAAAATCTAGGTCATTGAAATATAACAACATCC
cluster3771	Firmicutes	1	NA	ICE/IME	NZ_UFTA01000002.1	1018089	1019546	MYKIGIYMRLSKEDYEKNEESNSIKNQRQLILSYIDKNFSDFCVDNKIEYIDDGYSGMNTNRPAFERLMEDIRDLNTNCIIVKDLSRFSRDYIETGNYLENIFPFLGVRFISINDGFDSKDNCNGTIEIDTQFKSLLYDYYSKELSEKIKLTLNSLKSKGKIINEAPFGYVKDPKNKYKIIKDDISAKVVRKAFDMILEGHSQGSIAKNFNKEKYLTGSERKRVLRGESLENYKKILWTTGQISRILRNESYTGTFLYNKTYKTPIRKSIPRPKEEWGRIENAFEPIIFKEEFNKVQDILNQRSFPAHNDARDVDSPLRLKVRCGVCGHKMKFDYRAVVGKNEKKYDCRFRCRVCSLNSKSNSISSNTVESYVLESLKRRGVKLEERKTIKSKKIDQGK…	CATATTCATTGTTTAATTCTTCTAATAAAGAGTAGAGAGAAGTAGATTTACCTGAACCTGTGGGTCCTGAAAAAATTATCATTCCTGATCGATTTTTTAAAG	AACCTTGATTTAACTTAATTATTGTATCTGTCACTATTATACTATTCTCCCCCTATTGTGTCAAGTTATTGCTTATAATTATATCACATTATTTATAGATAA
cluster3775	Proteobacteria	1	NA	Other	NZ_ATXN01000002.1	1182248	1183678	MRDPRKLKGKSMSKNAEAAVGERAALIPAAQYLRASSEVQKYSSFHQRASIAEFSKREGYDIVRTYVDEGKSGVSTKGRKGLSDMLADIVAGRAEYRTILVLDVSRWGRYQDPDEAAHYEFLCRSSGISVRYVAEAFDENPTGAILKQLKRVMAGEYSRELSERIRRAKRINRALGLVQGGSCPYGVARQELLPDGSLGKVLRRGERKSHPEYRLRYVHGDEREIGVVRKIFDLYLVRKKLPAQIARILQRDGETWTSGEPITFQHVRRVLTCELLTGVLRFGKEARTFGGPRTIQPRSTWGEVRVMEPIVPPRTYAAAQRRRAWLADNRRRSEERMLSDLRRVRDRVGRLSTSVVDEAPECCNASYYDKRFGTLGRAMALVGEKPRLNRLGSVLGRKI…	GGCTTTCCTAAAGCCGAGGTCGGAGGTTGGAGTCCTCCCGGGGTCGCCATTCCCTTATTCCGTGGGTCATGGGGCGCAGGCGCGTGGCGTCGGCAGGGCCTTGGTC	GACGCAGCGGCTATCGGCCTTCGGTGACCCGCTCTTAAGTGGTCCGGATATCCCTTGTCGGGACCACTTAGAACTGGCTCAAAACCAGTTAGAAGTGGCTCAACAT
cluster378	Actinobacteria	3	NA	dsDNA Phage	NZ_LJSN01000002.1	4433143	4434795	MEGTVTPDIPATFRGSPTDEDGEPWLGYIRVSTWKEEKISPELQKTAVEAWAARTGKRIIGWIEDLDATGRNFKRKIVNGIARVERREAIGIACWKYSRFGRTRDGVAVNLKRLEDAGGQLASATEEVDARTATGRLQRGILFEFAAYESDVRGEQWRETHDHRRDKLHLPATGRQRFGYIWHPRRLPDPERPGYWLLQEERYEANQHTGPVMADRYRQFIDGDAFYALVGELNTGGHRTTRGGLWTEQTLIRYMDSGFCAGLLRVHNPKCNTCNPEKRGHCPNTIFIPGAQEELISAEIWQTYLEHRAERRATPPRARRGTYEGSGLMRHGSCRGTLVPNNAQRLVDGQMAKIRGYAYRCGRRATTGPLGCEGVWATRHEVEGEVFKWLKREAASGID…	GCGGTGGGCCCGGCCGGCGGATGCCGGGTTAGGGTGCCGGGATGCTGACCGTGACCTCTGTGAACGTGAACGGGCTGCGGGCCGCGGCCAAGAAGGGCTTCGTGCC	GCCGGGTAGCGTACGTGCTCCCTGAAAATGCGGAGAGTGTTTTGCTAACTGTGACCTCGGTCAATGTGTGCTAAACACCCTCCGTGACATCCGGGCGTACGGCGGC
cluster3801	Firmicutes	1	NA	dsDNA Phage	NZ_QGMT01000008.1	83583	85037	MIKVAIYSRKSVLTDKGESIENQIKIIKSYFSNKSVKFEIFEDEGFSGKNTNRPSFNRMMKMVEMKKFDIVAVYKLDRIARNVIDFIKIYEKFEKNEVKFLSVTEQFDTSTPLGRMMMYIIANFAEIERENLRSRVIDNKKELAKLGQWSGGNTPVGYKSTKEEIAGKKVPYLRIDESKKHIPLSAFKWLLEGYSLEQISKKLSDDLNYKLSRVNVKKLLTNPVYTEYNEQTIEYFSSLGLQIFNTVKGSGLIRNSFKDETIIATSKHPPLISSEDFIKSQILIKEKSMDPKPRISTKTFLAQTVYCGYCHSSYRIDVVHGKNIVRKQCKCGRSISVDELECLVINYLKSVVSGNIQIKSVDNSELLSKKKAISKKIKKQNAILNGLIEKLALAPTNVS…	AAACAACGATTATAACATCACACTTTTCACCATAAACGGGCTGTATAGGTGTATTATCAGCAATACCACCATCAATATATTTTTCTCCTACAACCTCTGTACTATCGT	GGTGCAATAGAAATAATTTTTTAATTAAAAGATGGTGTTTGCTAATTATAGTATTATCTACAATTCTAAAACACCATCTTTTAATTTAGTCAATATTTTATAAAAATC
cluster3810	Proteobacteria	6	NA	Other	NZ_AFOY02000015.1	449693	451297	MPYAVGYARFSSIKQGSGSSLERQQAMIGKWIGENPEYTIYPKSFEDLGRSASKGDHLKHGLGKLLQAIELKEIGKGDVILVEAIDRIGRLTETKMFSLINEIIEAGVQIITLQDGTVYGPIIKTDQVWLLLGKIQQAYLYSKDLGGRIKESYTIRAKMAKKGIVPKRRTPIWLNTDGTLKDNIAVAMKTAFEDALSGLGERRILKRLKEKDSAFEKSHPASVRKWLTNKTAIGFWRETLIYPPIVSQDLFYQVQKRFEETYVPASAPTKHFLSGLVKCGDCGSSFQVKVNKSSPNTMHCSARSIHGIERCKNGTSFPVPVLLHVCHDTATRAMENALQHIELSQAKKKTIILDGQLNDIAKKISNLIGSLEKYGAVPEIDAQITALITERKKLENEKL…	AGGCCGCACTGGCCGACCAGGAAACCCTGCTGATCGACCACAAGAACTGCGAGTTCAAGGCTGCCAGTACCGCGCTCAGCCTGATTGCCAAGTACCATTCGCA	TATGTTGTATTTGATGTAATTAGATTCGTAGTGATATTGCAGATTATAGTGAGAAGAAGTCGGCAATGCAACTACGAATTGTGAGAATTTTCCATGCTGCCTG
cluster3827	Proteobacteria	3	1	Other	NZ_CP015448.1	1111161	1112624	MTAFSYIRFSTKDQAQGDSYQRQIASSRDWCKQRGIELSGKGYADLGISAFTEKTRASLADMLEAIQLGTIKAGDWIILENLDRLSRQGIDKTQEIIKSILRHGVKIVSLQDGLELDSGSLNDLVAVIRIALSADLAHKESLKKSERVSAAKASQRELAKQGKAIGKRLPYWLERDGYSYQFNDGVDAVRLMIQLRTDGLGFHKIAMALNASEFKPRWADHWSDTTIRNILSSPALYGRYQFRDGDGVDDYYPALVSYAEFKAFQSTFTASAGGQEHHNHLFGLVRCGACGGAMSKKVSKRKVAGEWKHYKGWICTKTLSGACAQKSPMMDLDTLVIKAVKRLKVSDSKKVSREANQLDQEIDTKKARLYEITQALVSGNGSVSVLSAAASTLERELKD…	AGATCGAAACGGCCTCCCTCCTTGGGTAGGTCGGCGGGGGCCAGATTGACTGTGATGTGTTTGCTCGGGAACTCGAAATTGCCGTTGAGCAGGGCGCTGCGCACCC	TATTTTTTTGATTGGAATGTGTCCTGTTTTTCCCACTAAATTAAGTTGATTGTGATATACTGTTTCTAGTGGAGAACTAGGTGAGCTTCAAATGACCGCTTTTTCA
cluster383	Firmicutes	59	NA	Other	NZ_VEJY01000003.1	197584	199269	MKRKVAIYTRVSTKEQLKQGYSIQQQADLLIKKAKQIFPEDEYEIYSDEGISGKNIEARPGMKRLLEDIENRQIKVVMSWKLNRLSRSNRDIQNIIYEFRRGGAYYISISENIDTSTQNGEMMIGAFGLVAQIERETIVSNVKMGMNAKAKQGEAITGRVLGYVLKPNPLTGKNELVIDEFEANIVRQIFDLYLNQNKGLKAIANYLNKQGYRTINKKPFSVYGVKYILNNPVYKGYVRFNNYQNWAVERRSGKNDKSKVILVQGKHKAIIDEEIFDKTHEKLAAKSFKPGRPIGGDFWLRGLIKCPECGNNMVCRRSYYNTKKSNERTIKRYYICSLFNRSGSAACHSNSIRAEVVERVVYFHLSRILSQSHVVQTIATQVIDAMEKKRADQIPMSID…	TTAATATTGATATTATTTAAAATTTTTGTCGAGTAGCGAAAAACCGCATCATTTGTGGTACGCTTCGCCTCTCATAATCTTAAATGCTCGATACACTTGTTCGATTAAGACGACGC	TATAATAAGTGAATTCATAATATATAGAACACAACCTATTTTTTAGTTTTATTTGTGGTACGCTTCTCCTTATCAGTGATTTTGCAAAAAACTAGCCAATCATATAGTTCTTAAGA
cluster3838	Actinobacteria	1	NA	dsDNA Phage	RXJL01000097.1	52293	53876	MTLTQSPPAAESTTVADLRGRIAEHNAALPTSATVVDLYARLSQNPDGKLEKIETQLADAFAVAVRRAWRVGELLIDNSLSAWNPRVRRPGWEALLTRLESGASGGVVAYHWDRMMRRPQDLGRLLDIIRDRRLEIATAHGSRDLQDPNDQFIAWVEVAHAQRSSTDTSRRLRRRFQAMREDGQVRGGPRWFGFPGADRSLPKDSDGHRPPVQAELVQRERDAIRAASQGIATGTMTLADIAAQWNAEGLRTATGGTWDGVNVRQVLSRPRNAGLINHEGAIVGRVRDEKPIVDEDTWNRVQAVFASRRRGRTPNPRNYIASGLIHCGQCGHVLTGRPRSRRRPDGTLVNEYYCHKLRGGCGRLAVEARNVETILRAFAIRRLSDARFATQIAAATAQA…	CGCGGTCGCCGATCGCGACGTTGCTGATGAACCAGCAGGTCGTCGCCGGGGTGGGCAACGTGTACCGGGCGGAGGTGCTGTTCCGCCAGGGTGTACACCCGCAGACG	GGTCAGGGTCACCAGGTCAGCATAGCGTCTACAAATGGTGTTCCGCGGGCGTGGGCATACATTTGTAGCCCGCACGCCTGACGTGGGGACACATCAAGAACGTCGGC
cluster3840	Fusobacteria	2	NA	dsDNA Phage	NZ_CP028106.1	323778	325202	MKIAVAYVRVSTNKQDIRGSKLGQEQEIKNYASKEGYNIVAFFDDTEHGDIANRVGLDDLKKYLRMNDSVKYVIVYHSDRFTRGFQNGIQDLFFLDGLGIKLVSVMEGIQNIEGNYDSLPTIVRMLGAQVEKDKMVQKVTTAMYQYAETARYLGGSIFPWFSVEKGYIDGKRCKIVVQNKDTWDFYRRFFLTMIQSKSIKSTAEKFGLNLNTVQSWLVVPELMGKRSYGKKGKIDKLHNKGRRQDYLITEKIVFPALLTKEEYDKLLYLRHRHRIQVREDIKIYLYSQVLYCGCGGKFEGNFIRKIGKEGKGTLYYRCSKCGKRINAKKLERDLIDRICNDSRLQMLNEVEFRLADLFDEKTEYEKQINILREKEKRVIHLVTDGITSMDVVEAELRAL…	TTGGATAGAGCGTCTGACTACGGATCAGAAGGTTGCGGGTTCGATTCCTACTATGTGCGCCATTTTTATTTTTTGCTAGTTTTTCTCTTTAAAGTTCTTAAATACTCTTTTTGC	AATAACAGAAAAAAGGCACACATTCAGTAGTTGATGTTAATCAATCATACCTATGTGCGCCATTGTTTGACCTCAACTTTCTTTATTTTCCGATTGCTATATAATAATATATAG
cluster3850	Firmicutes	4	NA	dsDNA Phage	NZ_CP012483.1	3304466	3305965	MEFVAIYMRLSRDSTQNGIEESLENHRLALTRICKTNGWKHDIYEEIASGVSPEREQLNLLLSRLNDYTAILTMDVDRIGRDPEHNEKVLKMLILNGIKIITPSGEYDFANENSQMLYRMQSMLSSFEYSAIRKRLGRGKFLEASKGNWVMNNIPLGYLKNPETKRLEIDENESKIIRYIFEKTIEGYSVNKISQDLDAFGWRSKKGKVLSTAHISQMRRNPLYYGVVRYERKNELGRVLEDCWVEDAHPGIVTKEEFLRCQELIKNNNNKKFKTHGKVKHILQGLIYCAKCGRKRYICVDRKDVPYIKADGAKIENVRCSDAGMALKPITDAVIEDVKKLKPELEEEIIKLKKRDITKSEKEISNKLIETESNKDKLNKKKKNLVEMRMNGEITKDEF…	CAACGTAGGGGACATAGTCGTGATTACGCTATATGGAACCGTTGGGAAAATCACAAATATGAAGGTTTTAGATGGAGTTTATGTATACGAAGTCAATAATCACGATG	AGAAAAACGCCCTCAAATAGGTATTTTGCGAGTGTAGTAAAAAATAAATTTCACAAAAGTGAAGTTTTATTTTTACTACATTATTTTTCTATGCTATACTTTACTTT
cluster386	Proteobacteria	1	NA	dsDNA Phage	NZ_SYVR01000011.1	162565	164181	MKVVVMDVLMKAYSYKRISSKKQIEGGGIQRQTQLAEDYCNKYELQLSDLNFEDLGVSGYHSRNTEEDAALGRFIRGVEEGSIPTPCYLLVESLDRLSRARVQTALRQLLHIAENDVVIVTLMDEKKFDKSSDAMDIMYSLMIIQRAWEESEIKSQRVSAYWEQKRQDPFSKKKGGSRPFWILINEEGTEFSVNEPKADTVRRIFELKLTGMGTMAIARRMAEEGHKSGFDKQWSGGTIANVLRSRAVIGDYLHRDGSVADYYPPIVDKDTFNKVQVMLIGNNKPKGSTSSHRNIVKDIATCRCGDTFSLSTKKTPTGKNKGKKVAYYRCNNVICNNLYNDRTFEIWLKQYFCAPPFHNSWVDTSDHEDQRQRLITDKKLELNASQEALQAILSVPDGL…	ACCAAGTAAAACAATGGTTAGACGATGTCGTTATTGGCCTAAACCTGTGTCCATTCGCAGCCAAACCACAACGTAATAAACAGATTAAGATCTTTGTGAGTG	CTTCATTCAGTTTAGTTGATCTATTTAGGTTGTGTAGCAATAACATCTGCCCGCAAATATTGCAAGTACACAACCTTATTTCTGAGAAGTATTAATATGTCT
cluster3867	Actinobacteria	1	NA	dsDNA Phage	NZ_PNQX01000001.1	1562747	1564219	MKASIYARLSQDKRKGSAEEGSSVQAQVEACKAFIEAKGWTLDKTYVDNDISATSGAVRPQFEQMLKDSPANVVAFKSDRISRDVMDTLRLKASGITGWLCDGGKLDFSSSDSTMLTLFRSVIDSTEQTKKSERQRLATLRDAKAGKYRGSIRPFGQERDGTWIEPEASAVREATEKLISGEWTFFKVATEWNTRGLLTPQTGKQGGREWTSGTVSQYFKRPRLKGYQEYEGTLYKLADWKPLLSEEEFEHIQLIRDSRKTGVRGKQGYRHKPHLLSGWIECGICGRKLNTAYRGKPKNTRAYSCPTPRHVTRAAEHIEKLLVSRVLVPLFAPSAERVLSPTGASEASKLRREQLALVKEHQEWMQEAIDAELRPAVLAQKEAKHTEKLTELKERIAEL…	ATGGCGAGCAAAGCGGCAACCAGAAGTGCAGACATGAGCGTGATCATGACCCATCCTGGTACGTCTCCTCGACTGTCCTTTAATTTCGGAGCAAATCTTCCCC	CTCAGCTTCATAGCTGGGGGCTTTTTCATGTAGTACCTAAATATCTTTGTCCAGCAGAAGATATTCCGATACCCTATGAAGCATGAAGGCTTCAATATATGCG
cluster3873	Proteobacteria	1	1	Other	NZ_SMAV01000008.1	159752	161377	MKNKYLLPQVYLYMRFSKKRQEDGDSLRRQMKLAEETSKKHNIPINEDLIMRDRGLSAFKAEHIKRGALGKFIAAIEDGLIAEGSILIVESMDRLSRDTPLAAQIQFNILMSKGITVITANDGLTYNEATLATESSKLFLIMGSMQRAHDESKHKHIRSLEAIEAKIQAFKDGAKPKSVGGDPHWIKTQDGYLQLDQERADIVKLIVDMYLKEHRGLNLIARELTKRGYSTPSGKGKAWGATTIRKILDNKALYGHKKFSLTYLKNGRYIAEPPYELDDYYPPIITKEEYDIIQVRKGNTSGSRESYGEDENVYLLSAYGKGKSVCAHCGKNTHTQYQKQKNRKNEYTGRNVQRLHCGSHKESSDCQPSFICQELEMAFIRAICTHINPQFLEKENAGK…	GCTGCGTACATCGCACCTAGTGTGTAAGACGGGAAGTAGCCGAATGCGCCGTCTGTCCAGTGAATGTCTTGCATACAGCCATTAGTGAAGTTGCCTTGAGTGCTTAA	CAACCGTCACGATAATTGTGTTTTCCTGTAGTTAACATTCGACACTGGCTGTCTGTCTGGTGTAGAATCTTAACAGCATGTTACAATACATAAAAATTGAGAACTAT
cluster3884	Firmicutes	5	NA	Other	NAMJ01000012.1	56496	58067	MEYLAMYLRLSIEDEGDKDESNSISNQRKQIYEHIHHDSELSRYEVVEFCDDGYSGTNMERPGMQKMLKEVKANNIRCIIVKDMSRFSRDYIEMGTYLNQIFPFMNIRFISINDHYDSREHHGNTIEIDTAFQTLLYDLYSKDVSVKVKASFENKCANGEYVFGQVPFGYEKSKEVKNAVVVNEKEATIVHYIFSLAMQGKSSIQIARQLHEENVPTIMQMRKPNKEYTDGKVHSWSENSVRRMLNNRFYLGEMAYGKSVRKSVGSKNSISVPMEDWKVIKEHHEALISEEIFEQVSLFRPEHSTKRNREKHPLTGKLYCGGCGYSLNYKPLRGKNRNRRFECRKHALLKIPECCTYMSADLLEETVLLMLNKELMLRGDAVKQNQKLTSFQKSGIASL…	AAAAATGTTCTCTGTACTTATATACTGAAAGCCAAGACCCTTATAAAAGGCTTCTGCCGATCTTCTTTTGAAAAATCTATCCATCCTAACTGCATATTTTCACTTCC	AGTTCATCGACTGCTCCCTGTTCACTCAGAAGGTTAATTACATCTAATGCCTTCTGCAGCAACATTATTATCTATCACATCAAGATGAATCGCTTCACTTCCGCTTT
cluster3889	Actinobacteria	1	NA	dsDNA Phage	NZ_BBOU01000047.1	48664	50160	MSDGILLAREYRRLSDKKGGTSLEDQGEDNKAAADENDWDLGEPYIDDGLSASRYARKRRDDFDQLVADLESGPTGRESRFGADILMLWESSRGSRRVGEWVSFIELCETKRVRIWVTTHERLYDPANGRDRKALIDDAVDSEYESYKTHRRVSRTAPREARRGRPHGKAPYGLMPVYDVATGKLITWTADPDRAHVIQELFERLEEGHSFAAIERAFLLAGYLNKSGRPFTHGHLRRLAVTHAYAGLRYYKGTVYEGTWDGIVPRPRFWNVYRLVTDSSRITTSRTAAAHALTAGLWCGRCDTLLSFRMEKERKPVYRCKQCGIKIQRAPVDELIIGKPKDLGILLAYLARDDIYDVLRAPGSDDAAVREVRDDLARLRAERDELRNATGATLAEVRL…	AGGACAGGGCGGACCGGACGCCGACCCGGGGCTCTACGGCCCCCGGTCGGTCACCTGGCAGATGCACGGCGACCCGGTGATGTGGATCGCGGGGGTGCGCGCCCTGTACCTC	TGAGGTCGACAGTCACCCATTAGAGGGGAAACGGATCCCTGTTGGGTGCTTCACCTGGCAGACATACCGACAAGGGATCCTAATTCTGGTATCCAGGTGTCATGAGCGATGG
cluster3913	Actinobacteria	1	NA	dsDNA Phage	NZ_CP025333.1	3015388	3016803	MTIRAALYLRQSTHREESISLELQEAACRRHCEERGYQVVMVESDPGISGRTFNRPAVKRVMEAVEAREVDAVILWKWSRLSRSRRDWAIAADRVDVAGGRIESATEDIDVSTSHGRLARGMMVEFAAFESERIGDQWKEAHQRRVSMGLPANGKPRFGYRRLDEGFEPDPETGPVLADMYRRYISGESFYALVKTLNDNSIDTVPGYGTSGGAWSQRSLQRVLDSGFGAGLIRSHEEYFPGAHEPIIDEDEWKDYRAARDRRRVHRGSERSTYLLSGMVRCHCGSSMVAGQFGWKRVPKFRCKAAAEKRAHDGGYVSAHVLDDEVKAWLRGIVSDLSEVATAEAGLQSKRSQASSNLSKLGSTLTRTEQAITRLTVSYAEGILDLEAYRSATKELEQK…	CCTCTCCGGCCAATGCCCACAGCGCGACGACCAACCCTGCCGTCATCAACGTGATGAGGACCCAACCCGGAACGTCACCGCGGTCCGGTCTCTCCTCTCGGCGC	CGTTTGCTGTAAGGCGTGATCCTTGGGTGTCTGTGCAGACTCTCACGAAAGTGACGGTCGGTGCAGGCACCCGAGGCTCAACGTTGGGTGATTTACCGGACGCT
cluster3918	Proteobacteria	30	1	Other	NZ_LZFT01000013.1	61850	63442	MRKVYSYMRFSRPEQAKGTSIERQSHFAEQYALEHGFELDKSLTMMDKGLSAFHGIHKKKGAFGQFLAAVSAGKVKSGSVLVVESLDRLSREDPLIAQSALSDLILSGITVVTAADNQVYSREEIQQNPFKLIMSLVVMIRANEESETKQRRSNAFLKSALNQYQTNGKVRRLGADPSWLDFNKDDDTYSFNERIEVIRQILGLYNQGFGSLKIARQLTEESILTLSGKRNAWGQTTVANIVKSHALYGMKRINVQGVDYDLEDFYPALITKSKWLALQQHRTKRSKSMHGRGETVHLITGHGKGFTTCGYCGGGLGAQTQKQYKRSGEYSKTVTRLHCLTHKETSSCCSSVFLEPIENAVLFAACIGVEPQSLVPTANNVNYSALIDEIENKVKHIVE…	CCGCGTACATCGCACCTAGTGTGTAAGATGGAAAATAGCCGAATGCGCCGTCTGTCCAGTGGATGTCTTGCATACAGCCATCAGTGAAGTTGCCTTGAGTGCTTAA	GAATGTCTTGTAAGCATCCATCTTTGTAGTTATGCACTGTACATTTGCTCTCTGTCTAATGTATAGTGCTAACTTACATTTTGTAGTATGGTGTAACTATGAGAAA
cluster3921	Proteobacteria	1	1	Other	NZ_QZMU01000001.1	1727875	1729710	MYKRHKWLINMNTQQRKAYSYLRFSTPDQLKGDSYRRQTDLSQKYARENGLELDDSLTFEDLGVSAYRGRNAREGSLGLFIGAVEEGQVLPGSYLLVESLDRLSRDTVMEAFKLFSQIIDLGITIVTLSDGRSYSKDSLNESFTDIIISLTMMARAHDESKTKSERLRAAWSHKRKTAGTKKLTALAPSWLQLNEARDGFDVLEDRAETVKMIFRMAGDGYGANSIVKYLNTHDVPTFGRSKEWHKSTINKILSSESVIGRYQPHSYTVDEATRKRTRTPTGDPIDNYYPAIIDEDEFLRVKAEISARTPKTGRKGRRFSNLFQGLARCGNCGASMGYVNKGPKPKGGTYLVCSRAQRGATDCEYAAVPYQRVEHAVLHTIHELDLDELLPSIESETAS…	CCCAGGCCCGCCGGGTGCTGGAGATCGCCGCCGCCGGCGGTCACAGTCTGCTGATGGTCGGCCCGCCCGGCACCGGCAAGACCCTGCTGGCCCGGCGCCTGC	GAATCGTTTCATAAATGAACTAATAAAATGGTGTAAAGGTACACCATATCCTAACAATGTAGTACAATACACCACTTAATGTATAAGAGACATAAGTGGTTG
cluster3928	Proteobacteria	14	>3	Other	NZ_JGYI01000053.1	109699	111327	MHNLQEVQSIMTVKNPLPRAFSDVFRDDETINVYSYIRFSSKAQALGFGEVRQLEQLNGFFEQYPQARQVEKYEDLGVSAFRGKNLKSGQLAKFVERIKSKEILPNALLLVESFDRISRMGGYDALELVVSIIQADCAIYTLFDNRLYSKRKKDSNVDISLIQNILERSNDESRAKSERISDAKARNLTKGENGGIITKRCPFWISFVDDKFVLNEHAKAVKRMTELCFDFGFQSIAKELNKENHPKKYTDSIVGKVLHKHAIYGSFLAMKNDENGNRTIVNKEIKNYYPAVIGESEFHRISEKLKERQDPKLAGRKSEEFRNILRGLVFCKCGSTFRYHAQKNYYVDLVCHASTVGQCKYAMPGKGIRHRYARIEEIFLAYQSLIPFHKIIVKNDDIK…	AGAGCACCTTTCTGGCAACCATGAGCCACGAAATCCGCACCCCGATGAACGCGGTGATCGGCATGCTCGAACTGACCCTCAAGCGCGCCGACCAGGGGCATC	CTCTTGTAGATTGTGCATTCTAGCATTTTATACAAAAGCCTCCTGTCATTGCAATGAGTGGCACTTTTTGTAGAATTTATAAGGGTCGGCACGCGCGTCTTT
cluster3934	Firmicutes	1	1	Other	NZ_QGMU01000028.1	25644	27203	MRIALYVRVSTEEQESSIINQKEYIKSLYPDDEVFVYQDFGISGTKISNRNGFIRMMKDAGLKQHFITKKKFVFVADETREPLFDKIVTKSVTRFARNTDVLSIWKELSQKGVTVFFQDINKDTASTEDSLILNLLLTLSQEESKNISERTKFGNRATAKANKIRNNSLYGYIFDKETNSLIIKEDEAVVVRKMFDLCIQGYGYVKISQILAEEGIYNPKGKPFAMSTIKNMIHNKKYCGYNVRNQWESRNLFSENHSHCRTKKENWIIQKNDKIEPIISEETWNLAQEQIKLRLLHQNTGGTVERRDTSDKIICNCCGKNFYICHSRKIGSGINSYPYYICSTKKKQGKNVCDNDNVQVKKVDAFIDGLAKNYYKNIRLSNKAKLIKLQGELKKAKNR…	CCTGAGTTTTATAGAGATGTTGTAACTGAGATATGGAATTGTGAGGATTGGACACTTAAGATAATTTAATTACAACCTAATAGATAATTAATACAAATGGCTTA	AATCAATTCATTATTGAATAAAAATATTGTGGAAAGGTTTGCGATGATTTGACATTGAAAATATGTGGTTCCACAAAAAAAGAATATTAAGAACTAATATGGCT
cluster3941	Proteobacteria	1	1	Other	NZ_AJZC02000005.1	22734	24446	MVTAYSYVRFSTPDQAYGDSETRQLKLAIKYCKDNNLTLSDRTFKDLGISGYSGKVRPSLFEMFDCIESGEIKRGDYLLIETFDRLSRRGFDDTHQLIRQIVKAGVIVVSVQDNLVINEESLNDSMTIVRLAISADLAHKESLRKSVRISESKTSLKQKLLEGQKVTISSNVPFWLNIENGVPTADEQQVELVNMIYDLSLDGNGFTKILNVLNSSGIKAPKGGQWGKSTLAKLLSNRAVLGEYQPYKSQSNGSRAIDPDYGVIHGYYPQIITEDKFIQVQVAKNKRKTYQSGNKGKEGLFPNLFQQFAKCSTCESSLEIVNKGKTPKGGKYLVCSSAKRKGSCKKNKHFRYSELEKILNSLVMKGVISLESDKAQSKKAVELSKLEHELIKAKQKFEK…	AACAACAAGGAAAGCGAGCTCTAGAGATAGCCGCTGCTGGGAATCATAACTTATTGTTTCTTGGCCCACCCGGAACCGGAAAAACTATGCTCGCTTCTCGACTGC	TTGTGTATCAGGAGTTAGTTACAAATTATTTTAGGGAAAGGTAGCGTAGTTTATTAGTGTTGTGATACCATTCCCTGAATTAAGGTGATTTTCGAGGGAATTATG
cluster3942	Proteobacteria	6	1	Other	NZ_CP033466.1	1802135	1803928	MGHADLLTLDQWRGILMSSKQKLYSYVRWSSEKQSTGTSSERQTSRAMRFAEENELEYVEIKDAGVSAFKGKNTTQGKLGVFISEVDKGVIPRDSWLYVENLDRLTREDVLTANELFLRLLRMGLTIVTGMDNRVFTRESVNNNPMDLMASILMFMRAHEESKTKSDRVTSHVLALLERQRKGLPVNIKAIGKHPFWIDDSGSAHEKVKKHPDFWLPAQEAVRLFLEGHGAFYVTDYLNQNYPVPPAFKKTQRREGGWPLQAIKKMRANMALVGTRIFNLSGKEYRLENYYPPLCTLGEFAQLQDIKTNNKRYSGKTSTAINLLGGMKILRCGHCKGTMTAFLQRGQLRYICEYGRSGGNCTAWSLKASIVERCLMPVLITGFLIGAYKTHSDLSLLDK…	AACCTATGAGCAATGTTACGCACCCGCCGAAAATCGGCTTTGTCTCCCTGGGCTGCCCGAAGAACCTGGTGGACTCCGAACGCATCCTGACTGAACTTCGCACTGAAGGCT	CCCATACTAAAACACCTGCTTATCAACCAAAAGTAGGATTTATATCTTTAGGCTGCCCGAAAGTCAAAAATAATACATTCTTTTTTTAGCCGATTTATTTGCGTCCAAAAG
cluster398	Firmicutes	1	NA	dsDNA Phage	NZ_KE695652.1	531421	533136	MSGEIDYSKDWTMYYIRIEVRAAMDTRETIAAYVRVSTKSTDQLTSFEGQRAFFEQEYGDKYRVLIYADRGLSGTSLRRREQFEQMLYDAGLRRKYADTDEWEPDPSREPLFRRILVRNTSRFARNVLVVGILRALRANGVYVHFLDKGIDTKDEDWEFVFNLFMNFDQQESIDKSKKVRAGLKMSAQRGQIYTADRLFGYKYYPGENRLEIIPEEAAIVRELFDLYERGEGIRRILNIFREKGYRTREGREFQKSTISRMLGNEKYAGILVRNKYDSGIVFQKHRTHRLRPREEWVIHEGVIPAIIDREQFERVQAIRDGKVHTGLQRGVHKGRSLYAGKIRCGKCGANYRRNVDNGRFYYNCATKKARGLAACDSPNVNEARLNEIVSEVTAELPGI…	GCAGACAGGTGGCAAGCATGGTCTTGCCGGAGCCGGGAGGGCCGACCAGCAGCACGTTATGAAATCCGGCGGCCGCCACTTCCAACCCTCGTTTTACAAACGTCTGCC	CGTGGAAAAAAAAACAACACTATACTACCAGGATTTTGTACCACATTCTTAGCACGTTGTGGTACATTGTCCAGCATTAGCGAATGGACTTCACGACACCGAACCGCG
cluster3980	Proteobacteria	1	NA	dsDNA Phage	NZ_CP009880.1	3067503	3069188	MCKKLVIFYKRVSTQAQVTDRDGLLRQQRAFDEWWSKLPDRGDYDLEEYADEGVSAFSGANVNGGNLGKINQRVFNGEIPRDSILVIHDSSRFSRRDRRETLSDLWRYHALGVSIFSLMENRFINGDDIGTDLITMLGADSNHSYSDRISKFVGAAKAKEQHEVRLQKKGVFRGSVPHWLKRKDGEYQTQPEHFEVSPDASRVIQRIFEMRYNRMSMIAIAATLNSEGVPTITQRDFRRKSNPVGWTPSTIKNLLRNVAVIGTLAESSRKGSVYPAVPDYYPAIVDSALFEAVQLTLTKGKQTSLADGDESNPYAIRIFKSLLICKFCGQKMDVNGARGALSSRGTPFAGSLICRNARNLSCMHGKDGGRTPTVPMRIVENALTEGLFQQLNQTNIRND…	AGGAGAGCGACAGCAGCGAGATCACGATTGCGATCTGATACGCGTTAACTATCCAGATTGATTCAGCCGGGCTGGCGCTGAGATCGCGGGCTATCGTCGGCAGCGCTACGT	GGTTTGTTCAAGAACAGGGTAACTTAGTTCAGGTATTATAAAGAACATCAATCCAGATTGAGTATCCGCTTGATAGCAAATTTCATCAGGCGTATGCTCATTTCAATCAGT
cluster3993	Firmicutes	73	1	dsDNA Phage	NZ_MOEA01000003.1	273823	275349	MFFEEKNTEELIRYEDYPYAVYARVSSEKDSQTTSIQNQIDICHHWIEKNNYEWKDEAIQLDDGISGTILLDRKAMQLILNKAKNHKLKMVVFKSISRLARDLKDALDIKEVLLAHGVRVVTLEEGYDSLYEGKNSMKFEMFSMFAAQYPQTISVSASSALAAKARRGEHSGRVPYGYKKNGKFLEIYEEQAKVIRMIFDLYNNHGYGQKRVVHKLNEELLLGNIPKPQQNERWQLSTVQRILQNPIYCGVFIANRYTQVKIGGRKKFIRNPEEKWTIYKDWAPKIITLEDYEKANNKKHVLKKRRFNPKNELRGLMKCGVCGANMVILFSYRRRKKDGVKVEHNYVKCSAYRRGGKNMCISHPPIQYKDLREIVIEKLKEKGRKLKLNVKSDYEEKKK…	AAGCTCGACAACAGCTTGCGAACGCCCTTTCACACCTAACTTCTGCATGGCATTTGAAATGTGATTCCGTACAGTTTTTTCACTGATAAATAGCTCGCTTGCAATT	ACCTAAATATAATAAGTTTCAGGCTCTTTGTTTGCAACAGGTATGCATCTCATTTGTTATGCATATCTTTTGCAAACATAAATGAGAATGATCACTGGAATTTATA
cluster3998	Firmicutes	1	>3	ICE/IME	NZ_NETE01000001.1	495911	497524	MREQQNYRAAIYCRLSSEDGADHESMSIGNQRALLAEYVQKQGWEIVDTYIDDGFSGTNFDRPGFQRMIADIEKGRINLVITKDLSRLGRNYIMCGQYTEIYFPERHVRYIALNDGVDTLNQTSSMDITPFKHILNDMYAKDISTKIKSTLHTKAKRGEYLGALDPYGYLRHPDDKHKLIINEETAPVVRRMFEMCAAGIGSKSIATTLNREGILSPTEYTRFRKHNPERDGEFERRSFWTRTYVQFMLKNEIYVGSMVQGRQYTPSYRSKKREPIPKKDWIVVPNMHEPIVSRELFDEAQKRMGARKKTIKAKDEPDLFAGLFFCEACGTSMVPKVSQQKYFYYTCGRSHAIGNLACSAHYINRDTFHQAVLEDIRRNARLFSEDTEKAAQKLMELKC…	CCATGTGTATTTTTCTTTTTAGGTGTCGGTGATACCCCTGCTTTACATGATCCGACGTTCGATTTTGATATGGATGTTTTAGAAAATGGTGTAGAATGGTAC	CTGGTGCCGAAAAAAATCACTTATCTTTACGTCCATTTGACATATCATCGTCTGACGAAAAGACGAATAGACGTAGAGGAAAATGCCGAGAAAAACAGGGGA
cluster3999	Firmicutes	5	2	Other	NZ_ACOK01000103.1	23173	24816	MAKQTIYNAGIYVRLSQEDMRAGESLSIENQKLILTKYVKEQGWNLVDTYVDDGWSGTDFDRPAVQRLLSDAQSGKINLIICKDLSRFGRNYIEVGRYVDYIFPSYNIRFIALNDNVDTASKDTSALDMMPIVNLFNEWHAASTSKKIKTVIEANAKAGKYRTTCAPFGYTKGDDPNHLPVIDPDAAPIVRNIFEMRASGISPHHIADKLNEDGVPIPSDYYYAKLGKPNPRRTRHMWSPETVRQILHNYTYLGHLVQLRTRTVSYKNHKVIKNDEEDMIVVKNTHEPIVSQELWDRVREMEQSVSQGKRNSDGYVANLSGLIYCQDCGNKVRLCWNNTRHQRGGPREFYRHNFNCTSYLKYGKRYCPSHYIKMKDMERIVLEDIRSLAQLVVEDEEKA…	CCGCACTCAGTTTCTTGCTTTCGCTGTCTACATGGCTGTACACGTTGCTCGTTGTACCTATGTCGCTGTGACCCAGCCACTCCTGTATCAGCTTCATCTGAA	AGTCGGTATGTACTGCTACTGGTATAGTGTTACTATTTGGAACGGGGATAGTAGTCCCCTTGCCAAATAGTAACACACTTTCGTATGATTGATAAATATCGT
cluster4009	Proteobacteria	2	NA	dsDNA Phage	NZ_UGHO01000001.1	325031	326521	MITYAYSYVRFSSKQQSTGASLKRQIEASEAFCRENNLTLAPLSFHDLGISAYKSKARASLTELLEAVNTGRISAGSYVLIEAIDRLSRKGFDDTHSMLRSILLKGVNVAFVGTDAKSLAGTILTRDSLNDTMAIIQVAISADLAHKESQRKSKLVRDAKKRAKEKVSNGEIAKRRLPFWLTLDGDKYVLNGRVDVVREIINMRQSGYGKHKIAQTLNAKGSKTALNKQWSSQTIKYLLAHPALYGAHQLTERIEDSVINAELVENVYPAVMSKKDFFLIQFDEKRVTSGRTSSNFPFKGVVRCICGSTIVYGPRKMNNKIYHYYFCAASKDGKCTQTKLIPNLSSVLKKVIDKITIQSVVRNQSDVIKQEIQQKKDKMAGIHAKLLEMNDPPLSLFEL…	CAATGGTCATCACCAGCACCACAAAGGACATCATGCGAGCAAAATCATCCTTGGTGAACATATCGCGCATCAGCGCATTAATCACCACGCTAGCAGCAGCAGCGGCTAA	ATCATTATTAAATCCTCACAAAATTAATTTGTAAGATTCGCAAGTCCTTTTTGGTGAACTTTTGAATCTTACAAAATCATACAGCATAGGCTCTGCTAGTCAATCCACA
cluster4013	Proteobacteria	1	1	Other	NZ_VNFH01000003.1	240196	241803	MTTEQPKAPAIKAYSYLRFSTPEQMKGDSFRRQTKLAKDYAQKLGLTLDDHSFHDLGISAYQGKNRQTGALGIFLRAVEDEIIAEGSYLLVESLDRISRQSAHRAASVLSSICEMGINVVTLFDGRVYSAETLEQDPMTFMMAVLTFQRANEESATKAKRLRSVWESKRKMIAEGKPVRLTSRAPQWLKPSDDGVSFDIIPERGEVVRNIFKWTLEGIGKQSIAARLNREGAPIFGRGKLWHTSYVSKILQSSATYGTLTPFTSRADRKEHREACEPIEGYYPAVIDRETFEAVQALKASISPRRGRHSSSPVQNIVGGIAVCPLCDSRMIRVTKNKAKGWVYLVCHRAKQGAGCVYNAVRVDMVEPIIQDNISFLTAQCPVGDDDFDERFDSLNGQLE…	ACAGACGACTGGCTAGCATCGTCTTGCCAGTACCCGGTGGACCTGCAAAAAGCAGATTGTGGCCGCCAGCCGCCGCGATCTCCAACGCACGTCGTGCCTGATGTTGCCCGC	TATACGGTTGAGGCTCAATCAAAGCGATAGGTCTCCAAGAACATAACGCTAGCAGATTGTGTCCGTGAAGACCTACAATGTAGGCTGCCGCCATCAACACACGCAGTAACA
cluster4017	Actinobacteria	2	2	Other	NZ_CCYV01000015.1	17137	18594	MEQVVVYLRISEDRTGAEAGVERQRQDCLEMCGRLGITDPAVFMDNDISAYSGKKRPGYLDLLERVKLGPSRIVAWHVDRLYRRPRELEDLIDLVEAHPIRIETVKGGGFDLNTHEGRLMARQLVAIASYESGHKADRIRRANRQKAERGDWHGGAKYGYGIGGVLIPEEAAVIREMADRFLAGQSVRQITRWLNRDDGPVSPSKGKSRLNVWHESTVGSILCSARISGQRAYEPASKTTATWERRDRAILGPGNWEPIITPEETMRIRAVFNHPDRRVGRSSKSLLAGLITCAKCGNTLVSSGLHRGETSIGKRRFYRCLPLPGRPERGGLVVSAHGIETLVGEAMITRLAATTLPATAPGQDAGVSAAMEQITAARQRMEDMARDYGAGLLSRTELH…	AACCGGGGCCGTGCTCGGCTTCCCAGGCGCGGCGGAGCGCGCTCATGGCGGTTGTCTTGCCCGCCCCGGCGGGGCCGACCAGCACGTCGAGCATCCGTCCTGACACTGC	ACCGGCGCCCGATCCGCGGGGTGAGGCACCGGTGGCGTCAAAACCAACATGTTGTCTTGTCGACGTGTCGGGTTTGACCGGCGTACCTACCAGGCAACGAGGGAGGTCG
cluster4020	Actinobacteria	2	NA	Other	NZ_PYAA01000039.1	28659	30272	MSGKRTKARGLGVIRLSKHSNRPDDPSTSPERQKHHILDAADKRGIEIVGWAEDLNVSARKIAPWKRPQLGLWLPNLAQETPTGGRSDEFDCLIFWKIDRIARSVGDFAQLIKWAGENDKNLIATDGTVDLSTNYGKAMAQIVAVFAELEADIIKERVNDGRQALRDEGRWGGGRYPYGFIPRQQDSGGWKLEHHPENAEVLREIVRRVIAGESMNAIGRRFDVRGVPTPSGGKLWEQMHLTPILRHRALIGESTYNGEPVRDDLGRIIQACDPLITRTEWDSLQKRLDAVSIPKNRQPGVSMLLRIGFCGRCGFPLWLRRKTIKGVEYRYSGCSGAWCATQKRTCDALGIRADFLEGMIEEMLMSAIGDLEMIEQIDTMGEDRREELAEKSAKLADLL…	CCGTCTCGGCGATCCGGTCGAAGAGCGCGGCGTTGCCCATCGGGTACGGACGGTCGAGCCCGCAGGCGAGCACTGCGACGGTCAGACCCCCCGCGGTGAGTGCGC	TTGCCAGACATGGCGTGACCCTAGGTCTTGAACATCTCAGTTGACAAGACCGGTCTTGGCGGTCATTATGTGGAACAAGATCCAAAACAGCCCCGGGCAGCGTTG
cluster4024	Proteobacteria	3	1	dsDNA Phage	LT599583.1	6422531	6424048	MEADAGLGRFLLAIESGLIPLDGTSYLCIEQLDRLSRQSIDQANELFKKILRANVNIITMMDSKVYTKDSLNNFMEIVYSLFLMEQAHQESAKKASRIKSVFNGRLAKLERGEKIQYAGQIPGWLKKTKVSGVFEIDEAKANVVREIFTRKSNDESLKKIADDLNSRGVIRLRNKSDGSKLWTTGALSNLLKAESTYGVLIVKQTTKIKSLSGNRNEVTELGRFDNYYPAVISRELFMSAREKLREINTIKDYGRSTSKNLFSGLVYCGYCGERMYFDEDDKMLKTGRKYYRHLKCIGYLHKLCDKGKLKYDKFESVFPWSYAYDAEKGSAHTQAKISALSSERLTIEGELALNRDRLESLTAAFEASEDYDADFFLKTSSSISRKISAKQQELDSIIT…	CCAGGTCAAAACGCCCGCCGTCCTTGGGCAGGTCGGCGGGCGCGAGGTTGAGGGTGATGCGGCGGGACGGGTATTGCAGCGCGGAGTTGAGGATGGCACTGCGCACGCG	GTAGGTGCAGTACGTTGAGTCGAAATTATTTTCCTAAAAGTATCCAGCTTAGGGTGATGAGTGCTACCCTTTGGAGAATATTCAAGAGAGCACAATCATGAGTAAAACG
cluster4026	Proteobacteria	1	1	dsDNA Phage	NZ_MAKF01000122.1	58653	60176	MGKVYSYIRFSKKEQGAGSSTARQLKYAEEYAKKHGLVLDSTLVDDGLSAYHAKHLSKGALGLFLAAVESGDVEPDSTLIIERLDRLSRQKPRQAQALLSQIIDYGITVVTASDGAVYNEKTIDNDPMKLVYSLLIAIRANEESETKAQRSKAAIQHNINQFQKHKIRSLGGAVPAWFDRFNAAQGWEYKLNEKAGTVRRIVELSLNGTGAKTIARIINSEGHTTFGKSENWGMTSVVSVLKNPALFGRRVVNSNGSIMLDDYYPAVVSRKDFDAVQYRLNKRKNTKGSEKFVNLITGLGKGFCTCGYCGSAIATQNQIFKTKSGERIVRRMHCTATKESGQCHSSKRIEKVEEAVLMFMMERNLDTLKTGDTQSYEIEIDTIDKKIKKMVSLQLALET…	CGTACATCGCACCTAGTGTGTAAGATGGGAAATAACCAAATGAGCCGTCTGTCCAGTGGATATCTTGCATACAGCCGTTAGTGAAATTGCCTTGAGTGCTTAATC	CTTGCATACAGCCGTTCTTGTAATTGTGTGATTGGTTACGTTGAGCGTCTGTCCAGTGTAACCAATTGAACTGCTCTAGCCTTTCATATACAAATTCACGATAAG
cluster4030	Actinobacteria	1	NA	dsDNA Phage	NZ_CP040916.1	6939084	6940823	MERDDLPALRALGFTDDELKELDLWEPATGDPADLAEAYIRRSKKKDTLTNLRGHLRDICRRAREEGKKIRRVWFEQRSASKAHIRREEFEQACDAVLVGLSKTLYVWRTDRLSRRGMGAVDRLIDDFERKQRARIVSASEGLDSSQSGMRIVFGILADRAREEAKSITERTQSSTDSHKLEGKWHGGVAPYGLHSPKGSGKLKRLAEEYPTARRIAEWLLARKVPAWIADTLNREQKRTRKGKMWRAQTILNLAHSPSWAGLVPNRERVHDSDGNPLDKWVRRSEPLLDAKGRPVSCGEGVVTYAEWLKIQSILHGRTGKAEPTAHLMKARKNGFGTRKGTRQPKTVMGWILQCPFCKGPMSNGGYNYRCEARATMGESACQGTSTARNRVDDAVATL…	CTCTCCGAGTATCCGAACGACCACCAGGCCGTCCAGTGGTGGTACCACGACCACGCCATGAACATCACCAGGTGGAACGTGTTCGCGGGTCTGTACGGCACCTATC	AGTTGGTTAATAGCCGCAGGTCAGAGACCTGTTGGACCCTCAATCCACTCCCACGCGATGAGTGTGGGACCAACAGGTTATGACATGTCCCCTGAGCTGTGCAAAG
cluster4031	Firmicutes	1	NA	dsDNA Phage	NZ_CP010820.1	4164507	4165898	MEKKKRVALYSRYSTHTQDGNYSIDIQLERMEAMCKSKGWEVTEYFSDAAYSGANMDRPELQNLLSRLSEFDVVMVYRLDRLSRSQRDTMTLIQDHFLLNNVAFVSVSETLDTTTAFGMAMIGILAVFAELERATITERMQSGIKKRIEAGYRLVSGNHMPTGYKKGIDGNGNNILVIDEIQSEKVRRIFDLYEQYHSITKIQHALKEEGYSGRRFTTIRQILSNRLYLGEVKYRDEYFEGIHDSIISSEQFDRVQALLARHPKGANAGKAKESLFSGFVYCGCCGENFKTYSYRLENKIKGKYYVRSYLCRARRYPSEYEQKCMNQIVKNDTLEDLFLKNLDILIENRQTKTVSSKRKTNYELALKKIDEKIVRLLDLYEDGELDKETLNTRLEKRKK…	AGATGCTAGCAAGTGTACAAGCAAAACGCTCCCACCTTATTCATGCTGTATGTGGGGCAGGAAAAACGGAGTTGCTTTTTCCAACTGTTCATGATGCATTAA	CTTATTGTTTAGGGTGGTCTTGTAGTATTCAGTCTTCATAACTTGTCATTTGAGTAGCATAGAATGAAGACGGAATAAAAGTGTTAAATAATCCATTCAAAA
cluster4036	Proteobacteria	15	1	Other	NZ_CP014947.1	242714	244465	MSAKAYSYIRFSSPEQAKGDSYRRQKDAAVRYCQEHGLELATTTEYTFLDKGRSAYSGRNLDDEGQLRRFLDLVENGTIESGSYLLVESLDRLSREKVTTALPRFMDLLNRGIRVVTLSDGRLYTEEFNELDLIISIVHMSRAHNESAIKGDRVSAAWANKRVLARSDKTPLGKACPYWLELVDGRYQPITNRVETVRLIFELAIQGYGQGSIPRILNERGIPVFGSRNRNHSGAWGSSSVSKLLNNRALLGEYQPTHMVDGRRVPDGEPVTGFFPPVIEESVFYQAQAVRAERRVHRAGNQSDRFNVFQGIAKCGACGDAMHLVNKGRPPKGATYLQCHSARKGVCKNGYVRVERAERALREVLAKVDSLSLVQASEGQTAKELAALKGKTQEVNERL…	AGGGGCAGACAGCCGCCAAACGCGCACTGCTGATTGCCGCAGCGGGGGCGCACAACCTGTTGTTCAGCGGGCCTCCGGGAACCGGCAAGACGCTGCTGGCCAGTCGTCTGC	ATCCAAATAGCATGGTTTTTTAGTGGTTTTCTGTAGGTTTTGTATCATTACACAACCTGTTCAAGTTATGTTAGGTTACAAAACATCATCTCCACAGCTTTCAGACCATGA
cluster4047	Firmicutes	2	NA	ICE/IME	NZ_CABKQU010000001.1	361777	363129	MTLNNTDNIDTRRIAIYIRVSTKKQYEEGCSLEVQENQCRKFVYKMGYTEDDIDIYSDGGKSGTNTNRADLLDLLAGISQGMYKMVVMMKFDRLTRDLMDFNSIIKICNNKNCSLIPLDNPKTDLKNPMEKANANVSMIFSQLQPELTSQRVKDVIRDKLENGLYPFGGKPPLGYIRETSEKLVISNNIEEVRIVKRIFHEISLGKSALQLAAELTIEQALGRSWVDKTLIRMCKNRIYIGEIEWNGKIYTNILTDLIIDRDTFYRANYFINRSARIKKHDYAYHNLCICNDCSTHLEQKTTNKKGKIYFYYYCPKCNKRINEKIIDRQLTNVTNDLYNKEILNIEKSSEEKEIEKEIRRLSKIVSNYYEITVTEGTKEQLLEYNDFKKRTDKKISYYK…	TAGAACTTCAGCCTTCCAAGCTGACTACGTGGGTTCGATTCCCATCACCCGCTCCATAATGGAGTTAACACACTTACTTAGTAAGTGTGTTTTTTTGTGAAATGATGCTAA	AATAACTTTTAATTTTAAAAAGCATGAGTTCGATTATATCGACCAATATGGCTCCATAATGTATTTAGTCGAACTTTTTGATTAATTACATAAAAATTAAAGAGTACGTGT
cluster4060	Firmicutes	1	1	dsDNA Phage	NZ_UETD01000004.1	86901	88415	MSDKYLMYLRKSRADGEHETVEEVLAKHYKILQDYAAAKLGGVIPEDMIYREVVSGETIQDRPEIKKLLDRIQTEEVKGVLVVDPQRLSRGDLSDCGTIIRAFRYTDTLIVTPPKTYDLGDKFDRKFFEMELMRGNDYLEYVKEIMMRGRIASVNEGNFIGSVAPYGYDKVKVGKAYTLVPNSEADTVRLMYELWTKDGLGTTTIANRLNELHIKPRKSEIWNNASIRDMLRNPVYIGKIRWNCRKTVKHYEGGELISSRPKANKEDWILVDGKHEPIISEETFNASLARFGSLPKVKAKSGLKNPFAGIMHCSCGRPMIYQPHKKCEARLHCAYQMRCGNRSATYREVEEEVIRALRQLVAELSEQLAEGTQNTHDAHKAIAEALRKELNALETQQER…	ATGCAATGCCATACGGCGAAGTAAAGGGACTCCTTACTGACATCGGGACCGAGGAACTTGCCCACTTTGAAATGATATCGGCGATACTCTATCAGCTCACCAAGGA	AAAAGCCGCAGTTATATGCGGCTTTTCCTCGTGTATATCATTATTGTGCAGAGGAATATGCACATCAATGATGTATATGATACCTGTGGAAAATCAAATCAGCGAA
cluster4069	Firmicutes	1	NA	ICE/IME	NZ_UHHZ01000001.1	2713550	2715016	MENNIAFYMRLSVDEKEKLESESISNQRLLLKHYISLDKDLNAFNIKEYVDDGYSGTSLNRPALQRLFGDVKIGKVNCIIVKDISRFMRDYITLGDYLENIFPFLGIRFISVNDGYDSQKESDTGIDIGIQFKGLLSDFYAKETAEKVRNSLLALKQQGKCMQANPPYGYIRDPDERTKIMIDEKTGEYVKRMFGMILEGYSTIQIARTFNKESVITPSARKREITGQTYKERSIYTENHTKTIWMNSSVCRILKNEMYTGTFIFNTVRKTKLYGGLTTKIPREEWGRIYNHHPPLISYEEFNQVQSILASRAIKHVSSSKKKEKSALQEVLYCKDCGHSLVIMQRKEARNLACSTCMMKEIKTNFEKIEVIEKQVLQLLQEKIDVQERYVKGNIQEIH…	AACCCTTATTATCTCCTATCCATAGAAGTCCAGCTTCTGTCTTACCCATGCCTGTTTGAGCTACTATTATAAGATTATTATCTCTATTTTCTATCATGTATT	CCCTTGATTTTGCTTGGATTTATTGTACTGTCATCATTATATCATTAGCACCCTTTGATGTCAAGAGAATGATAAAAAATTTTTAAGATTTTTACACCTACT
cluster4106	Firmicutes	1	1	dsDNA Phage	NZ_GG657592.1	2277027	2278277	MELKKDGLYFAYLRKSREDRDAEQHGEGETLERHRKILCDMASRYGITVATWYKEVVSGETIAARPEMLKMLEAIEDMRPDGVLVVELERLARGDTRDQGLIMETFKYSGTRIITPMKIYNPNDEFDEEYAEFGLFMSRREYKTINRRLQRGRKSSISEGKWIGNKSPYGYERVKIPNDKGFTLQAIPEEAAVVRLIYNMYVHGTPESGNIPVGTATIGHILDDMGVKPPNGSYWPACTVRRIVENPVYIGKLQHGYRPQQKRTVNGKITTSRPISKEYQIYNGLHTPIIDQELFDLAGQKRKESYRKPFFHGIKNPLAGLIYCTECGKSMYRRPASPTCRDDMIMCATRGCKTSASYYYLIEDRLLQALNQWLDEYRVQIEDTSLELNRAQLERYKTQ…	TTGCGGGTGAGCTGGTGAACGATGGTGGCGACGATTTCAAGATGCGCCAGTTCCTCCGTTCCGATATCGGTGAGAGCGCCTTTGCACTCCTTGTAGGGCATGG	CCCAATGTTCGGGCCGCCTTTTTGTAGTATGTATAGAGTTTATGTACCTATTCGCCAGTACACAATCTTTATACATAGTGGGCGCGCTAAAGCCTTGGGAAGA
cluster4131	Firmicutes	1	NA	dsDNA Phage	NZ_CABJEZ010000003.1	282844	284400	MVAIYVRQSLDKKDSLSIESQINDCITLCKRNGWDDYQVYKDKGWSAKNLDRPEFQKMNNDVEAGKIKAVVCYKIDRISRSIRDLVNLIEDYHELGVHFVSFADNINTAAPGGLMMATLFGSLAQMEREAIIARVTDNYYYRCELGYWGGGPAPYGFNLKKIVENGQKHTVLEINEREAAVVKQFFKWYLEPDGTIYEILKKADKAGITTRKGGAWTSRVISELLSKPMYAPNSMDIYNFYAAQGVRVRVTPEQCDGKLSLNVFGRRDRGSKHPKRSRPVNEMTLAICKNPPIIDSDTFLKTQFKKKAKLQVSPRTGTAKTTMLSGLVKCAVCGRAMSPSGSSRGVRYFTCSGKRNYAAGTCTSKSIKVSALEKIVIDDILRYATNPKVIDMFHAMQGS…	TAGTACGGTTGTAAGGATTGAATCAACACCATAATTTTTCCAGTCTAAGCTATCAACATCCCACTGTATCGCATGATAACCACATTTTTCTGCACTTTCAATAAGCACA	AAAAGCCCTGTTTTATGGGCTTTTTGTTGTACTTCATACAGCGTCTAGTGTATCAACATTAGACACAGTATGAAGTACAGTTTTTAATTCGTATATTGCAAACAAATTT
cluster4138	Actinobacteria	2	NA	dsDNA Phage	NZ_JNZQ01000003.1	197506	198945	MKPQRAVLLLRISDDKSGDAAGVGRQEEDGRRLAVRLGWGIGHIIVENDTSAFKRRKIRLPDGTTALRTVRPGFRRGLDLLASGEADGLLAYDLDRVARDPRDLEDLIDVVESRTPRVPVESVSGSLRLANDADVTMARVMVAVANKASRDTARRVSRKHEQLAEQGRPGGGGIRAFGYERDGVTIRESEAEVVRWMAQAVLDGQSLNGISRELQARGVSTVRGGEWNIRSVWSTLTGPKIAGLRKFRGEIVGKGTWPAILDMDTWERVRQRISDRALGTSNKLVRWLTGSLWCPLCGGRLIGNSVTSTRRNVGPIYWCSTERGGCGKISVRASHAESEVERRLLDYLERPEVFQALASAASGDSMEQLRAEVAEDEQQLKDLARMWATKQITLGEYSE…	ACGGAGGCTTTCAGAGCGTCGACCAGTTGAAGGAGGTCCCAGGCATCGGAGACAGGAAGTTCGCCGAGATGCGCGACAAGGTCTCCGTGTGACCGCCGTCGGT	AGCGGCTCGTTGACCTGCGACGTCATACACGTCACACGGACGGTTTCGGGGACCCTAAGCGGATGAGTCACGTGTAAAGTGCGGGTCATGAAGCCGCAGCGTG
cluster4142	Multiple Phyla	70	>3	Other	NZ_NFHM01000012.1	13136	15010	MDAQEVMHMTDYSKITALYSRLSVGDEDRDGGESNSIQNQKIFLENYARGQHLTNIRHYIDDDESGRFFDRSAYSRMMDDVENGKIGVCIMKDLTRWGRDYLQVGNAMEIFRRNNVRFIAVNNGIDSEKPDTLEFAPFINIMSEWYAKDISKKVKTGIKTKGMSGKPIATEAPYGYVKSPDNKDFWIIDEEAAGVVRLIFRLFLDGKNRNQIAVYLTQAQIPTPTFYMKERGRGTCKNRALNEANRYKWNKATLTHILTRQEYCGDVVNFKTTKHFRDKRNHYVDRSQWQITENVHEPIIDRTDFETVQRILENAPVKRPNGDGEIHPLSGLLFCKDCGAKMHIRIDYRNGGKRHVAYCSEYHKGKAKNPKCNSPHIIDADLLMQTIAEVLKKIEDYSI…	GAGCAACTGGTCCTACCGGGGAAGACGGCGCAACAGGAGCCACCGGTGAAACAGGTCCCACAGGACCTACGGGCGCAACAGGCGAAACAGGTGCAACGGGAC	CCTACTCAACACAAAGGAAAATCTAATGTTGTGCATAAATACACGGCTCTACTGCCCCGTCAATATATGCACAACAAGGAAAATGCCGTAACCATGCGGCTT
cluster4145	Proteobacteria	9	1	Other	NZ_LPFA01000053.1	122593	124440	MLQAKTPKAYSYIRFSTPEQQFGDSERRQTELSQKYAEAHGLTLDENLKYRDLGVSAFDKSNIRNGELGTFLRAIDSGAVEPGSYLLVESLDRLSRAKVTDALEVFMSIINRGIRLVTLMDGREYSKERINEQFTDLIISIVVMSRAHEESQTKSKRLKEAWKAKRGRIGDAKLTEMAPAWLKLNDERTAYSLVPDRVELIQRMFQWSKDGIGSETIARRLNQQGLPTWGTRKADQWHASYIKKVLDNRAVLGEFQPHVLVNGKRVPEGDPAPDYFPRIVSDEDFVLAKTARQSRRTNSAGRKGQTFSNVFSGILRCGYCNGSMVYVNKGHNGPRARLLVCARAKAGKGCHYVPWEYPQFERSVLTYCKGLDFDAFLQTRDTVKSELAALSARIAVLES…	GCAGCCGTGCGGCCAGCATCGACTTGCCGGCGCCCGGCGGCCCGACCATCAGCATGTGATGGCCGCCCGCGGCCGCGACTTCCAGCGCGCGGCGGGCACCGC	TAGGAAAAGGGCCGGCCGGCAGGCCGATGGGTCTAATTGGACATAAATTAAGGACATGGGGCCAAATAAACCCGCCGCGAAATAATTTTGTGTTCAAAACGT
cluster4156	Firmicutes	1	NA	dsDNA Phage	NZ_CP014806.1	1537890	1539695	MRVAIYIRVSTKLQEDRYSLSSQKLELTRYALEQKWTIVDIFKDVDSGGKLHKVGLEALLDCVDEGKVDVVLCVDQDRLSRLDTIEWEYLKQALRENNVKIAEPGNVTDLSNEDDEFISDIKNLIAKREKRSIVRRMMRGLRQYTREGKVWGKQPDEYHYDVNTKELTINEEYAWIIPRIDQLYLEEQMGLHRIAEYLNSVVKTSSNRKWTAVQVRNKLINPCYHGILRREFPNETIEVEGVYPPLRTKETFERIQATLQKRHMVYPSSDFHFLRNISIKCADCNHILSVRKGSTHGDSSKYYLKHAVEYVNNKCSANPSINTDRIKRPLIAALQDILKSEETAQKYFQTEYNEEDVHLIEKEVKHLKKKLLDTNSKLDNLLDLYLDGTWSKEKLDERK…	AATATAGTACAGAAGTAATCGGCGCACACCAAATTGCAATGAACTTCGCCAGTCTTCTTTATATGATTCCGCTAAGTATCTCGATGGGTGCGACGATCTTGG	TTGTAGTGATTCCATAGGAGCAATTATCGGTTGGTTTTGTAAATAAAGCTAGAGTTTGTTTCATAAATGCATTTGTTTTTTACTCCTACCGAATCATGTTAT
cluster4161	Firmicutes	1	NA	Other	NZ_JHYA01000003.1	165746	167269	MKQVVGYARYSSDNQKECSIEIQKQWIEKYCEDNALKLVKVFADYAKSGSTEEGRDSFIEMRNVLIDDEDIDGVVVYKIDRLSRNNADAVKFIDTVTKFGKSIYTDGGILSDKSSPMEKLIFSFGSSIAEFEWGMIRQRTRNGSLHKASLGPGSLGGRPPLGYIRPDPDGPLVIEPRKAEIVKKIFDLYVNKHKGYGEIAKTLNSYGYLTQRNAEFGKNSIRDILLNEKYTGVDIYNKTSAKTFGKDGKYHRNSHIRKPNSEIYRHPDAHPAIISKELFDKAQELMKSRSRKGGHKSNALFTGIICCGFCKSPIHLDSHSMTCKNGIKYTYRKYRCNHYSDPGDHAKVRAEAVEHHFLNMMKYKLFHEMNKTDLHKQLQIFFSDNSSGLKQLSLHKVKA…	GCTCGGAGAAGTCTATATGACAACGCTTTCGGACAGGAGTTCGATTCTCCTCATCTCCACCAGTTATTCGGTCGAAGTCGAAAACTTTGACCATAGCATAAGGGCCCTAACC	TATTTGGAGATGTTGTTGTTTACGATTAAGTACCAAGGGTTATGTATGATTCATCTCCACCATCAATTAAGGCGAAAATGTAAACTTCGCCTGTAATAAAGAAGGCCAGAAC
cluster4189	Proteobacteria	199	2	dsDNA Phage	NZ_CGUY01000002.1	350111	351634	MKRVISYIRFSSERQAKGDSLRRQSKMVNDWLKAHPEYYLDQDLSFRDLGVSGFTGKHLKGGLGDFLTAIEKGLVKAGDTLLIESLDRLSRQDIDIASELLRNILRSGVDVVTLSDGEHYTKESLKDPLALIKSILIMQRAHEESLRKSERVQAAWDAKKEAAKAGIKISKRCPAWLKLNDDRKSFSIIPEKVETIKRCFELRLEGRSIWDIVRTLNDEGHQTMNQYKPGKFGQTSVQDLLKNRSVIGYFTPKGYEEIAGYYPSVIDETTFYRVQQLAYSRYGRKPVSENPMAVNLFKGIIRCSKCGHALIITGFSEKRSGIYRCPCKQENRCDAKGLSRKQTDGTLLALLSRIDRFEPEQVNLVDGLKLQREGILKNIEKLVELSLVVDDMTAITSKL…	ATGAACAGCGGCTCAATCGCGGGTTACACGCGCGCGGCGTAAACCGCGTGATCCTGGATAGTCGTCCGGTACATGCCGCCCATCCCCACAGCGAGGCCGTCCGTG	CATCGAGTTTAGGAACCATCTGAAATAATAGGTGTATTTAGACCTTGCTAATCCTCGACAGACACGTTTAAATACACCACCTAAAGCGATACAATCGCGCTATTA
cluster4191	Actinobacteria	4	NA	dsDNA Phage	NZ_CP040916.1	4548499	4550166	MATATLTRSAGTLSVPTGGMEMTTQGGVCGCHGRPWVDLLLRKSKIVREGERALSIRAQEDRGRAWADEHGYCVRKVWKENLSAWSDVQRPKYDAAMAAVMNGEVPCLWVYALDRFSRKGAEAVVPILGKARVIFDYERLDSMDERDRRWIIDRAENAREYSQRLSYNVRTTKGKQRNEGRWLAKAPFGLVADKETRRLSPDLSPYLCVVKGRRELSPWEVVVRIFTEIAEGVSSRALARKFNEEGIRSSTGKFWRADSIRAIVIHPVYEGWLTVSPGGKSHKSPVHYVNDKGERVRCVEPDVLPDMISATLAARARRVLSGNQIIDNTPVEGKAVHALSGKMRCASCTNAMVLDGKSYNCQRRAAGGACPGPASAWREAIERYVVQQWADRLYRAADD…	GGCTGATCCTGGAGGACGACTACGACGGGGAGTTCCGCTACGACCGCGAGCCCGTCGGCGCCCTCCAGGGACTCGACCCCGAACGGGTCATCTACGTCGGCT	CCTGCGGGAACGGCCCGCTACCGGTGAGGTCCCAGGGTGTTGGACCTACACCGGTAGACCCTACACCCTGGCAACTCAGAAAGTGCCAGTTCAGAGCACAAG
cluster4211	Actinobacteria	1	NA	Other	NZ_LN482618.1	196473	197849	MRALIYARVSSDPTGKGRSVDDQIAACRMDCARNGWTIIAELREDGIGASRWSGKDRPEYRRLQNLLVDADVLVTWEASRAHRDLEAYVELRRLCEEHGVLLRYSGRTFDLSQGDDRFATGLDALLAEKEAEQIRVRVLRGLESRAAAGEPHGKIPYGYRAAIDDAGNRVRVPRPEEAEVLRDAARMVRDGRSLRAIVKQLNAERRTNRGRDWTSVELRRKLLSPTYAGIRVHHGKQVPATWQPILSDEEHSAVTAILTDPDRLTQRGSEPVHLLTGIASCGKCGAPMGRRKNKSGSSSYACTGKFCVARSMGVVDEFVEAVVVKRLSRPDIAQALQSGDDSQRREAFAEIRSIRANLAAYEQQAIDGHLEPEEFLRLRNGLREKLADAEARANQSLGG…	AGACCTCCGTGTTCCGAAATCGACGACCGCACGTTCTAGCCTGACCATCATGGCAGCAGTGAGCAAGGTATTCGCGGCGAGGCTCGCAGGTCTGGTGGTCCTGGGACCCGACGGCG	AGGGCCGTTTTTATGCTTGGCATCACGACCGACGAGGCAGGAGCACCCCTTGGCAGCAGTGAGCAATCTGAACGTACCAAAGCGGTACCCTACCATCAACATGTGCGAGCGTTGAT
cluster4213	Firmicutes	1	1	dsDNA Phage	NZ_QSUZ01000001.1	159267	160667	MCGTFLHKGGIVMECVAYLRVSTEKQAEEGNGLDSQKRDIENYCRKNQLIISDWYEDDGFTGSNMNRPALQRLINDCSKKKLKCVVAFKLDRLSRSMVDGIYLIERVFIPNGVDFRCVHDSVSYDSPMEQAYTQMMAVFAQLDKNTMLLRMRGGMLERVKQGYWMGGGNTPYCYRYSKEDGILVPIPERKEMALRAMNLYISGYSDVRIQKLIGFKSEFVTRQVLTSPVNIGMIPYKGKLYRGRHEPIFDIKVFELAQELRKTRKQSKSFCVNHENQLLTGLCYCGVCGCKMRYQKWTHGKHKIYCYSRDNGMSYLPNYNPNCSNSLEWAEDIEKQVEDEILKISLNLSSHKPKERESCLDILSKQLQKEKTKLKRLYTLYAEGNDTVLEMIKETESGI…	GAAAGCCGTCGATAATTTTGACGATACACTGAATGTCAAATTCTCGACATATGCAGTTCCAATGATCATCGGTGAGATCCGCCGCTATCTACGGGATTATAACAGTA	TCCTGTTATTTATTGACATGATACGTGCGGCATTTATTAGCACTTACATAATGCAGTCCCTATGGCATATAGTTTATGCTAAAATTTTTTTAACTGTATTTCAATAT
cluster4225	Actinobacteria	1	NA	dsDNA Phage	NZ_CP031263.1	1107821	1109242	MPADRPLRAAIYCRISLARFDDTLKVDDQERVCRELAAARGWTVAAHHVFKDNSKSAWRRDRKRPGWDAMLAAVKGGEVGAIVVYHGDRLVRQMSDLEALIDLADTKGIRLASPTGERDLDNADDRYILRIEAAGNTREVDATSRRLKRHYDRLAEKGIVRLGGRGGRAFGFEPDGLTVRETDAEVVREVARRILSGEPVGAIARALNDRGVTTTTGGPWDHGALKKLMLRPRLAGLVARHGRIVGSAAWPAILDRSTWETVCATLERKAAAFDYTTNARRYLLTGIARCGTCTEPLVVRHNTRPGLTGYGCINRDCERKVHRAIHHLDPYVTGAVIALLNDPKVREAMQPAAAVDTAPLVAQLEAQQASRQRWLLAAAENPELGPDVLAVTVRRIDQL…	CAGGGCTCGACGGGTGGAGTCATGGGCGTAGCCCTTGTCCGCGATCAGCACGTCCGGTGGCAGCGGGGTGAGGTCGGCGAAGATCGAGGCGCCGTCGCAGCCGACGT	GCGGCTTCAGTCGAAGAAGCGGGCCAGGTGGGAGGAGGGCGGGGCGGGGGCGTCCGGACGTTTGCGGGGCCGGCCCGGTCCGGGCTGGTTGACGCGGATCGCGTCGA
cluster4226	Firmicutes	1	NA	dsDNA Phage	NZ_OBDZ01000005.1	69263	70705	MKKAVIYARVSSKMQAEDGLSIDAQINQLREYAVDNGYEILNEYVDKGESAKTADRPEFQQMIRDIKGDKNSYDAVLIHKTDRFARNREDSIVYKSLLRRDCGVDVIAIKEDFGEGPIGKMIEGILEVIAEFYSENLAREVKKGQVEKAKKGQALGEPPYGYIIGEDGKFKIYEPEAEVVRYIFNRYLEGDGSHTIADKIKEIGIKQFGEAAIKKTTGKELNWSSNRMVLFIIKNEVYTGLFEWDDIIIEDNHPAIISKEEFELAQELRDKKKGRGCGQRNMYLLKGLLKCYECNSNLGRKNYKSKGKTVHVSYCMNNRINNECYSNRNKMADLEKHIIKSLEKISKGITKINNLTVTRDDKDQNQKQIKKLQKKLEEFDKQFDRQMEAFEAGVINIEQ…	TGCCATAATTTCTCGAAAATGAGACAAATTCAGTGGTACAAACTGGAGTGAAGTCAGAAGGATGAGAAAACAGCATCACCCATTGCCCCCGATAATCTGACA	AAAGATGATTTATAAGTGGTAATTTTTTTATTACATATGATACGTGGGCTAAATCTCACGTTTTATATGTAACAAGATAAAAAACCTCCTAAGGAACTGATC
cluster4251	Proteobacteria	10	2	Other	NZ_WIWF01000014.1	49265	50938	MPKAYAYVRWSTASQGEEGRDSHDRQTTPLQAFTEVTGVPVVETVIDKGISAFRGANARIGQLKGLLDRIESGEIEHGDYIIVESIDRLTRQKLTDSVDLIQSILKKGVRLHTVFDNKTYSYDDPSRDLETLILVGVIAKRAHEESDTKSKRLKSVWVKKRDTAETNVIGKRCPYGFRFDEQSQSFIIVEDEAQEIRQIFDLLKHVGVLESVKQVNKHSKRRWTRTAVLQLINSKSPIGVLRLQRRNENGTKAFDRYVPNYFPKIIDEIEFSAAVAAMKTRLNGRNYGRRTPHHYNIFRHCIQCEEHKCGMIFNLQILGTEKKRYAYLVCSNRAERVCECSNRIRFELVFGTFLAFVRQLSENRYIDERTDKKRKDFTWFSQDQYKQMDTVNDAFSRFF…	CCGCAGCGTTTGCCCCCTATGGCCAGCCGCAACTGTCGATGGCGCCGATTTCCTCGGGCAACCTCGACAGCATTGACGTGGTCCGCGGTGCCGGTTCGGTGC	CGGCTCCGGGTAGGTTCTATCTCATTTTATTAGAAAATAGCTTACCGTGGTCACAGGGTCTAGCTGTTTCTAATAATTGTGATCTAGGTCGCCAAGCGGGTG
cluster4273	Actinobacteria	63	3	dsDNA Phage	NZ_LNBM01000178.1	33168	34784	MRALIAIRLSRVTDATTSPERQLEACRTLCDQRGYEVVGIAEDLDVSGAVDPFNQKHRPNLARWLAGEHVDDSGNVVPFDVIVAWRVDRLTRSVRHLRRLVDWAEDHGKLIVSATEAHFDMSSPFAAVLIALLGTVAEMELTAMRERNRSAAQHNIRAGKYRGGLPPWGYIPDNSTGEWRLVQDDEQVAIIKEVVRRVLKHEPLRAIAHDLTDRGVPTPRDSFAKHKGRPAKGRGWSSGRLKQSLTSESLLGYAMSGGAVVRAEDGSPVVRAEPILTRDKFDRLVKELARRENRKEPYARSTALLLRVIFCSCGRQMYALKGGQGRQYRYRCASAQYKNNCGGPSCLAPDADQLVEGAVLGLLKDSERLEKVWDPGDDRSAELATIDAELADLAGQLGT…	CGGTGTAGAGCACCGCCCCGAAGGCGGCCGCCGCGATGGTGCCGATGGCGTACTCGACGGTCGACATGCCCGACTCGTCGGCCACCAGCACCGCCACACGAGC	TATGCGGTTCCTTCTGTCGGTTCGTGCCGTTGTAATTCTGAATAGTCGACTACGCGGCGATGTGAATTTAGCATCGGGTGCTAAATTGGTCAACATGCGCGCC
cluster428	Firmicutes	20	NA	Other	NZ_QMBC01000001.1	402032	403654	MKAAIYSRKSVFTGKGESVENQIQMCKEYGEKNLGIKEFVIYEDEGFSGGNTKRPKFQELLRDVKKKKFDTLICYRLDRISRNVADFSTTLELLQDNNISFVSIKEQFDTSTPMGKAMVYIASVFAQLERETIAERIRDNMLELAKTGRWLGGQTPLGFKSEKISYFDAEMKERTMYKLSPENKELELVKLIYNKYLETGSIHLTLKYLLSNSIKGKNGGEFASMSINDILRNPVYVRSNQMVIDYLKDKGMNVCGTANGNGILIYNKRNSKYKKKDINEWIAAVSKHKGIIPANTWIEVQKTLDKNSSKSTPRQGTSKKSILSGVLKCSRCSSPMRVTYGRKRKDGTSIYYYTCTMKAHSGKTRCDNPNVRGDYLEKAIIKKLQNLNSDVVIKELEEY…	TTACAGATAAAAATACAAGACATAAAAATATAGATTTTCCAGGGCATAATCATGCATGGCTATATGATGTGAATAAAATAGAACCCGATGTAAGGGATTATTTAAAAAA	TCCCTTTATGGAATATGATACCGAAATATCGCAATTACATAAAGCATGTACATGCATGGTTTATAGTATTGCAACCATTCTACCAAATATTAACTTTACATTAGATAAA
cluster4292	Proteobacteria	1	NA	Other	SUIL01000077.1	15401	16987	MTPQTVSRPRAYSYVRFSTPEQSKGDSLRRQTEKAEKYAAEHGLILDDKVSMLDAGVSAFKGANVKVGALGDFLSLVQYGDIKPGSYLLVENVDRISRDNIIDAQMVFMGIINAGIVVVTLSNERAYSRESITRNQFEIFEIIMGFIRANDESATKAQRLRSAWHGKRLKTANQREVMTKQGPRWLRMREDRSGFDVIEDRAEIVRRIFRDTLSGIGQNQLARALNLEGVPTFESMGSGRSAGMWHSSYVSKLLRNEAVVGRFTPTRRERTHDGKQLRVPTETVEGYYPAIVDLETWEKVNAMTAGRVSYSAKGDMPTNILAGLAACPECGSKMTRLNKGNGKTKRHAYLVCVRAKTGLCKPYKAVPYGPIEAAIIEKRETFLAELPSPDETLEAEWQR…	CGGCGATGCGGCAAGGTCCATTCTGTGCGTCAACCTTGATGGTGACGCCGCCCTTGAAGAACAGCAGCGTGCCGGCCGGCAGCATGGAGAGGTTCGGCACCCCTTCGATCACAA	GCTGGAATCGCCCTGCTTAGGCTGCAATTTCTTGTGGGTCTTTCATTCTTCCCTTGAAGAACAGTAGACTGAAAGACCAACAAATGCTATGGGCTTTCGGAGAGGACAACTTCG
cluster4297	Multiple Phyla	17	NA	Other	NZ_LVEV01000022.1	136332	138083	MARTKNRHISQSETGTEDVKAIEKTYIAGIYTRLSQERKEAYRDKSNSLEMQEELCVKEATKKDIMIFRVYKDYEYSGTNFKRPAFLEMMEDIRVGRINCIIVKDMSRFGREYLEIANYIEKVFPFLGARFISVNDNLDTKDGIKSDKSYEIAIKNIFNYLYAKDISKKVKASKEIKMKQGAFIGATAPYGYKVDKIDEKRVLVVDEKAAEVVRLIFHLAGQGKSNIQIARELTRIYTTPAEYKRTGELYKNKYDIKQWDISYISKVLSDEVYIGNLTQRVYSNRHDLSRKSKFRDKDEWIVKENIHEALVEKDLFEKVRRIKEKNQGSLPYHSLKNTIKDGKENVGLKIQRDQNKEGKYDGLIVCGVCGRNLKKQYGARGLKVNDEFCYCYYCKGGDR…	CGCTGTCGGCATCATAAAATCTCGCTGCAAGCCTTGCTATCGTACTTTTTCCGCCTCCCGACGGTCCCACAAGTGCTACGCTTTCTCCTTGATTGACACGAA	CCCTTGATTTTTCTTGGATTTATTGTACTGTCATCATTATAGCATTATCCCCCTACAATGTCAAGTAATTGCTATATAATTTTGTAAAATTCTCTATTTCTC
cluster4303	Firmicutes	3	NA	Other	NZ_JHXF01000013.1	14948	16630	MWYTVRVRICCTAVKGVIMKNKQPKKAALYCRLSVDDGRMGESVSIGSQKLLLEQYCKDHAIDNYEVYDDDGYSGTNFNRPGFLRMYEDIKKGLINMVLVKDQSRFGRSYIEVGMYVEKFNELGVRFIAVSDNYDSVKNENDMMFPMRNVLNDYYAREASIKTKTAKKAKAKAGQFIGSKPPFGYKLDPNDRHHLVIDEPAAETVRRIFRMAAQGIGYNKTAKIFREEKTLTPIAYFNLHNPDYFKSDYWRREFDWHVTSIRVILENEVYLGKLVYGKQKTRSMKSKKKVKCPREEWIIVENCHEPIISQELWDSAHRMMSVKRRATKTGEFQIFAGHLYCADCGHALTYSQKQRRDGTYHGAYSCWLYKTHGKEYCASHYINYDVIYDLVLKDIRRLL…	GCGAACAGCTTCGACAGATAAAACGGCGCAGTCACGCCCACTGACAGCGCATAAGATAATCGGCAGCTTTCTTTTCAGCTTCGGACTTTTCACTATAGTTCAG	TTCGGGCATTATGATAAGCGTCGGCGGTGCGGTGTATCTGCTGTGCGAAAATACTGGAAATCCTCATAGCTGCACTCGTCAACGCCTTTCATCAGCGGCAGAG
cluster4332	Firmicutes	6	NA	dsDNA Phage	NZ_QXWR01000001.1	147383	149314	MSTRYQVDKDSLPFQRKKLKEYCKLMGIDAFQIFEDDGYSAKNTDRPHFQDMMNRVRAGEFSHIIVWKVDRISRNLLDFAAMYEELKDHRVTFISMNEQFDTSTAIGEAMLKIILIFAELERNMTSERVTGIMLDRAENGLWNGARMPIGFRWNDETKYPEPDPEEVKIVQFIFDEYEKTRSALQVTRYLNNNHVKSKRGGMWSSKLVHDIIRNPFYIGTYRYNLRESGRGALKPENEWIIRENNHPAIIDKEQFDRCNRIMDENAATRDVSEIRKTSHIHVFSGKLVCALCGSHMIASKDRVRENGFRPSYYNCSRRAKMLDCENKKVISDLYIGPFIFNYVANLARVQKEFKNKKIDSLEKLEAALLKGDEYNGARLTEASLKATFSALAYSGLGKG…	TGCCGAGACCACAGACCGGATTGTAGACGAATTGGTGGCAGATATTCGGTCATCCATTCCGGCACAGGAGGGCGGCAAGGTCTTTTATCCGGGAGAAATTGA	CCTTGTATTTATCAATAGATTTCAACTTCTTTTTTACTCACACTTTCGGACACCCGAACGTTTGAGTAAAAAAGCATGGGCGACGTCCGTTTTTTCGTTCAA
cluster4344	Proteobacteria	1	NA	dsDNA Phage	NZ_CP026378.1	1277770	1279218	MTTNIHKMTQAISYVRYSSKIQQEGDSDRRQNERVAKWLSEHSGFNLVEEYSDEGLSAFSGAHLAAGSDLNRLLMDCKRGIYQQGAVILIEAFDRLSRGGIDATQQLVREILLTGMRIVILQDNPDKFYDRSDLNDAFAVITIAIKAQAAFEESEKKQKRGLINWSQKRLLAAQGKIMTRACPAWLRVDEEGTRFEPVEPHLSTVRRIFKQRLAGDSMSRIAKSLNDDLTPNFKGGVQKWNQTTIQQLLKNPAVYGCKVVSSQATKDVKASAEPIENYYVWTNKLTGKPEVAIPLHEFQQVNQIVTAWAKGRSAGSKDDARLVNVFKTVLVCAHCGASIIQSSIKPMNPKHYTYGYYVCSNKRLGRCKEAKAIRRDDVENAIIQGLLYNTKRLLSGTKA…	CGCGCTGCGACAGCATTTCGTCCAGCTCCATCGAACCCAGCACCGTACGGATATTGGTCATCGTCAGGTTAATAATCGCCTGCACCAGATTGCTGACTTCATAAGCGGCGC	ACATATTGTTATTAATCTATTGAAAATTATATGATTAATATTATCGTTGAATATTGGTCATAATGCCCTCATAATAATGATTATAAATCTAACATTCTGAAAATATCAGTG
cluster4349	Proteobacteria	3	NA	Other	NZ_SIMC01000001.1	1975347	1977074	MAHGVQLQSSSLLRAVGYCRVSTDKQLERDLSVPDQQRQINQHCEKNGWRLVNHYIEGGLTATDDNRPEFQRMIERATDDDHPFDVIVVHSFSRFFRDLIGLELYIRRLAKSKVQVVSITQPLGSGPEHDMLRQMIGLFDEYTSKEISKHVRRGLKENARQGFWNGSRPPLGYRLEEAERRGERIKKRLAVDEIEAETVRLIFRLYRVGDGKSGPIGIKSIAKYLNAAGHRTRQGGYFGSSLIQVMLRNTTYKGEFLYNKRNYKTEEENPVEETVLVAVPVIIDPTEFGVVQALLSARNRLVTPPRIVTGPILLTGLTFCSKCGGAMTMSSGTSHTKKVYNFYSCLAFRKKGKLACDGCNVSMPALDKLVVGRLTERLFTKERIAEIIREIAQRRATKS…	CGGTTAGGACGACAGATTCTCATTCTGTAAAGAGGGGTTCGACTCCCCTAGGGCGTACCACTCCTGATGATAGGCAATCGTCATCCGTTTCGATCGACCTTGGCCGGCCC	ATCTATCAACAAAAACCAGTAGTTAGGGTGGTTCGCAGTTTTGTCCGGAGGGGCGTACCAATTTCACCTATAAAATCAAATGCATACCACCGCGACAACATGACCGGATA
cluster4363	Firmicutes	2	NA	dsDNA Phage	RPVB01000075.1	609	2066	MTDLKIAAAYIRVSTDDQVELSPASQLVEIRKWGTANGYLVPDEFVFVDEAKSGRKVTGRDEFRRLIATAKTKPKPFDAILLWKFSRFARNRDDAVYYKSILRKQLKIEVISIKEPIEDGKMGVIMESMIEAMDEYYSINLAEDVKRGMEEKHRRGELQATPSFGYTVLDNVLVPVPEEAVYVQEIFSRFVSGEGFYSIARWLNSMGVKTHRGSTFANRTVEYILRNPVYIGKLRWNPAGRSRRDYADPNIIVTDGKHEPLVSEETFQQAQTRIAQLKAAMPYKARPLGSNKDWISGLVRCASCGSTLIFAKPHYWKCNNYVRGRCRASQHISSDLLKKAILDRLHMDAAASAPLSYEVLRVNGRDGDTTAALRTQRASLERRLERLREAFLAGVDTVE…	GGCATGGAGTACCGCTGGCTGAGATAGCGCAGAGAAGCTCCCAATTCACCGTCCGGGCCACCATACTGACTGATAATGACCGCTGCCAGCTTGGGGTTGGGATTCTTGATCT	CTATGAAGCGAAAACGAGAATTTTACGTTGCACTTTCGTAGTCTGTTGGTGTCCGGGCCACCGGATGGTAACAGACTACGATTAGGGGCAAAAATTATTCCAGCATGAGCCG
[truncated: 507 more rows]

## Sheet: Fig. 1F LSR sequences
protein_id	target_attb_id	protein_seq
[truncated: 15 more rows]

## Sheet: Fig. 1F attB sequences
attb_id	attb_seq
1	AAGTGTTAACTCCGCACTTAGTCAAAACAAAATTTGGCTGGCATGTGGTCAAGGTTCTATACAGAACATAGCCTCTACCCAGAGCTCCTGAGCTGACTTTCG
2	AAGTGTTAACTCCGCACTTAGTCAAAACAAAATTTGGCTGGCATGTGGTCAAGGTGCTTTACAGAACATAGCCTCTACCCAGAGCTCATGAGCTGACTTTCG
[truncated: 19 more rows]

## Sheet: Fig. 1H LSR sequence
protein_id	protein_seq
[truncated: 1 more rows]

## Sheet: Fig. 1H attB sequences
attb_id	attb_seq
9004	TATAACGAAAAGTTTCGCGATGATCTTACGGAAGTTAAAATAACAGTTGTGA
[truncated: 20 more rows]

## Sheet: Fig. S1B Pfam enrichment
pfam	pfam_name	desc	pfam_target	pfam_random	total_target	total_random	odds	odds_min	odds_max	pval	fdr_pval
[truncated: 58 more rows]

[truncated: 2 more sheets: Sup. Fig. 1C GO term enrichment, Sup. Fig. S1E attB sequences]
