# Supplementary material for: Systematic discovery of recombinases for efficient integration of large DNA sequences into the human genome
Source: Nat Biotechnol. 2022 Oct 10;41(4):488–99. doi: 10.1038/s41587-022-01494-w (PMC10083194; doi:10.1038/s41587-022-01494-w)
Supplement: Supplementary file 4 — List of experimentally characterized large serine recombinases and cognate attachment site sequences [file 41587_2022_1494_MOESM4_ESM.xlsx]

## Sheet: Sheet1
lsr_id	host_species	closest_protein_ncbi_accession	protein_ncbi_contig	protein_cds_start	protein_cds_end	protein_seq	attp_seq	attb_seq
Bxb1	Mycobacterium phage Bxb1	AFM44955.1				MRALVVIRLSRVTDATTSPERQLESCQQLCAQRGWDVVGVAEDLDVSGAVDPFDRKRRPNLARWLAFEEQPFDVIVAYRVDRLTRSIRHLQQLVHWAEDHKKLVVSATEAHFDTTTPFAAVVIALMGTVAQMELEAIKERNRSAAHFNIRAGKYRGSLPPWGYLPTRVDGEWRLVPDPVQRERILEVYHRVVDNHEPLHLVAHDLNRRGVLSPKDYFAQLQGREPQGREWSATALKRSMISEAMLGYATLNGKTVRDDDGAPLVRAEPILTREQLEALRAELVKTSRAKPAVSTPSLLLRVLFCAVCGEPAYKFAGGGRKHPRYRCRSMGFPKHCGNGTVAMAEWDAFCEEQVLDLLGDAERLEKVWVAGSDSAVELAEVNAELVDLTSLIGSPAYRAG…	GTGGTTTGTCTGGTCAACCACCGCGGTCTCAGTGGTGTACGGTACAAACCCA	GGCTTGTCGACGACGGCGGTCTCCGTCGTCAGGATCAT
PhiC31	Streptomyces phage PhiC31	WP_015973862.1				MDTYAGAYDRQSRERENSSAASPATQRSANEDKAADLQREVERDGGRFRFVGHFSEAPGTSAFGTAERPEFERILNECRAGRLNMIIVYDVSRFSRLKVMDAIPIVSELLALGVTIVSTQEGVFRQGNVMDLIHLIMRLDASHKESSLKSAKILDTKNLQRELGGYVGGKAPYGFELVSETKEITRNGRMVNVVINKLAHSTTPLTGPFEFEPDVIRWWWREIKTHKHLPFKPGSQAAIHPGSITGLCKRMDADAVPTRGETIGKKTASSAWDPATVMRILRDPRIAGFAAEVIYKKKPDGTPTTKIEGYRIQRDPITLRPVELDCGPIIEPAEWYELQAWLDGRGRGKGLSRGQAILSAMDKLYCECGAVMTSKRGEESIKDSYRCRRRKVVDPSAPG…	GTGCCAGGGCGTGCCCTTGGGCTCCCCGGGCGCG	CCCCAACTGGGGTAACCTTTGAGTTCTCTCAGTTGGGGG
Sh25	Staphylococcus hominis	WP_049417220.1	NZ_JVOX01000041.1	67125	68522	MKVAIYTRVSSYEQATEGYSIHEQERKLKAFCEVQNWNEFKVFTDAGVSGGSMNRPALKRIMDNLEYYDLVLVYKLDRLTRNVKDLLEMLETFEKYNVAFKSATEVFDTTTAIGKLFITMVGAMAEWERATIRERALFGSRAAVREGNYIREAPFCYDNVDGKLVPNKYKWIIDYLVEQFKHGVSGNEIARQMNVKKVNVPKVKKWNRTSIIRLMKNPVLRGHTKYGDMYIENTHEPVLSESDYKRIIDVIENKTHRSKVKHHAIFRGVLTCPQCHNKLHLYAGKITDKKGYSYEVRRYKCDTCSKDKNVQTISFNESEVEDKFIELLKTYDMNKFKVDIVEESTPKLDYDIDKIMKQREKLTRSWSLGYIEDDEYFSLMDETKEILDEVERAGTEVES…	ACTTAATATAAGGGAGATTACTTTTAAATTTTAATAGTAGTAGTGTTACAGGGTACGTAGTGCTTGTAACACTATTTTTATGTATAAAAAAAGACCACGCTCATAAGAAC	GTGGTGCTTGTTACATAACTCTTATGTATATTTTATATGGGGGTTATAGGGGGTACGTAGCACCGGTACCCCCCATAGTTGCAACGAACATTTGTGTACCAGGTGTAATA
Si74	Streptomyces ipomoeae	WP_141584368.1	NZ_SPAZ01000237.1	10016	11683	MQPNLRYLACLRLSADSDGSTSIEWQRGVIRHHVSSPHLSGVLVGEAEDTDVSGSLSPFKRPKLGKWLTAKADEFDVIIAAKMDRLTRRSMHFNELLEWAQQNGKFIVCVEEGFDLSTPQGKMMARMTAVFAEAEWDTIQARILNGVQTRLENRSWLVGAPPTGYRIKTVEGGKRKILEIDQDFYPYVEEIFRRIREGQSTHRIARDFNGRSVLTWGDHLRKLKGEEPKGTQWQATIINKFIRSSWVPGLYTYKGEAVLDDQGDPVILPETPLATMDEWTDLVDRIKPAPKPEGATGGSRNSAKSLLSGVAHCGECGAPFTSLMDSGYKRKDGTKVPGHRRYRCSNKFKGGDCKNGSYVRADVLDSWVDQAIRDSIGQEDMYERAGKGPSQARELQETK…	TAGTGACGTCTGTCCGCGCAGTGATCGAGGGAGTGTGTGCTTTGCCGACTGGCAAGGTCAAGCCGGTCTGCTAGGCACAGAGAGCCGGTACAGTCCTCCCCATGCAACCCAA	TTCCGACGCAGTTTCCGACGAGTACGAGGACGAGGACAGACGTGCCTACCGGCAAGGTCAAGTGGTTCAACAGCGAGAAGGGCTTCGGCTTTCTCTCCCGCGACGACGGCGG
Bm99	Burkholderia multivorans	WP_012216731.1	NC_010805.1	1620568	1622250	MAKKPKAKVYSYLRFSDPKQAAGSSADRQMEYAARWATEHDMQLDATLTLRDEGLSAFHQRHIKQGALGVFLRAIEDGRIQPGSVLIVEGLDRLSRAEPIQAQAQLAQIINAGITVVTASDGREYNRERLKAQPMDLVYSLLVMIRAHEESDTKSKRVKAAIRRQCEGWVAGTWRGIIRNGKDPHWVRLGEHGKFEHVPERVLAVRTMIDLFLEGHGAIEITRRLTEQNLYVSNAGNYSVHMYRIVRNQALIGEKRISVDGEEFRLDGYYPPILTREEFAELQQTMSERGRRKGKGEIPNIITGLSITVCGYCGRAMTTQNSKARAPKGKSVVRRLSCPMNSFNEGCPIGGSCESEIVERALMRYCSDQFNLSRLLEGDDGTARRTAQLAVARQRASDI…	CGTAAAATCAGGCGATGCGCCGGCACATCGCAAATGTATTTTGACTCTCGTTCGGGTTGCCGAGCGTGTCCGAAAATATATTATCAGACAACTCGGTCAGGGGAGCGCGTAAACGAAA	GCGTCAGATCGACGATCGTCGGCAGCAGCGCGAGATAGAACAGCATGATCTTCGGGTTGCCGAGCGTGACCAGCGTGCCGGCGACGAACATCCGTATCGGCGATTGCCCGCGCGGCAG
Me99	Mycolicibacterium elephantis	ORA68296.1	NZ_MVHP01000003.1	136418	137848	MKAVIYTRISKDREGAGLGVERQRADCAALADRLGWQVVGTFSDNDLSAYSGRHRPGYAAMCEALEAGEAQAIIAWHTDRLHRRPVELESFIGLCERRSIQVRTVRAGTLDLSTPSGQMVARMLGAAARHEIDHAIERQKRAKKQAALDGRYRGSRRAFGYERDGLTLCDAEADAIRTAAERVLSGTSLSQVARDWNAAGLRTAFGGKAFTSREVRRILLRPRNAGYSLHEGKRIPNAQWPPIITTDTFAALEALLRDPVRSKHLAFERKWMGSGVYLCGKCGAKISTASQKGTGKSWRPTYVCSASKHLGRVADTVDEYVTEAVLERLSRPDAPILLGGNKVDVADLTSRRDGYRARLDELAAMFAAGDIDAGQLKSGTTELRRKLDRVDAELAAARA…	GGGTGTAGATGACTGCCTTCACCTGCATAGTTAAAACGGTAGCAGTGAAGCTACGATCTGTCATAGCGTCCGAGCTCACTGTTTTAGGCTCTAACCGGTGCGGGACGTG	CGGCTGACGCTGGCGCTGTCGCCGGCCACGCTGCCGAAGATGGGGTCGGTCTACGATCTCGCGCTGGCGCTGGCCGTGCTGTCGGCGGAGAAGAAAACCGAGTGGCCCC
Ma37	Mycobacteroides abscessus	WP_100482577.1	NZ_QDEG01000001.1	319121	320488	MASPPRNAALYLRISLDQTGEGLAIDRQREECERIAAQRGWTVVGVYEDRSISATQANKKRPGYEQLVSAYQAGQFDAMVCYDLDRLTRQPRQLEDWIEAAEGRGLALVTANGEADLTTDGGRMFARVKLAVARSEVERKSARQRTAAHQRASLGRPPLGTRLTGYTPKGETIPAEAEVIRRIFKLFQAGETLRSITRMLTEEGVTTRRGNAWNPSTIYGTLTNPRYAGRAVYQGKPTGQLGNWEPLVSPEVFDLIQARLADPRRKTNRVGTDRKHLGSGLYVCAVCEQPTTSWSQGRYRCKDSHVNRAQSQVDSYVLDTIAARLRRGDIATLLAPAKADLAPLLDDIERLTARQATIDADYDAGLIDGTRHAAATATVRAELIAVQQQMAAADKGSAL…	GCATTGCGTGGTGGGCTGGCCATATCCTAATTGTTGCACGGTTGCGGAATGTGGTGGAATTCCGCACCGGATTAACAACTGCCAAAAAATAGAAACCCGCAGCTCACGGCATAT	CCGGAAAGGTCCGGATGGAAGGCAAGGAATACGTCATGGTTGACGGTGACGTGGTGGAATTCCGGTTTAACGTCTAGGCGGAAGCGCTACTAATGCCGCGCCGCCGCGAACTTC
Nm60	Neobacillus mesonae	WP_127485793.1	NZ_CP022572.1	1468866	1470413	MSRPTGLTIDIYLRKSRKDLEEEKKASESGETYDTLERHRRTLFAVAKKERHNIANIYEEVVSGESVSERPQIQAMLRNLETSHIEGVLVMDLDRLGRGDMLDQGLLDRAFRYSGAKILTPTEVYDPESETWELVFGIKSLVAREELKAITRRMQRGRVASAGEGKSISKVPPYGYLRDENLRLYPDPETAWVVKKMFEMMRDGHGRIAVAQELDKLGIKPPNDKRRSWAPSSITAIIKNEVYLGTIIWGQVKYSKRNGKYKKTKLPRSKWTIKENAHEPIVSRELFEAANRAHTGRWRPSTNATKTLSNPLAGVLKCDVCGFTMLYQPRPNRPNDFIRCTQPTCQAVQKGATLALVEQHILDGLKQFAQELELQTEVPELDNDKDIAVKKSLVGNKQE…	CGAAATGGTTGGCGTTGAGGTCAATGATTAATGTGTATAGGGTTAACATTTAAATCAGTACAATCGTAGACGCTCTACACTATTTTCTGTGTATAAAAATATCGAGAATAAACGCTT	GCTGGTCGAGGAGTTAATGAAGATCTCCAACATGTTCGGCTACGGTGAGGTAAATCAGTACAATCGTCACTCGACCCTAATGTCTGCCTATAAAAACATCAAAGATGAACATTTCCG
Cc91	Cellulosimicrobium cellulans	WP_186008875.1	NZ_KQ435292.1	140343	141803	MSRRRALAPVPDTPPRAVAYLRQSTYREESISLELQETACRDYAARHGYQIVAVEKDPGISGRTWNRPAVQRVMEMIESRDADVIVLWRWSRLSRNRKDWAIAADRVDVAGGRIESATEPNDTATAAGRFARGVMTELAAFESERISEQWKEVHTSRVARGLPPGGKLPWGWRWVDGAVRPDPETAPYIVEAYRRYLAGAGNRDLADWFNGSGVRPMHAKEWYFSTITQCLDSPIHAGLIAYHGQTLPGAHDGIIDVATWEAYRRERERRAGERQVKRRYLLSGIAHCPCGEPMLGFTQDKEGRPRTGRTRSPWSCYRCSSLGKPEGHGPWNISLRFVEPVVMDWLHQVAADVENKVPRAAARRDDAHRESQRIAREITALDAQLTALTGHLASGLVPE…	ACGGCGCACGTCGTTCCGGTCTGGGAGCCTATGCACAACGAGGGATAACGGACGTTCTCCCATGCTGCGCATAGGGCAGGCGTGCGTGCGGTTGCGCGTCGTAGG	TCGTCGACGCCTCGCTGCCCGGCGGCGAGCGGCTCCACGTGGTGATCCCCGACGTCACGCGCACCGCGTGGGCGGTCAACATCCGCAAGCACGTGGTCCGTGCGT
Vh19	Vibrio hyugaensis	WP_052441943.1	NZ_BBLF01000044.1	64607	66235	MKTAYSYIRFSSSRQADGDSIRRQTELARAYAEEHELDLQDVSISDFGVSAFRGSNATEGALGAFLKLVDEQKIDSDCYLLVESFDRLSRQAVEDALALLLQVVNRGITLVTLSDNHVYKRGELDMTMLILSIVTMSRANEESEIKSQRTSAAWSKARIDALNGIKVKNSRLPDWLSWNEDKTDFVVNQPAKATIQRMFELSAGGSGIEIIAKTLNSEGLKTFKQFKEWRSSGVSKLLRNRAIVGEFQFYRKDAKGNRVAVGEPIAGYYPEVVSKQLFLTVQQGMDLRNRRGSGNRAGQFTNLFTGLIRCGECGSAVVTSSQTTKTPQGYLKCTMRCESKARMNYKYTEPQVLSALGSLQSVIEKYRTPISDETASIELDVRALDEKVTTFESLLDNAF…	CATATAGTTAATGTGTGGTTTGTTTTTTTGTACGGAAGTGTCTAAAAAGCGTCGCAATTTGCGGGGGTTCCGTACATAATAATAGTCATTCGGGTACATCCATTTAGTGGA	TCAAACGCTAGGTCTTCTGCTTCTAGCCATTTTTTGGCTTTTTTAATTGTGTCGCAATTTGGGATGCCGAACATGGTAATCGTCATATTATTTCCTTTTCTTTTTATTTTT
Cs56	Cronobacter sakazakii	WP_045295741.1	NZ_MSAI01000037.1	110216	111904	MEKRKLYSYIRWSSDKQAKGSSLQRQLETARRVAHENDLELVEIIDAGLSAFRSKHLEKGSLGAFIEAVKVGQIASDSWLTVESLDRISRDAILKAQGLFMELLELGITIYTGMDNRIYTKSSVTDNPMELMLSIMTFSRANQESMVKSQRQKSATQLKINKFNASVRADNGYPHAIRNSGANVFWSDVSDGTVRPHEYYFPIAKLIVSLRLKGWGYMRIAKHLNENYTPPKGTAKRKHFKDLWSPKLICNFLQSRTLMGEKSIRVDGVEHILKGYYPQVISENEFYSLQNVINRKLANEPNNYIPLLTGIRRFKCGCGAAMVAFFQYDKIRYRCDGMKSLDKRMHCGAKSFNGASIENAIVQICADKIFKDVKTHTSNVGAIQAMLVEAKRKYNRGMD…	TAATGAACATAGCACAACAAAACCAAAAAACAGATTTTACAAGGTTTTCCCGTTTAGTGTTAGCGAAATACTAAAACCTGATAAAAACCCTCTCCAGTTGTTTTTTCTTGCCCC	AGAATGGCGCCCATTTTCTTTGAATCACAGAATAGCAAATTATGAGCGTACGTTTAGTGTTAGCCAAAGGGCGCGAGAAATCTCTCCTGCGCCGCCATCCCTGGGTCTTTTCCG
Bt24	Bacillus tropicus	WP_097851829.1	NZ_NVLR01000020.1	141746	143293	MKTAIYLRKSRADLEAEARGEGETLAKHRSTLLKIAKEMNLNVLSVREEIVSGESLVKRPEMLALLEEIEDNKYDVVLCMDMDRLGRGGMKEQGIILETFKRSNTKIMTPRKTYDLNDEWDEEYSEFEAFMARKELKIITRRMQRGRVASVEAGNYLGTHAPFGYDIHRLNKRERTLTINPEEASIVRMIFDWYANEDMGANAIRSKLNDLGYKSKLGNEWNPYSILDILKNNVYIGKVTWQKRKEVKRPDAVKRSCARQDKSDWIIADGKHEPIIPESLFEQVQEKLNSRYHIPYNTNGIKNPLAGIIKCAKCGYSMVQRYPKNRKETMDCKHRGCENKSSYTELIEKRLLEALKEWYINYKADFEKHKQDDKLKETQVIQMNEAALRKLEKELVDVQ…	ATGGCGACATATAAGCGTTCGTGCTTTGTCGTCACCTTGTTGGTGTAATTAGGTTGACGCCAACAGGGTGATAACACAAGAAGGACTTTTTATTTCTTCTATTATATATAGA	CTTGACCGAATGGGACGAAGTAGATGTTTTTTGTGGCCATTAGGCGCATGAGGTTGACGCCATTAAGCCCTAAAGCATCATTCGTCGAAACGGCCAATACGACAGGCTTGCC
No67	Nocardia otitidiscaviarum	WP_063821437.1	NZ_UGRY01000002.1	3035091	3036908	MPESPPRALIVIRLSKVTDATTSPERQLAECRAICEKRGYEVVGVAEDLDVSGAVDPFDRKKRPHLARWLHGEHLDDNGEPVPFEVIVVYRVDRLTRSVRHLQKLVAWADDHKKLVVSATEAHFDTSLPFSAVLIALIGTVAEMELAGISERNASAARHNIQAGRYRGSTPPWGYVPSNDTGEWRLVRDKEQADVINEVARRVIEGEPLQKIAHDLTRRGILTPKDNFAKQRGREIKGREWSVTQLKRSLLSEAMLGHAVSGGAAVRNDDGSPVVRSEPILSREIYDRVAAELSSRAKRGEPNKRTSSLLLGVISCGNPCLHKQQGHECPEGCSGTCDEPVYKFNGGSHSQFPRYRCRTMTRAYKCGNRTIRADQADAQVERTILALLGSSERLERVWD…	TGATTACGATCAGTGCCCTGGGAGGCGATTCCGGCATGGCTTATATCCAACACCACCGAGAGCGCTGTTGTCGAGCGTGTAAGCCAGGACGAGGACGAGCACGCCCACGGGCACG	GTGACCCGTTCCGCCGTCGAGAACGCCACCTCCGTGGCGCGCATGGTGCTCACCACCGAGAGCGCCGTGGTCGACAAGCCGGCCGAGGAAGAGCCCGCGAACGGCCACCACGGCC
Fm04	Fusobacterium mortiferum	WP_005885419.1	NZ_GL987991.1	91427	92860	MRDSKSKTVIIYNRVSTIMQDKNESLTEQTDECIRYCKTNGYEIYKILKDVKSGTKDDRAGYLELKKHIRRRDFDILVVLETSRIARKMKELVLFFSLLNENNIEYISIREPNYNTTTPDGKFAMNIRLGLIQFERDNTAERVTDRLYFKASKGQWVNGKPPIGYKLVNKRLEIDEEKAEIVKNIYEDFLNGYSLNQINNKLQFSWGSKQVKRILTNPTYKGYIRYGTRSNRKKNNREAFIVKGWHEAIIPEDKWEKVQEMYKSLNRKASNTKPTLLSGLLKCKECGNNYIRKRGGSYDKNLYYGCNLNNLRYSDKFFYKDIPECSSATIKGDLLEKAVIDTLKKQINDLNFNDIEIDKKRQVNIKQIDSSINKFKNRLNKIYELYIEDEIPKDKYLKD…	AAGAGTGTTCTAAAATAGAAGAAAATAAAAACATACACATAAAGACGCACGTAGATACGTGAGTTCCTACCCACTTGTTTTTTACTCTATCTTCTCTTGTTTCCAATTTCT	TAGCACCTATCTTATTGGCATTGATTGGTGCGTTAAATACTCCACCTGTAGTAGATACGTGTGTCCCAATAAATTTATTTATCTTTCTATTTTCCATTAAATAATTCTCCT
Bu30	Burkholderia ubonensis	WP_059752407.1	NZ_CP013414.1	2197794	2199446	MAAKSRVYSYLRFSDPKQAAGGSIDRQLEYAARWAADREMELDASLSLRDEGLSAYHQRHVRQGALGVFLRAIEDGQVPAGSVLVVEGLDRLSRAEPLQAQAQLAQIVNAGITVVTASDGREYNRERLKAQPMDLVYSLLVMIRAHEESDTKSKRVKAAIRRQCEGWIAGTWRAPIRVGKDPHWVRETEGGGFELAADRASAVRLVIEMFRQGHGAVRIVRELAERGLQISETGRTHSSNIYKILANRMLIGEKSVEVDGETYQLDNYYPALLTPAEFADLRYLAEQRGRRKGKGEIPGVVTGLGITYCGYCSAAIVAQNLMGRKRLPDGRPYPGHRRLHCVTYSQSVGCKISGSCSVVPVERALMLYCSDQMNLTRLLEGDAGTASISAQLASARQRV…	CACATTCCAAGATGTCTCAAAATCAGTCTCACAATCCCCGTATAGGTATAGTATCCCTCGGGTGCCCAAAGTATATTGAAAATATACCAAGGTTGAATACCTCGTCAGCTAGGCTAG	TGCCGCCACGCCCCACATTCAAGATGTCCCAATCCCCCAAAGTAGGGTTCGTATCCCTCGGGTGCCCGAAAGCGCTGGTCGACTCCGAACAAATCATCACCCAGCTGCGCGCCGAGG
Ma05	Mycobacteroides abscessus	WP_079869128.1	NZ_FSJU01000006.1	91148	92566	MRVLGRVRLSRLTEESTSVERQRELIKKWSEMNDHTIVGWAEDVDVSGSIDPFEAPELGPWFQEDKRGDWDILVAWKLDRIGRRAIPLNKVFGWMLEHEKTLVCVSDNIDLSTWVGRLVANVIAGVAEGELEAIRERTKASRKKLLESGRWTGGPVPYWLIPEKLPEGGWVLSLNTETAPILRRAIDEVLDGTAVHTVAERLNDQGVPSPGGKKWTSQTLWRILQHKYLKGHSTDRGKTVRDSSGVPISNCEALLTPSEWDRLQAVLTQWKLPETSNRVKNTSPLLGVVVCYICDKPLYYRSYTRNYGKGLYRSYYCRNHRTPGIKADMLDEYLEENLMREVGDKNVLERYFVPAENHQIELDEAIRATEELTALLGTMTSATMRSSLTAQLAALDSRI…	CACCCGTCCTAGTACTCGCATATGGCGAGTCTACAACCGTTCCCATACGACAAGTCGTAGTACAACTATTGTAGATGGGTGTTTAGGGTACGAAAAAAGCCCCCAGGCCA	GGCTGGCCGGTACGTCCCGGCCCCCTGCGGAACATCTGCACGGCGCACGCCAAGTCGTAGGTGATCACGCCGTCGAGCGCCAGCGCTGCCACCGTCTTGGTGCCCATACC
Rh64	Rhodococcus hoagii	WP_013416818.1	NC_014659.1	3670491	3672329	MESASPGLRVLGRLRLSRLTDESTSIARQRETIQRWAEIQGHTVIGWAEDADVSGAVDPFDTPQLGQWLNHRVEDYDVIAAWKLDRLGRNAIQLNKLFGWCIDHNKTLVSCSESIDLGSWSGRMLAGVIAGLAEGELEAIRERARSSRVKLREAARFAGGKPPFGYRKVRRDGGGWMLEIDEPAAELVGKIVADVLDGKPVSRVVMALNEGGYRTPRDYYETVKAGKPALKLAAGERRNSEWRSTALRNLLTNPALRGYVHHKGQIARGDDGMPLQLAEEPLVDADEWEGLQAIFNGHRERRSHYRRPDASPLVGLVYCYWCHSPLWHNRNVSRGHEYFYYRCPNIQKHERASMIPADQAEKAVADSFLDQAGDLPVMERVWVPGDSTERELRDAVAAL…	CCTGGAGAAGCCGATTCCATGTCATGTACGGTAGCTTGTTGTGTACAGGTTGATGTTCCACGAGCCGGACAGCAACCTCCACAAAACCTGAACAGCCCCCGGCGGTGGTGCGAACA	GCTCGGCGGACGGCGACCCGTACCTGGCAAGCTGAACGCCGTGTTCCGAGTGATGTTCCACGAGCCCCGCATCCCACCCAATACGGGAAACGCGATCCGCATGGTCGCCGGGACGG
Cb16	Clostridium botulinum	WP_053290296.1	NZ_LHYP01000040.1	10125	11654	MLRIAIYSRKSVETDTGESIQNQIKLCKEYFKRQDPNCIFEIFEDEGYSGGNINRPSFQRMMELVKIKQFDIVAVYKIDRIARNIVDFVNTYDELDNIGVKLVSITEGFDPSTPAGKMMMLLLASFAEMERMNIAQRVKDNMRELAKMGRWSGGTPPKGYTTKKVIENGKKITYLDLIDDEAYIIKDAFKLYAEGYSTYKINKHFKEKGIRLPQKTIQNMLNNPTYLISSKESVDFLKNKGYTVYGEPNGFGFLPYNRRPRTKGKKSWNDKSQFVGVSKHEGIIDLPLWIEVQNKLKERTVDPHPRESNFTFLSGGLLKCSCGSSMFVHPGHTRKDGSRLYYFRCMKNNGNCSNSKFLRVDYAESSILEFLESISSKEKLTEYQKKKKPRLDFSIEIKN…	ATTCATTACAGGTAGAACTTGTTGACTAATAATTAGTGTAGTTTTACCTGTGCTGCACATCCAGACCAGTTAAAACTCCATTAAAACACGTGATTATTTTCACACAAAAAAAACCTCTA	GTTTTTTCATATAAAGTTACATCAGCACCTGCCTTTTTAGCTGTTATGGCTGCTGCACATCCAGACCAGCCACCTCCAATTATTATAATCTTCATATTAGTCTTCTCCTTTCAAAAACA
uCb4	uncultured Clostridiales bacterium	MBS6822707.1	UQAE01000034.1	21153	22646	MNAIYARQSVDRADSISIESQIEFCQYEMRGEQYKVYTDRGYSGKNTDRPAFAEMMNDIENGVIGKVVVYKLDRISRSILDFSNMMEQFGKHKVEFVSTTEKFDTSSPMGRAMLNICIVFAQLERETIQKRVADAYYSRSQKSFYMGGRVPYGFRLIPTTIEGIKTSMYEINAEEAEQVQLIYELYSKPECSYGDIIRYFQAHGILKNGKPWGRTRLADILRNPIYVRADPSVYAFYRDQGAIMANDPADFIGTNGCYYYKGQDSAGRKQMNLEGNHLVLAPHEGIISSDLWLKCRVKCLEAQQIKPYQKAKNTWLAGKIKCGACGYALVDKHYSTTRSRYLLCSNKMNAKACEGPGTIYTDEFEQIIYNEMQKKMAQFKKLRRCKGKRVNPELTALNI…	TCTTTTATGTCAGCAGTTCTTTTCATCCTGTTTCATCTTGTACGCTTCGTTTCGCCGAAGCGTACAAGATGGAAATCATAAACCTTCAAATGCGCCATTCGATCTTGATGGA	ACGTAGTAGACATTTTTCTCGTCCAGGCGGTCCTTGGCGAGGCGCAGGCCTTCGCCGAAGCGCTGGAAGTGTACGATCTCGCGCGCACGCAGGAACTTGATGACGTCGCTCA
Ec03	Escherichia coli	WP_096306698.1	NZ_LR134080.1	2782206	2783726	MRSVITYLRYSSAIQGAEGADSTRRQNDLFKQWLKKNSDAQVVASFSDEGLSGYKGKHLTGQFGDMLARIESGEFPEGTILLVESIDRIGRLEHLETEALMNRILGNGIEIHTLQDGLIYTKDALADDLGISIIQRVKAYIAHQESKQKSFRVSQKWEQRAKLALAGEQRLTKMVPGWIDPDTFKLNEHAETVRLIFKLLLDGESLHNIARHLQSNGIKSFSRRKDANGFSVHSVRTILRSETTIGTLPASQRNDRPAIPNYYEAAIDAATFNKAQEVLDKNRKGRTPASDNPLTINIFKGLFRCQCGASVHPTGTKNKYAGVYRCNNHLDGRCDVPPLKRKPFDKWVLENFLGMIDVGNDGESERKIAALQHEVEIVTARIKKATALLLEMDDIDELK…	CTTGAAGATTATGTGAGGCGAACATCTAAAGAAAACCGAATAGACTTTATTCAAGGGTCATTGTATTGTAGCTATTCGGCATTGTAGCATTAGCCATAACGGTTATAAGCTTA	CATGAATGCAGACCGAAAGTAACGTCGGCCAGGGGAAGCGGCGAGGTAAATCAAGGGTCATTGAAGTCATAATCATTTCAGTAGAAAAACCAGGTCTCGATTTTAAATGCAAA
Ec04	Escherichia coli	WP_053290909.1	NZ_NRVG01000046.1	29724	31367	MKLLVTYIRWSTKEQDSGDSLRRQTNLIDAFYSKHKNDYYLLPAHRYVDKGKSGFHQQHKAQGSDFRRMFENVMSGAIPEGSLIVVENFDRFSRADIDTAIDDVRQILRKGVSILTLGDGELYDKSALTDPVKLIKHIIIAERAHQESLVKQKRIAQVWNHKTQLARELKKPMGKQAPGWLELSEDGSHYIVDEDKASLVNIIYDKRLSGMSMFAICKWLNEQGYPTINQRKVRISKTKKPDGNWSALSVKHILTSRSVLGYLPAKISTEDRKTVLREEIEGFYPQIVTDSKFYAVQQLLEETGKGKTSSGEHWLYVNILKGLIRCKCGLVMTPTGIRKPVYQGTYRCNGNKESRCSYGTVSRKLLDTQLCSRLFSKLSQLHDEATDTAKLDELQRRLN…	GGTTCATTGAACAGGAGAACAATGATATGAGTGTTAAGGCAAGAATACTAGTGCTTTTACATAGCTAAACACGTACATTCAACTACCTGTTAATAACAGGACAATAT	CTACGGAATAGAGATAACACGAGGAGTGGTTAGAAATGGCTAAAGTTCTGGTGCTTTATTATTCCATGTACGGACATATTGAAACGATGGCACGCGCAGTCGCTGAG
Ec05	Escherichia coli	WP_032346692.1	NZ_JHGX01000027.1	1707	3206	MKQNGKAYSYIRFSSKKQEQGDSVRRQIALAEHYAHANNLILSDKNFQDLGISAFKEGNRPSLGDMLEAIEQGQIEQGSTIIIESLDRLSRRGIDVTQQIIKSILQKNVFIASLVDGLLLNRDSVNDLVSVIRIALAADLAYKESEKKSKRLRETKGQQRQRALKGEVINKILPFWLERKQNKYIFSNRLATVKRIIELRQKGLGTNKIAKILNEEGHKPLRSKGWNHTTIGKTINSVALYGAYQTSETTQDRKVILLDIVENYYPAVISKEEFMLLQSDHKQNKPGYKSEHNAFAGLLKHECGGALVRKFHVASGKTYQYHVCANARDGKCNVTKNFKNIEVALYQIMKELKLEKKTSFDKTLLEERNSVKTKIQELNNMLLELPKVPLSVLQTINNL…	TACTATATAAACTAAATAATAAATATTCTTGTTCACTTTGAAACTATATTGTGATATTGTTGCAAAGAAGCAAAATTGATACTCTCTTATACTTTACTGGGGTG	CAAATTTGACGGAAATGTTTTCAAACAACGGCTTACTGCCGAACTGCATGGTGACGTTACTGGAAACTAACACAGGCGTATCCTGAAAAGAGATATGACAAACC
Ec06	Escherichia coli	EFB7702664.1	AASGMA010000056.1	8916	10436	MRGVITYLRYSSAIQGAEGADSTRRQNDLFKQWLKKNSDAQVVASFNDEGLSGYKGKHLSGQFGDMLSRIESGEFPEGTILLVEAIDRIGRLEHLETEALMNRIIAHGIEIHTLQDGLIYTRDALSDDLGISIIQRVKSYIAHQESKQKSFRVSQKWEQRAKLALAGEQRLTRNVPGWIDPETFKLNEHAETVRLIFKLLLDGESLHNIARHLQANNISSFSRRKDANGFSVHSVRTILRSETTIGTLPASQRNDRPAILNYYEAAIDASTFNKAQEILSKNRKGRTPASDNPLTINIFKGLFRCQCGASVHPTGTKNKYAGVYRCNNHLDGRCDVPPLKRKPFDKWMIDNFLGMIDVVSDGESERKIAALQHEVETVTARIKKATALLLEMDDITELK…	ATCAATTGAAGAAGATGTAAGATGAACATCTAAAGAAAACCGAATAGACTTAAATCAAGGGTCATTGTATTGTAGCTATTCGGCATTGTAGCATTAGCCATAACGTTTATAAGTTCA	GCACCATGAATGCAGACCGAAAGTAACGTCGGCCAGGGGAAGCGGCGAGGTAAATCAAGGGTCATTGAAGTCATAATCATTTCAGTAGAAAAACCAGGTCTCGATTTTAAATGCAAA
Ec07	Escherichia coli	HAJ7447475.1	DABIHM010000013.1	86908	88437	MRRAISYIRFSSERQLKGDSVRRQSKLVTDWLDKNPEFYLDSSLSFKDLGKSAFSGKHLKGGLGDFLTAIEKGLVKAGDTLLIESLDRLSRQDIDIASELLRRILRAGVDIVTLSDGEHYTRESLKDPLSLIKSILIMQRAHEESLRKSERVQAAWNRKKELISEGIKVSRRCPAWLRLNDDRRTFTIIPDKVEVVKRAFDLRLQGLSFWAITRTLNDEGHLSLNQYTPKQKGWSDTAVKKLLRNRAVIGCFTPAGREEVQGYYPAIISESLFYRVQQLNTGQYGRASVSSNPLSVNLFRGIIKCSECGATIVLGGYALKRFGMYRCPNRSANRCSAKAISRKQTDTTILYMLALCDRFETENTDTIDSLKLQREDLQRKISKMAELAIELDDMTIITE…	AACAGGTGATAGGATTCGGATGTTCTCATAGTGTATTTAGGGAATTAATATCAGTATAATGGGTCCCTAAACACATCATTTTAGGTATTGAATATGAGACGGGC	GCTTGGCGTTACCGGTCACTCCGCCCTGAATATGTGGTCCGGTATTGTCTTCAGCATTACATTTTTATTTTCGGCCATCGCCTCACCGTTTTGGGGTGGACTCG
Ef01	Enterococcus faecium	WP_010723361.1	NZ_KB949457.1	1029872	1031218	MRTGLYVRVSTAEQEKHGYSIKVQLEKLRAFASAKDYTVVKEYIDAAQSGAKLERPGLKQLIEDVENNALDCVLVYRLDRLSRSQKDTMYLIEDVFLKNSVAFVSLQESFDTTSSFGRAMIGMLSVFAQLERDNITERLFSGRAHRAKRGFHHGGGIIPFGYRYDVETGELKRFENESNEVKAMFEMIANGKSVSSVAKEFNTYDTTIRRRIANSVYIGKIQFDGETFDGQHEPIISKELFDKANVRMNARASNLPFKRTYLLSGLIYCGKCGERCSAYESRSKHNDKEYRRAYYRCNARTWKYKQKHGRTCEQPHIRVDELEQAVMEQVKRLPLKHKVKKRAFDFKPVENKIATIDKQKERLLDLYLNEHLDNEMFNKKSKELDKSRDKLAKQLERMR…	AAAATATACTTGCGATTAGTCGTTATTTTTCATAGACAAGTAAATCAATCATGCACATGGTAGCATGAGTGTTCTATGAAAAAAGAGGGTAGGAGCGATCAGCTA	CGACACCAACTGGCTTGGCTTCTGCTTGGATTTTACGCCATCCAGCCAATATGCAAGTGATCGCCGGTACGATGAACGTAGGGCGAATCAAGGAAATCGCTCAAG
Ef02	Enterococcus faecium	WP_199017952.1	NZ_KB030137.1	1067701	1069053	MKRVALYMRVSTEQQAKHGDSLREQKETLYEYIEQHKDLKVVNEYVDGGISGQKINRDEFQKLLQDVKENKIDLILFTKLDRWFRNLRHYLNTQEILEKHNVSWNAVSQQYYDTTTAYGRTFIAQVMSFAELEAQIDSERIKAVMANKIAQGEVVSGKTPLGYSIENKKLVINDDAPIVIDIFNYFLSSGSLRKTVYYLGSQYGIVRDYQSVKNMLTNKKYIGELRNNKNYCPPIIDKKLFYAVQKALPKNLKTNAKRDYIFKGLLKCSDCQGSVAGQTIKARYKKKDGTESIYERTCYRCVKRRNNKLRCTNKRAFYEKNLERYIFEATKQKFEQIQINYSKKQPKIIKKKNSKKNIENKLDRLKKAYLNEVIDLEEYKKDREALMKELNEIEVEPAK…	TAACAGTAAATTTCCTTATATAATTTATGTGTACTAACTTATATATTCCGGAAGGATAATATAGGTTAGTACACGTATAAAAATATCTTTTATATTGACACAATTTA	GTATCCTTTTGGTAAAATTCATATCCTGCTGCGATGGAATAACATTACCAGAAGGATGATTATGCGCTAAAACGATCCTTGCTGCACAATAACGTACAGCATAATGG
Kp01	Klebsiella pneumoniae	WP_023328051.1	NZ_KK737600.1	1108691	1110625	MLRPICYERVSSIQQIEGGGGLDDQRSALEGYLDRNSDKFSNDRIFIQDRGVSAFKNSNISSESQLGIFLQDVQNRKYGEGDALIVMSLDRISRRSSWAEDTIRFIVNSGIEVHDISASTVLRKDDPHSKLIMELIQMRSHNESLMKSVRAKAAWDRKIIEAVQNGTVISNKMPMWLKNVDNRYQVIQEKADLIIRCFEWYRDGFSTGEIVKRIADPKWQMVTVSRLVRDRRLLGEHKRYNDEIIHNVYPKVIDDDLFLTANRMMDRVMLEKNKPAEDLLLESDVVQEIFQLYESGLGSGAIVKRLPKGWSTVNVLRVLRDKNVVTQKIIDNLTFERVNQKLSMNGVANRIRKDITIAQDDYITNLFPKILKCGCCGGNIAIHYNHVRTKYVICRNREE…	CCGTTGAAGAACTACGCTAAAAGTATTAAATCAAAATGTTCCCATAGTATACGAAAGGACGCATACCATAATCAATGGGAACATTTGAATTTTCGTAAAAAAAAGAGGCCA	TCCGGGGGCCCCCACTATTCATATGAACGGCTCTCAACCTGTGCTAAAAAACGAAAGGACGGCATGCCATGAATATATTCGATCACTATCGCCAGCGCTACGAAGCTGCCA
Kp03	Klebsiella pneumoniae	WP_033128584.1	NZ_LVTP01000055.1	66716	68287	MRQVITYLRFSSKPQERGDSIRRQKGLFERWLKDNPDAKVVDEFSDEGASAYHGHHLKGDFGRMLQNIQDGKYLSGQTVLLVESETRLNRQKARNTENLVDLITGKGVDVICLESGKIYTSTNIDDLDTSIQLKIAAHIAHQQSKEKSIKVSAAWEHRAQLALEGKQQLTKNVPGWIDPDTRKLNEHSSTVVTIFDLLLSGESLHNIARYLQANNIKSFSRREKANGFSVHSVRTILRSESTVGTLAASKRNDRPAIPNYYEPAIDVATFNKAQEILSKNRVGRAPASDNPITINLFKGIIRCQCGASVHPTGVKATYQGVYRCNNVPDGRCNVPTIKRKPFDKWMLDNIVGFLERDDGNNTDKRKAEIEYQISLVTSKLKKATTLLLELDDVTELKEQ…	AGAACCTTGAAAAACTATGGCTTATGCTACCTCGCCGAATAGCTCAAATACAATGACCCTTGAATATAGGCTATTCGGGTTTTGAAGGTATCTGGTTTTTATTCACATCACAA	TTTGCATTTAAAATCGGAGCATCATTTTTCAACAGAAACGACTATGAGCGCAATGACCCTTGATTTACCTCGCCGCTTTCCGTGGCCAACGCTGCTGTCCGTGGCTATCCACG
Kp04	Klebsiella pneumoniae	WP_117257952.1	NZ_UJSS01000002.1	142973	144592	MPKAISYIRFSTKIQSVGDSTKRQSKYINDWLKRNPDYYLDESLRFQDLGISGFSGANAKSGAFGEFLAAVESGYIEAGSVLLVESLDRVSRQDIDTAGEQLRKILRSGVEVVTLVDNEWYTKESLKDSLSMIKAMLVMERAHEESAMKSTRLRSVWAAKRERAAKGEIMSKRCAAWLKVSEDRSRFEFIPENVKAVQRVFQLRLEGLSHVKIAKQMNDEGFSTLNQFKSVTGGWSQSSVTELLSNRSVIGFKVPSKSMAVKGVSEIPNYYPSIITDEQFYSVQQLKQGSGRKPSSDLPLLTNLFKGVLRCSECGFIVVVAGVSAKRSGIYKCSMKSEGRCNSVGFSRLQTDRALVQGLLYNTNRLSLNRDNGSAIGTLQSELEQLQKQRERLIKLAML…	TAAGTGATTTCAGTCTGAGAGGGAAAGTGTATCAATAGAAAGGTCTCTTCAGGATTACACCTTTCTTATGATACACTTCTTCAATCCTTCATAACTCATCATAAA	CGATCATCGCCGGACTGGTGGCCGCAGCGCTATGGACCGGGCGGCTGTCGAGGATCACGCGGTTGACGTTACGCTCGTGCAGCCCGCGGTTGAGCTGCTGTTCCG
Kp05	Klebsiella pneumoniae	WP_020803831.1	NZ_CCVM01000144.1	12770	14569	MKKIIPYGYLRVSSLEQVRSGGGLEAQDEEVRRYITQKSDVFDIDKMVMMSDEGLSAYSGRNIKEGELGRFLADVDAGLIPAGSALVCYSVDRLSRQNPWVGTQLISTLIGAGIEIHSVAENQILRSDDPVGAIMSTIYLMRANNESVIKSERAKHGYTKRLNESIANNKVLTRQMPRWLYDNDGKYAIDPNMQKVIDFTFDSYIAGQSTGYIAKKLNDMGLKYGDTSWRGSYVAKLIRDERLIGKHIRYSKQIKGVKREIIETIPDFYPVTIDTDKFHIANNMLTSVAKNIRGRTRMTYGDISILRNLFNGVIKCGVCSGETSVVQNTRRKITNGVVTYVPYKTFLRCRNRYELKTCTQGDIRYEVIERAILNHLMGLDITTLLAAPVDNKIERYRTE…	TGAATTATTGATGTAAGAGGCTTTTTGTTCTTTAGTGTTCTTAACTTCCTTAATGTCTGCTATTGTAGTGCTATCTACACTACGGTTAAGCGACCTCTCTAATGAAAA	CGAGGATGAGTTATGAAGCTGGAAGAAATCGTAGCCCTTAGTGTAAAGCATAATGTCTCTGATCTACACCTGTGCAATTCCGCCGCACCACGCTGGCGGCGGCAGGGC
Pa01	Pseudomonas aeruginosa	WP_023098492.1	NZ_JTQL01000046.1	56014	57591	MPSAFSYVRFSSGKQAKGSSEHRQRAMLGQWLEQHPSFTLSDLRFEDLGRSGFSGEHLDHGLGQLLAAIDSGAIKSGDVILVEAVDRIGRLEPLEMLPLFSRIVKAGVSVITLEDGHVYDRSSVNETSLFLLVAKIQQAHEYSNRLSRRINASYTARREKAKAGLGIKRETPVWLTTDGQLVPHVAPHIAQAFQDYADGLGERRICRKLRESGLEEFSKTNATTVRRWLKNRTAIGYWNDIPDVYPHVVDPALFYQVQQRLDAPKVDRAKPSAHYLTGLVKCAVCGRNYNYKQRKHTDPAMLCTSRARLAGEGCSNSKTYPVIVLDQVRKLTSLPFLQHAMESASSQADPSSQRLAVIDGEIGELSRKISEATKALLVLGFTPEIQESLEQLKTAREAL…	GTAACGCTCTTCGAGAAAGCAGATTCTCATATCCATCTTGAGTCTTCTTTCTCGCAAGACAACACGAAATAGACACAGTCTCTTCCCTAGCTGTACACTGAGCC	CCGGTTTCCCTTCGCACCCGCACCGCGGCTTCGAGACCGTGACCTACATGCTCGAAGGGCGTATGCGCCACGAAGACCACCTCGGCAATCGCGGCCTGCTCAAG
Pa03	Pseudomonas aeruginosa	WP_023127457.1	NZ_NSOQ01000009.1	162875	164530	MPTAYAYIRYSSKAQGEAGRDSVDRQMASIQAITKQQGIELRTENIFSDTGISGFDGSNKNKGKLKDLIDLIISQKIQDGDFVFVESIDRLSRQKMRLSKDLVYTILDRGVTLVTTIDGQMYSRAKDGMEQDIMLSVIAQRAHEESKTKSVRRKSAWNRAKKLADEEKEIFNGHNPPYGISFNKEESRFEIVEEEAQEIRDIFESLKYVGVSLTIKKVNEYSKRKWTNRNIKHLLDTKYVLGSYMAQRRDENKKKVFERYIENYYPQIVSFELFNEAVASMKNRAHRKHYGNQTVGSLNIFRHSIKCSNCNASMLFEKQTNPKGVVYPYFQCFTRKELKNGCDQPRFRFDLAFGVFLELVKFATTSSETINPNDWNNEITSVGSFHKTLFKLLTSTEKD…	GTTCAACCGTCCTAGAAGACCTTGATGTGTGAGATTCACCCCTACCATTCGAGACTGGCAGGTGGTATTCTCACACTTCCTAAGATCTCAGCAGGAAGCCCG	AACTGCCGGAGTTCGAGCGCAAGGTCCTGGAGGTCCTGCGCGAGCCGCTGGAAAGCGGCGAGATCGTCATTGCCCGGGCCAACGGCCGGGTACGTTTCCCGG
Sa01	Staphylococcus aureus	EUH33217.1	NZ_CP012970.1	1060841	1062226	MKVAIYTRVSTLEQKEKGHSIEEQERKLRAYSDINDWKIHKVYTDAGYSGAKKDRPALQEMLNEIDNFDLVLVYKLDRLTRSVKDLLEILELFENKNVLFRSATEVYDTTSAMGRLFVTLVGAMAEWERTTIQERTAMGRRASARKGLAKTVPPFYYDRVNDKFVPNEYKKVLRFAVEEAKKGTSLREITIKLNNSKYKAPLGKNWHRSVIGNALTSPVARGHLVFGDIFVENTHEAIISEEEYEEIKLRISEKTNSTIVKHNAIFRSKLLCPNCNQKLTLNTVKHTPKNKEVWYSKLYFCSNCKNTKNKNACNIDEGEVLKQFYNYLKQFDLTSYKIENQPKEIEDVGIDIEKLRKERARCQTLFIEGMMDKDEAFPIISRIDKEIHEYEKRKDNDKG…	CACCACCTATTAATTTAGGAGTGTGGTTGTTTTTGTTGGAAGTGTGTATCAGGTAACAGCATAGTTATTCCGAACTTCCAATTAATAAAACTCTATACCCGTAATCTTC	TGATTGTTTTAAGTGGGACTTTTTATATTGCAAAAAATAAATGGCGGACGAGGTAACAGGATACCTCATCTGCCAATTAAAATTTGTTAATTTAATAATTAAATAAAAA
Sa02	Staphylococcus aureus	WP_000861305.1	NZ_KB821594.1	133867	135258	MKVAIYTRVSSAEQANEGYSIHEQKRKLISFCEVNDWDRYEVFSDPGVSGGSMKRPSLQKLFDRLEEFDLVLVYKLDRLTRNVRDLLEMLEVFEKNNIAFKSATELFDTTSAIGKLFITMVGAMAEWERETIRERSLIGARAAVRSGKYIKVQPFCYDLVDQKLKPNQYAEYIRFIVDKLLSGKSANEVVRLLESKKKPPGITKWNRKTVLGWMRNPILRGHTKHGDLLIKNTHEPIISEDEHSKMLDIIDKRTHKSKTKHNSIFRGVIECPQCQNKLYLVSSIQKRANGGSYEVRRYTCATCHKNKEVKDVSFNESEIEREFINTLLKKGTDNFMVNIPKPKDYDIENNKEKILEQRANYTRAWSLGYIKDEEYFVLMDETDKLLKDIEEKESPRINI…	CCTATTAATTTATGAGTGTGGTTGGTTTTTAATGAATGTTTTGTAACTATTGCGTTCTTTCTAGTTACATAACACTCATTAATATTTGAAATGTATTTCATTGATT	AACATGAGGTTATTGTTGCTAATATTAATAAGTTATATTGGAGGAACGTGTGCGTTAGAAGTCGTACCATTCATGTCCTTACGAGATAAATTAACTAAACACGTAT
Pf13	Pseudomonas fluorescens	WP_080896034.1	NZ_CDMF01000001.1	3566594	3568282	MPKAISYIRFSTGRQSLGSSHERQRQAVTRWLEKHPDYTLYDKPYDDLGRSGYSGDHVDNAFGHLLAAIEDGTIPKGSTILIEQIDRVGRMEPFEMFPLLSRIVNAGVDLVTLDDGITYNRQSVNNNHLFLLVAKVQAAWGYSKTLSERTKASYAIRREKAKNGEPIKRFAVAWLTTDGKLKSHLVPYVKQVFDLYISGVGKNTIANRLRASGMPELASISSPTIDAWLQNKTAIGFWNDIPGVYKPVVTPEVFMQAQKRRQEVKTQSRSRTSKNFLVGMVKCGVCNANYIIHNKEGKPNNMRCLTHHRLKDAGCTNSETIPYQVVHFIYLSSAPSWIDKAMKVIQLTDNEKRKLYLVTEREELTASILRMAKLLARTDSPELESEFDLANERRASIDI…	TGACAGCGCCATTTGCTGGGAGAGAGTGATGGTGTAACAAGCGAATTACTTGGGATCAGATCATCTGAATGTTACACTGCCACCTTTTCGACGAAGGTGTGTGGTTTC	GTGGCAAACCTTTTCAGTGCGTGATTGGCACCGGCCGGGTGATCAAGGGCTGGGATCAAGGGCTGATGGGGATGCAAGTGGGCGGCAAGCGCAAACTGCTGGTGCCGG
Td08	Tenacibaculum dicentrarchi	WP_101906869.1	NZ_OESZ01000001.1	494575	496068	MKAVAYIRISSSEQEYKRQHEELSELARFKNLNLVKVFADVVSGSKTKAKERASFEIMDKYLLDNSDVKNLLILETSRLGRKKLDVLNTIEDFFLRGVNIHIKDLNLCTMENGKRSITTDILVSLLSIMADEETRLLSERIKSGKMSKAKENKAFGAKVIGYKKGKDGTPIIDEKEAPIIKRIFELASQGLGMRKISSIIESEFNREFAIGTLSSIIKNSFHKGKRKYKDLILDVPPIVSKGLWQKANDSINSRSKFGSRKYVNTNVVQGKIKCGVCNSVMYQKVIPKGRINSFVCKDTKCKNSINRPWLFRMIRLIVDKHALKNKDEKVREKIKLQITSHKAELQINNKLLAKLKRRSEKIRILWLDDEITDARYKSDISNVNKEIKLCNTKSKEIEK…	AATTGCCATGGAAAAACTAAACCTGTCGGCAAGAGCCTATGATCGAATTTTAAAAGTATCAAGAACTATTGCCGATTTAGCATCCGAAGAAAATATAAAATCGGAACA	ATAATGTACTGGTTAAAAGTAATTTATGAGCAATATATAAAAAATAATACTAAAAGTAATTAATTTTTATATATTGCTCATATTTAAAAAAAAATATAAATATAAGCT
Se37	Streptococcus equinus	WP_039697359.1	NZ_FOTG01000004.1	17501	18937	MNKVAIYVRVSTTNQAEEGYSIEEQIDKLKAYCMIKDWSVYDIYVDAGFSGSNIKRPAIQKLIKDTKRKVFDTVLVYKLDRLSRSQKDTLYLIEDVFLENKIDFVSLLENFDTSTAFGKAMVGILSVFAQLDREQIKERMQLGKLGRAKSGKPMMWAKVAYGYTYHIGTGKMTVNQSEAIIVKEVFSSYLNGRSITKLRDDLNEKYPKTPAWSYRTIRQMLDNPVYCGYNKYKGQVYPGNHAPIISKEIYNQVQDELKIRQQKAYEHNNNYRPFQSKYMLSGIAQCGYCKAPLKITLGTIRKDGTRFKRYQCVQRTPRKTKGATVYNNNEKCNSGFYEKDDIEAYVLESISKLQTDSNCIDELFNDEPEKLDRDALNKEIETLSNKISRLNDLYINNLI…	GTACAAATAAAAGCATCAAGACACCGATAATTAACAGGACAATCAACATCTCCACAAGTGTGAAAGCTTCAACAGATTTTTTACGTAATTTTTTCCATAGTT	GACAGTATCAAAATTTTATGGAAAATTTAACAAATTTAGTATCATTCATTTCAATCAAATATATTAAATTTGTTTATTAAATAGGAAGAAAAAGACGGTCAT
Ct03	Clostridium thermobutyricum	WP_002597381.1	NZ_KB850956.1	953145	954659	MENVCIYLRKSRADEEMEKTLGHGETLSKHRKALLKIAKEKNLHIVEIKEEIVSGESLFFRPKMLELLKEVEDKKYNGVLVMDMQRLGRGDMKEQGIILETFKNAKTKIITPNKIYDLNNDFDEEYSEFEAFMSRKELKMITRRMQGGRVRSVEDGNYIASAPPYGYDIDYILKSRTLKINEHEAEGVKIIFDSYINGNGASAISEKLNNLGFKTKLGNNFSPSSVLTIIKNPVYIGKVTWKKKEIKKSKTLGKVKDTRTRDKSEWIIANGKHKPIISEEVWNNTQEVLKNKYHIPYQLTNAPINPLAGLLVCGVCGKAMVMRPSRGILRVMCVHKCGNKSVRFDYVEKAIIDSLEQYYSNKKLEVKKQKTIQNTSNEEKELILLENELSTLNKQRLSL…	AAAAAGGAGAAGTTTATCTTCAAGATCCAATAGGGGTTGATAAAGAAGGAAATGAAATTTGTTTAATAGATGTTTTAAGTAGTGAAAAAGATTTAGTTTTAGAAAA	TAGGAAGGAATTTTTTTATAATACATAATTACATACAACATATAGTATGTAATGAATAACACTCAATATGATGTATGTAATAAATCCAAAGCTTAGTAATTAGAAT
Cd31	Clostridioides difficile	HBF6323745.1	NZ_CZZN01000027.1	356	2038	MPRIRKDKMARSYAEPFWKIGLYIRLSREDDNEDESESVINQEKILRDFVDSYFEPGTYVIVDVFADDGLTGTDTARPNFKRLEGCIVRKEVNCMIIKSLARGFRNLADQQKFLEEFIPINGARFICTGTPFIDTYANPHSASGLEVPIRGMFNEQFAATTSEEIRKTFKMKRERGEFIGAFAPYGYKKDPNDKNSLIVDEEAAEVVKSIYHWFVNEGYSKMGIAKRLNQMGEPNPEAYKKKKGFKYNNPNSDKNDGLWSASTIARILQNEVYTGVMVQGRNRVISYKVHKQINVPEEEWFVVPNTHEAIIDRETFEKAQALHKRDTRTAPGKQEVYLMSGFVRCADCKKAMRRKTARDIAYYSCRSYTDKKICSKHSIRQDKLENAVLAALQMQIALV…	AAGCCGCATGGTTACGGCATTTTCCGTGTTGTGCATATATTGACGGAGCAGTAGAGCCGTGTATTTATGCACAACATTAGATTTTCCTTTGTTTTGAGTAGG	CTCCTGTTGCTCCTGTTGGGCCTGTTACTCCATCTGCTCCTGTTGCCCCTGTTGGGCCTGTTGGGCCTGTTACTCCTGTTGCTCCATCTGCTCCTGTTGCTC
Ps40	Paeniclostridium sordellii	WP_057564185.1	NZ_CDNS01000003.1	968738	970330	MIAAIYSRKSKFTGKGESIENQIQLCMDYAKNLGINEFLVYEDEGFSGKSMDRPKFKEMLKDAKDKKFDYLICYRLDRISRNISDFSTLIEDLNKLNISFVSIKEQFDTSTPMGRAMMYISSVFAQLERETIAERVRDNMYELARTGRWLGGMPPYGFISTQINYYDENMNQRKMYKLKVDEDTIEIVKLIFDKYLELRSLSKLYKYMYENGIKGTRGGNLDPSALSLILKNPAYVKADKSVVDYLRKSNIDVMGDIDNIHGILTYAKNTDSPIAAVAKHKGVIDSDKWIEAQRLLNANKAKAPRAGTGSKALLSGLLKCSKCGSNMRITYKNSKSGTIYYYICGTKKSLGVSACDCRNIRSDKAESKVIDELKNKSIKSIMSSYKDSKLENSKNIKNI…	TAATAAAGAATGAAAATAAATCTACTATTTTAGTTACCCATGATATATCAGAAGCTATTTCTATGTCAGATAAGGTCGCAGTTTTATCCAAACGTCCTGCATCT	CCAAGCAATACTATAGCTTCAGGTAAATAGGAACTTTAATACATTTATCTGAAGATATATGTATTAAAGTAAAACTTTTTAATTATGATGTCAATTAATTCTTA
Sa10	Staphylococcus aureus	WP_000861310.1	NZ_KI966224.1	127334	128719	MKVAIYTRVSTLEQKEKGHSIEEQERKLRAYSDINDWKIHKVYTDAGYSGAKKDRPALQEMLNEIDNFDLVLVYKLDRLTRSVKDLLEILELFENKNVLFRSATEVYDTTSAMGRLFVTLVGAMAEWERTTIQERTAMGRRASARKGLAKTVPPFYYDRVNDKFVPNEYKKVLRFAVEEAKKGTSLREITIKLNNSKYKAPLGKNWHRSVIGNALTSPVARGHLVFGDIFVENTHEAIISEEEYEEIKLRISEKTNSTIVKHNAIFRSKLLCPNCNQKLTLNTVKHTPKNKEVWYSKLYFCSNCKNTKNKNACNIDEGEVLKHFYNYLKQFDLTSYKIENQPKEIEDVGIDIEKLRKERARCQTLFIEGMMDKDEAFPIISRIDKEIHEYEKRKDNDKG…	AATTTGAGTTTTAATTTATTTTTTTCTTTCGCAATTCTAAATTTTTGTAACATTTGTAGTTCCTCCTTCATTCGAAATCATCGATAGTTAATTCTGAAACTCTCTTTTCATAGATATATAAATAATAGT	ACGTCAATTAAGTTTTCGTGTTTTTTATTGAATAGCCTTCTTAGTAGTTTCATTTGTAGTTCCTCCTTCATTCGAAATCTTCAATTGACAAGGTTTCAATTCGTTTTTGGTAACGATATAAATAAAAGT
Td01	Treponema denticola	WP_002693237.1	NZ_CM001797.1	2339166	2340947	MLAIYARTSTDKAENSTIEQQVKAGIEFASKNNMNPKVFQDKGVSGYKIEEDENKNPFENRPAFTQMIEDIKKGTIDAVWVWEHSRISRNQYASAYIFNIFSKYKIRLYEKDKEYDLNDPNTQLLRTMLDAVAQYERQLIVKRTTRGLHNAIDNGKRSYPSLLGYRKTIKNSKGNYIWEPVESELLQVKNWFTRYKNGESLKNIVFSQNSNENKASHILKRTTHLSRTLQHYVYTGYSLNTKGLDYLKKFDNFEIDNLQMLHNPDYWVKSIPYSLEIINREDWIEVKERLRIYKEKHKKNTNRRAEKSIGTGLITCGYCGAKFFYQVQAHKRKKGLVLYPYYFHMSCLDRTCLQSPKSVSQDKIDTIFKIFVLYSTITSDSKSKFLKERLFQEDIEVKA…	CGGAGGGTGATTTTAAAGAGTTTTTCATAATTAATACTTTGCACTCTGTTATTTTTTTTATAATTTACTATTTTTTTCAAATAATAACTATAAATATCTTTGCGTAGACAACCTTTAAATTTCGCTCAGAACC	TAATTTAACAAGGCAGATAATTTAACCGCAGGGGACGCAAAGGACGCTAAATTTTTTTTATAATTTACTATTTTTTTCAAATAATTCTTATAAATATAATGGGGATGGGAAAATATTAAAAAATAATAGGAGA
Enc3	Enterocloster clostridioformis	WP_141267835.1	NZ_BJLB01000001.1	4497198	4498607	MMKKIAVLYMRMSTDMQEHSIESQERVLMEYAKRNGYVVIRKYIDRGISGQHASKRPDFLKMIDDSETGEFQFVLIYDSSRFARNLVESLTYKSILKENCVRLISMTEPNLEDDEMSLYIDAMQGATNEIYVRKLSKSVKRGHNDRALRGDLPGDVQFGLKRLKDGSIVLDEVKAPIMRWMYEAIYYDDSSYYSICETLAAKGIKSQRGNIIDSRQVKRMLMNIKNKAYHWAEKDGKPILKKGNYPAIVDEEIFDAVQEIIAERAKHYKKNEKPAEFRKHWLSGLLVCPHCGAGYSYNTRKPPQHDAFRCGNQTRGACKKGSSILVDVAVEMVLDKLSEVYAGPLAPYVKNITVSQPEPQIDYDKEIKLLEAQLKRAKQAYLAEIDTIDEYAQNKRRIA…	TAAAGGGTTTCACGCATAAGTACCAATAATGTAACAACCTGTACTGAATGTGCTTCCAGTACAGGTTGTTACACCGTTAGGCAAAAAAATAAATATCCATAG	AAGGAAGGGACGTGCTGGGAATCATGCCCACTGGGGCCGGAAAATCCCTTTGTTATCAAATCCCTGCCCTTATGATGGATGGAATCACGCTGGTCATTTCCC
Fp10	Faecalibacterium prausnitzii	WP_097772413.1	NZ_NMTT01000003.1	133748	135346	MTENNNRVCCLYRVSTDKQVDFNSNHEADLPMQRKACHKFAESKGWVIVHEEQEEGVSGHKVRAAARDKLQIIKDYARRGKFDILLVFMFDRIGRIADETPFVVEWFVRNGIRVWSTQEGEQRFDNHTDKLLNYIRFWQADGESEKTSVRTRTSLRQLVEEGHFKGGNAPYGYDLVRSGRINKRKHELYELHINEQEAAVVRIVFDKYVYEGYGPQHIATYLNNSGYRARSGKCWHPSSIRGMVQNLTYTGVLRCGDARSELMPDLQIVPQEQFENAQRIRNERSVRSTAEAENRLPLNIHGKSLLAGNAYCGHCGAKLELTSSRKWRKMADGSLDDTLRIRYTCYGKLRKQTNCTGQTGYTVHILDEIIDKAVRQIFSKMRGIPKEQIVTKRYEKENT…	TGATTGTCGCAGGACTATCCGACTGGGGGTGTGTTTTGATACCAACCGGGCTCCCGAACGGTATCGAAACACACCCCCACACGAAAGTGCGGGGACAGGCTTAAT	GGAGAATAGCGGGATCGAACCGCTGACCTCTTGCATGCCATGCAAGCGCTCTCCCAGCTGAGCTAATCCCCCACATATTCGGTTGGTGTCCTGCGACGTGAGTTA
Ph43	Prochlorothrix hollandica	WP_017711123.1	NZ_KB235933.1	570912	572372	MKIAYARVSSREQSENSHALEQQIARLESSQVDRVIQDVESGSKNSKSPGFRELMDLVKEGKVAEIVVTRLDRLTRSLSSLQKTMEILKAHGVALVSLDDSIDTSTAAGVFHLNMLGALAEMEVGRLSERVRHGWSHLRDRRVAMNPPFGYRKENDQHVLDTTPFLCLISDRSEWSRAKISRYYIDTFLQERSIRLTLRVVYPHFGIQVYRSRRRGPHATRLIRFSPSAFNEWLTNPVLQGHLSYRRNASGNRKREDPKTWQIIPNTHEPLITAEEAAMIKQILSRNRQAKGFGSPKRRHSVSGLVFCGECRSACYHQSGCQNYARSKRLGIPQIIRRYYQCKNWRSRACPQKAMVSLDIIEEAVIAALISRAEDLAKMADTPAPTPEPLALRELRSQL…	AGTTGATCCAGGTGGAAAAGGCGATCGAAGTTCATTGAGGGGTTCTATTTTTGAACGAGTTAACTGAGTTTAACCCATACCATTCTCAGGGATTAAGAGGATATT	AATCACGATCTATTGGTCTCAATTCTCCATTCGTGATTGTATGGTTATTGTTGAATAAGTTAACAATCGCGAATTTATGAAAATTGCCTATGCCCGTGTCTCAAG
Sm18	Streptococcus mitis	WP_078352967.1	NZ_MUYO01000005.1	18298	19743	MITTNKVAIYVRVSTTSQAEEGYSIEEQRDKLEAYCKIKDWSVYDVYTDGGFSGSNTNRPAIERLIKDAKNKKFDTILVYKLDRLSRSQKDTLYLIEDIFIKNNIAFLSLQENFDTSTPFGKAMIGLLSVFAQLEREQIKERMQLGKLGRAKSGKSMMWAKTSYGYNYHKETGTVTINPAQALAVKFIFKSYLAGRSITKLRDDLNEKFPKEIAWNYRAVRNILDNPVYCGYNQYLGEIYKGNHESIISKEDYDKTQNELKIRQRTAAENVNPRPFQAKYILSGIGQCGYCGAPLKIMLGVKRKDGSRLKKYQCHQRHPRTLRGITTYNDNKKCDSGFYYKDDLETYVLTEISKLQNDTNYLEQIFSEDNTETIDRDSYQKQIDELSKKLGRLNDLYID…	GAAAAAAATGATGACATTATTGAAAAAAGCGAAGGTTAAAGCTTTCACACTTATTGAGATGTTGGTTGTCTTGCTCATTATCAGTGTGCTTCTCTTGCTCTT	CATTCATTGCAGATGTATGAGATGGAAAAAAGAAATAATTTTACTATCCTTTGTGGAAATGTAGGTTACTAAAATTACTTATATTTTCCACTTGATGACAAT
Cd16	Clostridioides difficile	WP_021376406.1	NZ_MBGB02000011.1	27795	29408	MKQQIYNTALYLRLSRDDELQGESSSITTQKSMLRLYAKEHHLNVIDEYIDDGWSGTNFERPSFQRMIEDIEAGKINCVVTKDLSRFGRNYIMTGQYTELYFPSHNVRYIAIDDGVDSEKGESEIAPFKNIINEWVARDTSRKVKSAFRTKFAEGAHYGAYAPLGYKKHPDIKGKLLIDDETKWIVEKIFSLAYQGYGSAKITKILREEKVPTASWLNFTRYGTFAHIFEGKPESKRYEWTIAHVKAILKSEVYIGNSVHNMQSTVSFKSKKKVRKPESEWFRVENTHEPIIDKEVFYRVQEQIKSRRRQTKEKATPIFAGLVKCADCGWSMRFGTNTANKTPYSYYACSFYGQFGKGYCSMHYIRYDVLYQAILERLQYWAKAVQQDEEKVLHKIQKA…	TTAAAAAAGTCTGCTAATAAAGGCAATAATTCTATATCTGGGTAAGAATTTCCACTCTCCCACTTAGATACTGCTGGTGTTGACACACCTATAAACTTTGCTAATT	AAGTAGGCGGTCATGGGTTGTATTTATCAATATTTTAAAATTAGTGAAACTCCACTTTCCCTTAGTTAAAGATATGAACCCTATTTATTAGTCTACTTTCCCAATA
Pf80	Pseudomonas fluorescens	WP_011334844.1	NZ_QLIO01000005.1	461058	462656	MKQAISYVRFSSDRQRHGSSVERQEGMIADWLKRHPDYEMSDLKFSDLGKSGYHGEHIKEAGGFGKLLKALEDGFIRAGDVVLVEAIDRTGRLEPMDMLTLVINPILKAGVSIITLDDNTTYSKESVNTAQIFLLVAKIQAAHGYSAALSTRVADSYKKRRKDAAKYGIVPRRITPVWLNPDGTVREDVAPWIKTAFELYVSGVGKSTIAKRMRESGVERLAKASGPGVEGWLRNKAVIGKWETLEGTPDHQIIDDIYPAIIEPSLFYKAQVHAEKMKTQRPIKTASHFLVGLVRCGECGKNYIVQNLHGKPHSMRCRTRQSQNECTNSHCVPKPVLDAIYRYTSVTAAIEAVQQQQMGVNDKEIVTREAELLAITKRVDGLVQALTQTGPIPEVIEAL…	AAATGCTGGACGGGAGGATAACAGAGGCTCAGTGTTACATACGATATTGTTGGGAGCAAGCTTTTCGTAAGTAACACTGAGATATAGACGCCACTGGCTGTGGCT	GTGGCAAACCTTTCCAGTGCGTGATTGGCACTGGCCGCGTGATCAAGGGCTGGGATCAGGGGCTGATGGGCATGCAGGTGGGCGGTAAACGCAAACTGCTGGTGC
Bs46	Bacillus safensis	WP_073206676.1	NZ_CP018197.1	2612794	2614212	MEDSSNKSVGIYVRVSTDEQAKEGFSISAQKEKLKAYCVSQGWANFKFYVDEGKSAKDTHRPSLELLLRHIEQGIIDTVLVYRLDRLTRSVRDLYTLLDYFDKYNAVFRSATEVYDTGSATGRLFITLVAAMAQWERENLGERVKMGQNEKARQGQFSAPAPFGFIKEGKSLVKNHEQGEILLEIIDKVKKGYSTRQIANYLDDSGLLPIRGYRWHPGTILTLLKNPILYGSFRWGDEIIEDTHEGYISKDEFDRIQEILKERSIVKKRDSYSVFIFQSKIVCAGCGNRLASERSKYFRKKDKQYVETNNYRCQTCAQNRKPSIMGSEKKFQKALVKYMQNVTPKLEPKIPEEKKHDYEKVHQKILNLEKQRKKYQKAWSLDLMTDEEFEQLMYETKEA…	CAAAATATGTGATGGAAGATATGAGGTTTTTACAACAGGAGAATTTCGTTTGTCTTTATCTCAATTCAAAAAATCAAGTTCTTCATAAACATACTGTGTTTA	TGCGTCTAATCTACGGTTATAAGATTTTTTGTGTTTATGTTATGTTTACATGCTTAAACCTGACATAAATACTAATAAAATTCTATATGAGTGATTATTATT
Pf48	Pseudomonas fulva	WP_104926009.1	NZ_CP014025.1	1590962	1592536	MPTAFSYARFSSATQKKGSSLERQRAMVARWLVAHPDYSLSDQTFQDLGKSGWKGEHIKEGGGFAELLVAVQAGLIQKGDAVLVEAIDRTGRLPVLDMLSIIVSPILRAGVSIVTLEDNLVFTEASLNEGGHIYILVGKIQAARQYSDNLSRRLTASYDSRRRLAKEGKAPKRNTPVWLTSNGDVIGEVAEQIRLAFELYTSGLGKAVIAKRMRESGVPALAKTSGPGVEGWLRNEAAIGRWNGSEVYEPIVDLSRYQLAQIEGERRKTTPTAKTATHFYVGLVKCGSCGGNFIMRTIKGVQVSMRCRKRQELKGCDNKKVIPKVVIDAVYRHTSTPAARKLVAHERRSVNEKAIIAAEAKVLELAKEIEAMVLAFSGAMAIPEVVGRIQALHAEREAA…	TCGATCAGGTCGACCAGCGTGCTGGCTTCGAGTTTGTGCATGAGGCGTTTCTTGTAAGTGCTGACCGTCTTGCTGCTTAGAAACATGCCCTTTGCAATCTCCTTGT	CGGGCAGGGTCTACCTAAGCCTTTACATTTGTGTACATCTGAAATTGTTGCTTGTAGGTATCTCATATGTTTACAATTTGCACCCAAGATTCTTTCAGAGGGCGCC
Rb27	Rhizobiales bacterium	RAL95201.1	NZ_UCMO01000018.1	16277	17911	MQEHSPSNHSSGPVRAYSYVRMSTHKQLRGDSLRRQLERSKAFADEHSLLLDDSLRDIGISAWKGRNFKTGALGRFLSMVESGEIPKGSYLLIESLDRLSREAVPDALTLFMAIINAGITIATLGDDRQIYSRDILNGDWTKLIIGLAVMSRGHEESQTKSERVRAAIHRKRENAREGKGQITGLTPAWIDAERIGANRYTFTLNHHTETVRAIYEMAARGLGATVIARKLNAEGVPAFKSKDGWYQSIIKALLSRHDVIGTFQPHRVQDGKRVPDGDPIESYFPAAIDKDLFLRVQSMRSNPGRPGRKGDMFTNLFTGLCHCSHCGGPMTMKLSRVKGNENGRYLVCSNYVRGHRCTEGNRHFRYEPFETAILDHVRELNLAEAIATTMTNEAITGIN…	CAATGAGATATGCGTTAGTTAGAACAATAGGTTGTCGGGCGCTTCTGCCAATTGAAAATCCGCGTGTCGGTGGTTCAAATCCGCCTCCGGGCACCATTAACTTGCTGAAAATGCTAAGTTTTTGGAAAGCTCTTTGATCCCGCTTGTG	AGCGGCACAGAAACCAAGCGACGAATTCATCAAGAAGATAACTTGAAAGAAATGGTGCCCGGAGGCGGATTTGAACCACCGACACGCGGATTTTCAATCCGCTGCTCTACCAACTGAGCTATCCGGGCACTTCAGGTCCTTGAAGAAC
Sa51	Staphylococcus arlettae	WP_103388686.1	NZ_UGZE01000001.1	41534	43210	MKGKIALYSRVSTSEQSEHGYSIHEQEQVLIKEVVNNYPGYDYETYIDSGISGKNIEGRPAMKRLLQDVKDNKIEMVLSWKLNRISRSMRDVFNIIHEFKEHGVGYKSISENIDTSNASGEVLVTMFGLIGSIERSTLVSNVKMSMNAKARSGEAITGRVLGYKLSLNPLTQKNDLVIDENEANIVREIFGLYLNHNKGLKAITTILNQKGYRTINQKPFSVFGVKYILNNPVYKGFVRFNNHQNWAVQRRSGKSDENDVILVKGKHEAIISEDVFDQVHEKLASKSFKPGRPIGGDFYLRSLIKCPECGNNMVCRRTYYKTKKSKERTIKRYYICSLFNRSGSSACHSNAINAEVVERVINVHLNRILSQPDVIKQIASNVIEELKQKHSNQTEIKYD…	GCGTCATGCTCATCGAACAAATCTACAGAGCCTTTAAGATCATGAAAGGCGAAGCATATCACAAATAAAACTAAAAAATAGATTGTGTATAATATATTTTAAATATAAAAAGGATTGATTTTATGTTA	ATAAATTTCTGTAGTTATTTTTCAAAAACCGCATCATTAACTGATAAGCAGAAGCATATCACAAATAAAACTAAAAAAACGATGTTGAACAATAATATTCATTATGAATTTTTTGAGTAAATCTTAGG
Bc30	Bacillus cereus	WP_000215778.1	NZ_JH792279.1	405781	407178	MTVGIYIRVSTEEQARDGFSISAQREKLKAYCVAQDWDNFKFYVDEGVSAKDTNRPQLSILLNHIQQGLITTVLVYRLDRLTRSVMDLYKLLDTFDKYNCAFKSATEVYDTSTAMGRMFITIVAALAQWERENLGERVRMGQLEKARQGEYSAKAPFGFDKNKHNKLVINEIESKVVLDMVRKIEEGYSIRQLAIHLDSYIKPIRGYKWHIRTILDILSNNAMYGAIKWSNEIIEGAHEGILTKERFIQLQKILSSRQNIKKRQTHSIFIYQMKLICPNCGNRLSSERSRYYRKKDEQHVECNQYRCQSCALNKHTTKPFATSERKVESALMNYISNLQFEQVPKINNENNELEILKKQVKKVEKQREKYQKAWSNDLMTDDEFTERMNETKILLNSAK…	CGAAATACATGATGGAAGAAATGCGTTTTTTACAACAAGAGCATTTTGTTTGTTTATATTTAAATACAAAAAATCAAGTTATACATAGGCAAACGATCTTTAT	ACGCTGTGCTCTTTTGTTTTGTAATTTTTCGTATTTACGTGAACTTTATATGTGTAAATGTAACATAAACACTAATAAAATTCTATATCTAATACTTCTGTAA
Cd04	Clostridioides difficile	WP_007215987.1	NZ_FABE01000003.1	168996	170507	MNNRIDAIYARQSVDKKDSISIESQIEFCKYELKGGNCKEYTDKGYSGKNTDRPKFQELVRDIKRGLIAKVIVYKLDRISRSILDFANMMELFQQYDVEFVSSTEKFDTSTPMGRAMLNICIVFAQLERETIQKRVTDAYYSRSQRGFKMGGKAPYGFHTEPIKMDGINTKKLVVNPDEAANIRLIFEMYAQPTTSYGDITRYFAEQGILFYGKELIRPTLAQMLRNPVYVQADLDVYEFFKSQGTVIVNDAADFTGTNGCYLYQGRDVKPSKKNDLKDQMLVLAPHEGIVPADIWLACRKKLMNNMKIQSARKATHTWLAGKIKCGNCGYALMSIFNPSGRQYLRCTKRLDNKSCPGCGKIITSELEAVVYQQMVKKLEKHKTLTGRKKAAKANPKIA…	GTAATCCTCCCGTCAGACCGTTACCCTGTGTAGTCCCTTGTAAACTGTACTTTAGGTCAGTTTACAAGGAACTACACGCAGACCGTGAAACGGGCTGCTGACAAC	AATAATTTTAATTTTTTATAAAAAATATTCATATATTCTTTATATTAAAGTTTAGATATCTAAAAATACTTTTAGAATTTATTATATTATGTTAATTTTTTTATA
Cd15	Clostridioides difficile	WP_077726601.1	NZ_FUSX01000008.1	151806	153185	VVTKDLSRLGRNYIMTGQYTELYFPSHNVRYIAIDDGVDSEKGESEIAPFKNIINEWVARDTSRKVKSAFKTKFAEGAYYGAYAPLGYKKHPDIKGKLLVDEETKWIVEKIFSLAYQGYGSAKITKILREEKVPTASWLNFTRYGTFAHIFEGKPESKRYEWTIAHVKAILKSEVYIGNSVHNRQSTVSFKSKKKVRKPESEWFRVENTHEPIIDKEVFYRVQEQIKSRRRQTKEKATPIFAGLVKCADCGWSMRFATNKANKTPYSYYSCSFYGQFGKGYCSMHYIRYDVLYQAVLERLQYWAKAVQQDEEKVLNKIQKVGNAERIREKKKKASALKKAENRQNEIDRLFAKMYEDRACEKITERNFIMLSGKYQKEQIELEQQITNLREELSKMEQD…	TCTTTGTTAAATTACGCAAAATTTCATTCCCAACTTCATATCCAAATAAATCATTTATATATTTAAATTTATTGACATCCAATTGTACTAAGTAAAAATTATCTTGATAATAATTCTTTAAA	CCTGTGATATATGAATTAATATCTTATTCCCTTCAGCATATCCAAACATCTCATTTATATATTTAAATTTATCAATATCTATATATAATAAAGCATACTTTACTTGAGTATTTTTACATAGT
Sa34	Streptococcus agalactiae	WP_069987803.1	NZ_FJQW01000022.1	2410	3846	MNKVAIYVRVSTTNQADEGYSIDEQIDKLKAYCEIKDWVVYKVFTDAGFTGSNIDRPAMTNLISAAKKRQFDTILVYKLDRLSRSQKDTLYLIEEIFIKNGIDFLSLSENFDTSSAFGKAMIGILSVFAQLEREQIKERMMLGKVGRAKSGKTMMWAHPAYGYTYNKETSSLDIVPAEAALIKKIYELYIKGKSISKLRDYLNDNKIFVNKSVPWSHRTISYALTNPVYCGMIRYEGKLYDGLHEPIITKELFNKTQEVLAERRMEASKKNPRPFQSKYMLSGIIRCGCCNAPMKSLLGMPRKDGTRTRRYQCINRFPRKTKPVTVYNDNKKCDSGYYYMEDVEHAVLHRISTLYSDEIEASEFFEDEITFDIQKVKDEITKIESKINKLNDLYINDFI…	CAGTTCCAATGGTTCTCAGAAAATTTCAAGTTAAAGCATTTACTGTTTTGGAGAGCCTTATTGTATTATCAGTAGTGGCATTTATGACGTTAGTATTTTCAA	TGTCTGAAATAACAGACACTAAATATATAAGTGTTTTATGTACATTTATTGAAATAAGTGTAAGTTAAACACTCTATTTTTTAAATAAAATTTCCATGTCCT
Pp20	Pseudomonas putida	ORL66774.1	NZ_NBWC01000005.1	827	2515	MLHCGFPCHEERAMPSAVPYIRFSSARQTTGSSAERQRQMVTQWLTQNPDYILSELTYEDLGRSGYHGEHLNDDNGFAKLLQAVEAGSIKAGDVVLVEAIDRAGRLSPMQMLKRVIIPIIEAGVSIITLDDNVTYDESSVEGGHLFLLVAKIQAAHNYSKQLSDRTKASYAIRREQAKATGKVKRHTPIWLTSEGEVIEHVAVHVRQAFELYVSGVGKTTIANRLRASGVPELATCSGPTVEAWLRNQAAIGNWEYGKDDPDKPSEIIRGVYPAVVSDELFLQAQLRKKAAATKPRERTSKHFLVGLVKCGVCGSNYIIHNKGGKPNNMRCGTYHRLKKAGCTNDETIPYQVAVYIYSETATHWVDKALQQVQLTVNDKRKLVLTTERDALTTSITNLT…	ATCGCACGCTCTTCGTGGCAGGGAAAGCCGCAGTGTAACATTCAGAGAAACTGGTCACAACATTTTCTTTTGTTACACCACGTTGATGGCTAGCCACCTATGCACC	GCCGGCACCAGCAGCTTGCGCTTGCCGCCGACCTGCATGCCCATCAGGCCCTGGTCCCAGCCCTTGATTACCCGACCGGTGCCGATCACGCACTGAAACGCCTTGC
Rl09	[Ruminococcus] lactaris	WP_118212636.1	NZ_QRHG01000006.1	87588	89171	MEKAVLYLRLSKEDIDKISEGDDSASIKNQRLLLTDYALKHDYQIVDVYSDDNESGLYDDRPDFERMIQDAKLGKFSIIIAKTQARFSRNMEHIERYLHHDFPILGIRFIGVTDGVDTADSSNKKARQINGLVNEWYCEDLSKNIRSAFKAKMKDGQYLGSSCPYGYIKDPTNHNHLIVDDYAADIVREIYKLYLQGIGKGRIGRILSDRGVLIPSLYKRNVQGINYHNANAKAETHLWSYQTIHQILNNQMYLGNMVQYRTTTLSYKDKTKKLRLPSEWIIVEGTHEPIISYAIFQRVQELQKIRTKEVNTEQKYTNIFSGLLYCADCNHTMNRNYTRKGVFCGFICSTYKRHGNKAGCRSHRVDYDALCDAVLESIKLEARKILSDKDVDELKKSRL…	AGAAACTTTACTCAAATGTATTTCTGTTGCCAGTGCAAATGATGCCTGTGTTGCTATGGCTGAATATATTTCAGGAAATGAAGAGGAATTTGTCCGTCAGAT	CATATGAGTCAAGCAAATAAAGTGTATCTCATTTTTAAACGAAACATGTATTACATTTAAAAATAGGAATTTTACCCCATATGATATTATACATTAACTAAG
Efs2	Enterococcus faecalis	WP_144319597.1	NZ_CABEIN010000002.1	382527	382803	MSKRTRRTFSQEFKQQIVNLYLDGKPRVEIIREYELTASAFDKWVKQSKTSGSFKEKDNLTPEQKELLELRKRNQQLEMENDILKQAALIFGPKRQVIDANKHLYPISAMCRILGLSRQSYYYQSKPKKDESELEEVVAEEFIRSRKAYGSRKIKKALSKRGIKISRRKISRIMKNRGLKSSYTVAYFKIHHSTCNEAKTTNVLNRKFLRDNPLEAIVTDLTYVRVGKKWNYVCFNLDLFNREILGYSCGEHKDAVLVKKAFSRIKQPLTEVEIFHTDRGKEFDNQTIDELLTTFDINRSLSHKGCPFDNAVAESTYKSLKVEFVYQYTFETLQQLDLELFDYVNWWNHLRLHGTLGYETPVGYRNQRLAQRILDNELGCANASEAV	AGTTTAATACTAAAAGAGGTATATTAATTTTATTTAAAAATTGACATTAATGACTCTTAACCAAATGCTCTGCTTGTGAAAAAAGCTTTATAAAACTTTATAAATAGGTT	TGAAAAGCTATTTTATACAACGGGGGCATAGCTCAGTTGGTTAGAGCATCTGACTCTTAATCAGAGGGTCTAGGGTTCGAATCCCTATGCCCCCATTGGGTGCCAAACCC
Pf15	Pseudomonas fluorescens	NLT89216.1	NZ_AJXH01000070.1	51520	53265	MRSAIPYIRFSSARQTTGSSAERQQQMVTQWLTEHPEYTLSDLTYKDFGKSGYHGEHVKDGGGFAKLLAAVEAGDIKAGDVVLVEAIDRTGRLHPLDMLNKVITPILAAGVSIITLDDKVTYTHESAASGHLFLLVAKIQAAYGYSKQLSERTKASYAIRLEQAKEGNKVKRNTPVWLHSDGRLNDDVAPYIKQAFELYVSGVGKTAIANRLRASGVPELVKCSGPTVEAWLRNQAAIGNWEYGKDDTDKPSQIILGVYPPVISNELFLQAQHRKSAVATKPRERTSKNFLVGIVKCGVCGANLIIHNKDGKPNNMRCLTHHRLKDAGCTNKETIPYQVVHFVYLQTAPAWIDKAMKVIQLTDNEKRKLTLTTERNEVTASIQRLAKKIAKVDSVELEA…	GCTGCTCAAAAGGGCAGCATACATCACAGTGTCACTTAGCACATAGCTGTTCACAGGTATTTTATATGTTACACCACCAGCCCATTCTGCTGGCAATACTAG	GCACGAACAAGCGACGCACCCCGCCCACCTGCATGCCCATCAGGCCCTGGTCCCAGCCCTTGATCACGCGCCCTGTGCCGATCACGCACTGGAAAGGCTTGC
Ps45	Pseudomonas syringae	WP_096127833.1	NZ_NHSY01000011.1	55615	57219	MKQAISYIRFSSARQEGGSSVERQEGMIAKWLLDHQDYELSKLNYSDLGKSGFHGEHVKEGGNFGKLLKAVMDGYIKRDDVVLVEAIDRTGRLPALQMLSDVIAPILRAGVSIITLDDNTTYTEASVGGPHLFMLVAKIQAAHEYSRTLSRRVEDSYKKRRKDAKEKGVAPKRMTPVWLNSDGTIREDVAPWIKTAFELYVSGVGKSTIAKRLRESGVERLAKASGPGVEGWLRNKAVIGKWETLIGTPEHHVIDDVYPLIIEPSLFYKAQVHAEKMKTQRPIKTAKHFLVGLVHCGECGKNYIMQNLHGKPHSMRCRTRQSQNNCSNSYVVPKPVLDAIYRYTSVTAALEAVQLQQLGVNEKEIVTREAELLTITKRVEGFVQAVNEAGPMPELLTAL…	ATTTGCTGGCTGAGATGGTAACAGGGGATCAGTGTTACATGTGAAAACGTTGGGAGCAAGCTCTTTGTAAGTAACACTGAGAAGTACCTAACATGAGAGTAACCC	GTGGCAAGCCATTTCAGTGTGTGATCGGCACCGGTCGCGTCATCAAGGGCTGGGACCAGGGCCTGATGGGCATGAAAGTCGGCGGCAAGCGTCAATTGTTCGTCC
Sp56	Salinispora pacifica	WP_091592199.1	NZ_KB894970.1	129536	131140	MSTSIPEESGPNDLELRGTPAGLPPYADLVAANPNAIFVGAYSRISDDWRKNKSKKAAASRWSAGKGVANQHRRNDMNAGRHQVIVVHRYTDNDLVASRLDVFRPDFAQMLKDLKLGRTKDGYRLDGIICVHQDRLQRTDTDWEHFVHALLAKPGRLLWTPSGSSDLTDEGEIVKTGIMAVLNKAESMKKKRRIRDWHQDLILDGLPHSGPRPFGWNEDKMTLRAEEADYLAWAIRERIKGKALSTLCAEAKKRGLKGTKGGEIAPTTLSQMMTAPRVCGYRANRGTLALDENGAPIVGKWDTICKPEEWEAVCATFSPGSTYMHRGPGAPRVTGKPKTVKYLASQLLRCMNKVERDGETRICNGTLTGSPTKSARSPYTYRCGSCNKNSIAGPMVDRQ…	TACTCCCTGGTGTCCTCCCAGCAAGCGCACTACTGGGTTAGGATGTTCACTGACACCAGTACAGTATCAGAAGCATAAGTGGCAGGACGAATACCCAACTGAAATCAGTA	TCAGCAGCGCGGCCACCTGCTCGTCGGCGAAGGACTCGTGCGCCATGACGTGACACCAGTGGCAGGCGGCGTAACCGACCGAAATCATGATCGGGACGTCTCGGCGGCGG
Dn29	Desulfotomaculum nigrificans	WP_003545741.1	NZ_KI912183.1	1627597	1629156	MERVLMHLRKSRADLEAEARGEGETLAKHRNILLKLAKERNLNIVKIREEVGISGESLIHRPEMLETLKEVEEGLYDAVLCMDIDRLGRGNTKEQGIILEAFKNSNTKIITPLKTYDLNNEFDEEYAEFGAFMARREFKFITRRLQRGRVATVEEGNYIAPRPPYGYIIEKNNKERYLIPHPEQAPIVKMIFDWYTHDDPNVRMGASKIANELNKFCKSPTGIAWKGSTVLSILKNAVYAGRIQWRKKEEKKSITPGKKKDVRMRPKEQWIDVEGKHEPLVSMETYLKAQEILERKYHVPYQIQNGITNPLAGLVKCGICGSSMVYRPYTHQRHPHLICYNRYCTNKSSRFEYVESKIIQGLHQLLAQYKADWFKHQRPKVNDDSVDLRQKALHRLEKE…	TGATTTTACGCTGGTGCTATATCCTAAACTCCCACAGATAAACAGTTAATGGTAATGAAATAACATTAACTGTTTATCTGTGTTTAATGCCTTAACTTAATCTAGTAGGAGGG	AAGTTAAAGCGGAGGTTTCTCTGTACGACCCCATTGGTGTAGACAAGGAAGGTAATGAAATAAGTTTGATAGATATTTTGGGTACCGACCCGGAAGTGGTGGCGGACATGGTG
Vh73	Vibrio harveyi	WP_061008093.1	NZ_LNRB01000003.1	270035	271585	MQDLPKQAYSYRRFSFLTQKFGSSLKRQTKLAQDYATQHGLTLSDTSFEDLGVSAYRAANASEDAGLGQFLLALREGKITTPCTLLVENLDRLSRAKIKVAMRQLWDITDQDVHVVTLVDGRIYTKDMDFEDIMLAGLIMQRAHEESETKSKRLQEKWQERRTLGKFIHKNCPFWLTPNKDRTDYEVNKYIETVHQIYAMALGGLGSRVIAQELNSSGITAPRGGLWSTATITKVLNNRAVLGEYQPKQRVIVDGVRSEKPIGSPIQNYPVILDSDYFDQVQSALRGRHKGNNRNSTKTYRNVLKHIAHCGCCNGTIRLKQQQHLYYLQCSVECKGSRPVSIRYLHDWLNEVWITSDFASVSLSDVPEAKELATLESELEKLTEAVSGLAAAYAATLDP…	TTAAAAAGAAAGGCTTTAAGTTTGTGGGCGAGACGATTTGCTACGCCTTCATGCAAGCAGTAGGCATGGTCGATGACCACATTGTTGGCTGTCCTAAAAAGC	ACTCCAAGCAGGTAGGCCGTTTTTCTAAACTATGCTAAGCAATTTCTTTAATTAAAGTTTTTGCTTTGTATGGTTTAGGTGATAAGCTCTGCACCCCTTTAA
Em12	Eubacterium maltosivorans	WP_083337068.1	NZ_FNJF01000005.1	155051	156445	MKKRAGLYIRVSTEEQVDNYSIPEQKRRLEAYCQSHDWAIAEEYIDGGFSGAKLDRPAMQKMIADSKAGNLDVVVSIKLDRLSRSQKDTLHLIEDIFLPYHVDYVSVNESFDTGTSFGRAMVGILSVFAQLEREQILERMHSGMEARAKTGLYHGSKPPYGYALEKGVLKINPTEALAVRKVFDLWLKGYSYNKISEIMEETYHGEKAWMHPSAINQLLTNPAYTGKIRFAGEVIEGQHEPIIDEITFKKANLRLETRAANRGRQTTYLLTGVIWCGNCGSRFGINMSTCNGVRYTYYTCSPNRRKKGNEGIRCCGNKPIPTKKLDPLIIEKIKRLAISKDFFEEIQKPDASPSDAIASLESAAAEIDKRIGKLMELYSMDGIPTDTLSQQINTLYAQK…	GACACACTTTCGAGTGTGTCTTTTTTATTACCTGAATAAAACCAAGAACTAAAGTACCTAGTTTTATTCAGGTAAGTGTAAAAAACGGCTAAATCTAGCCGTT	TGGAATCGGTGGGAATGAAAATCACCGTTAATTATGGAGAAAAGGATGGGAAAATTGTCAAGGGTTCTAAGACCTACGGCGATGTCAAGAAAGAAGTGACAGA
Pc64	Parageobacillus caldoxylosilyticus	WP_017435103.1	NZ_AMRO01000024.1	32792	34321	MRVALYYRVSTKLQEDKYSLAAQKEELTKYAKSQGWNIVGEFKDVESGGKLEKKGLTALLDLVDEGGVDVVLVVDQDRLSRLDTVAWEYLKSVLRDNNVKIAEPGNIIDLNNEDDEFISDIKNLIAKREKRAIVRRMMRGKRQRMREGKGWGLPPFEYQYDRQTGKYKAKPEWKWVIPFIDNLYLNEQLGMKAISDRLNEISKTPTGKSWNEHLVHTRLVSKAFHGVMEKTFANGETISIPGIYEPLRTEETYRKIQEEREKRGEQFSVSGRKGSEKHILKRTKITCGECGRKIQIATHGTKEKPIYYAKHGRKERVDGSVCDININTVRFDKNIMTALKEILSSEEQAKKYINLDIDQNELNALKKNIKTLNKRISKLQESLDRLLDLYLAGGLKKEK…	TTGGAATGACAATCAACAATAAGACAGAAATAACCATTAATACGATTAGCATTTCGATTAACGTAAACCCCTTTTCATTCTTCATTGTCCTTCCCTCCTATAAAT	CGAAAAAAAGGAATACCTCTATAAAATAATATGGGTATTCTCTAATATTTATTTCTATAAATATAGAGAAATACCCATATTTTCGCATATAAAAGAATAAATTAT
Vp82	Vibrio parahaemolyticus	WP_131169352.1	NZ_NNLO01000015.1	129009	130598	MRKVYSYMRFSRPEQAKGTSIERQSNFAEQYALEHGLELDKSLTMMDKGLSAFHGVHKTKGAFGQFLAAVTAGKVPSGSVLVVESLDRLSREDPLIAQAALTDLILSGITVVTAADNQVYSREEIQQNPFKLIMSLVVMIRANEESETKQRRSNAFLKSALNQYQANGKIRRLGSDPSWLDFNKDNDTYSFNERVEVIRRILNLYNKGIGSLKIARQLTEESILTLSGKRSAWGQTTVANIVKSHALYGMKRINVQSVEYDLEDFYPALITKSKWLALQQHRTKRSKSMHGRGEVVHLITGHGKGFTTCGYCGGGLGAQTQKQYKRSGEYSRTVTRLHCLTHKETSSCCSSVFLEPIESAVLFAACIGVEPQSLVPTVNNVNYSALIDEVENKVKHIVE…	CGTACATGGCTCCTAGTGTGTACGATGGGAAATAACCAAAAGAGCCGTCTGTCCAATGGATGTCTTGCATACAACCATTTTTGAAGTTGCCCTCTGTAGATAG	TGTCTTGTAAGCACCCATCCCTGTAGTTATGCACTGTACATTTGCTTTCAGTCTAATGTATAGTGATAACTTACATTTTATGGTATGGTGTAACAATGAGAAA
Cp36	Clostridium perfringens	WP_003454469.1	NZ_ABDU01000081.2	179955	181589	MKQLNIQSSSKITALYCRLSRDDELQGTSNSILNQKMMLEKYARDNNFTNLEFFIDDGYSGTNFNRPDWSRLQSLIDEGKIGCIIVKDMSRLGRDYLRVGYYTDIVFPEADIRFIAINNGIDSNESTENDLTPFINIINEFYAKDTSKKIRAVFKAKGESGKPLATIPPYGYLKDKEDKYKWVIDEEASKVVKKIFQLCVQGYGPSQIASELIKEGIPTPTEHFDKLGINVSSPLSEIKGNWQPKTISLILEKMEYLGHTVNFKTYKKSYKSKKKLENPKEKWQIFENTHEAIIDQETFDIVQRIRQGRRVRNNLGEMPALSGMLYCADCGAKLYQVRGKGWEHEKEYFVCASYRKHKGLCTSHQIKNVQVEELLLHELKKITEYARQYEDDFVKLVQS…	CTTAACCGCTTTTGAATGTCCGTCTTAGTTAATCCCTAATTGAACGCTCCAAAAGGTGACTTCCAATAGGGATTTATTCCTTTTAAAATTAACGGCATAATCGT	ATAATTTATATATTAATAAAATTATACTCTTAAAACAAAAAAGAAGCTCTAAAAAGAGCTTCTTTTTATAATTAAATTTATATTATTTTAATCTTTCTTCTAAC
Pc01	Paenibacillus campinasensis	WP_218832017.1	NZ_NPBY01000038.1	31922	33454	MRAAIVRRVSTLKEVQENSLQNQKDFFEDYVQSKGWDIAEIYTETETGTKFSRKEMNRLIADAKAKKFDIILAKELSRLARNQRLALEIKEVIEKHGIHLVTLDGAIDTTTGNTHMFGLFAWIYEQEAQRTSERIKMALETKAKKGLYKGSNPPYGYVVREGRLYVSDDGSSEIVERIFQSYLGGKGFDAIARELFEEGVPTPSMIAGKKNQTIYWHGSSVRKILENPHYTGDMVQGRQSTISVTNKSRKEKPKTEFIVVKNTHESIISGEVFESVQQLIAFNRKKSIDNPDVCSRPHQNVHLFTGVIFCPDCGSGFHYKRNGACYICGRSDKLGDKACSKHRIREDALVAIIRWDLQRLSKLLDDQSFYNTVKDKFVKAKSKLEKELKACAGKIENIK…	CGTTTATCGGGCGGTAATATTTTAAAGTATTGCGCTACACTCGGCACCCGACACATGTGGAGTGCTGTGTGTCGCTCGTATGGAAGTAATGATTAGGAGCCGCATTTACCTTTC	TTGCCCGGTATCAGGAAACTTTACTTATGATAGTTGACACTGCTTATTCAACACATGTGGAGTGTGTGGTGTTGTTGGTTAGGAATGACAGATAATTGAGGTATACTGACGTGT
Enc9	Enterocloster clostridioformis	ANU50370.1	NZ_NHTR01000012.1	99966	101567	MTALYARLSQEDTLEGDSNSIVNQKAVLSKYAADNGFSNPVFFIDDGVSGVTFDRPNFNRMIAEIEAGNVATVIVKDMSRLGRDYLKVGYYTEIFFVERDVRYIAINDGVDSAKGDNDFTPFCNLFNDFYAKDTSKKVRAIKRAQGQAGEHLTKPPYGYMVSPTDKKQWIVDEEAAAVVKQIFDLCIGGKGPMQIAKILKEDKVLTVKAHYAEKKGKTFPDNPYNWNENSIVAILERMDYCGHTVNFKSYSKSHKLKKRIPTTKEQQAIFFNTHEAIVEDAVFERVQELRANKRRPTKADRQGMFSGLVYCADCGSKLHFATCKSFNGSQDHYRCSNYKSNTGSCTAHFIREEVLKQIIWSRIFDVTALFFDDIIAFKEMMYQQRSTETEKEMKRRKRE…	TGTCAGCGTTAATGATAAGTTGGTTTCTATACTTCCTTATCACTGTAAACATCAAGGTTTGCGGTGATAAGGAAGTAATTTCAGATTAGGCGGTATAGCCCCAT	ATAAATTTACTGAGGCTTTATCGGTTAAGGTTCCTTGAAAAAACAACAAAATCAGGTTAAATTAGGTTTTTTAAGGCAGATGCAATCTGTTTGTGCTGCCAATA
