# Supplementary material for: Systematic discovery of recombinases for efficient integration of large DNA sequences into the human genome
Source: Nat Biotechnol. 2022 Oct 10;41(4):488–99. doi: 10.1038/s41587-022-01494-w (PMC10083194; doi:10.1038/s41587-022-01494-w)
Supplement: Supplementary file 5 — Additional data related to Supplementary Fig. 2 [file 41587_2022_1494_MOESM5_ESM.xlsx]

## Sheet: README
Table	Description
Sup. Fig. 2J off-target sites	The landing pad and off-target human integration sites detected for the landing pad candidates shown in Fig. S2J.
Sup. Fig. 2K sequences	The attH (human genome integration sites) sequences and other relevant information used to build the sequence logos presented in Fig. S2k. The column "read_count" refers to thes sum of both uniquely mapped reads and UMIs found at the specified site across replicates.

## Sheet: Sup. Fig. 2J off-target sites
lsr_id	biorep	integration_site	raw_read_count	uniq_read_count
Ec03	biorep1	landing_pad	2147	129
Ec03	biorep2	landing_pad	607	81
Ec03	biorep1	chr16:2932355-2932357(-)	17	1
Ec03	biorep2	chr2:176761195-176761197(-)	10	1
Ec03	biorep2	chr10:78314372-78314374(-)	9	1
Ec03	biorep2	chr9:132999622-132999624(-)	7	2
Ec03	biorep2	chr14:64387507-64387509(+)	6	2
Ec03	biorep1	chr1:933810-933812(-)	5	1
Ec03	biorep2	chrX:87996100-87996102(-)	5	1
Ec03	biorep1	chr7:141464467-141464469(-)	4	1
Ec03	biorep1	chr1:168283850-168283852(+)	3	1
Ec03	biorep1	chr5:164204795-164204797(-)	2	1
Ec03	biorep2	chr2:67392553-67392555(+)	2	1
Ec03	biorep2	chr8:19164093-19164095(-)	2	1
Ec03	biorep1	chr12:41646763-41646765(-)	1	1
Ec03	biorep1	chr19:11354424-11354426(-)	1	1
Ec03	biorep1	chr2:77011731-77011733(-)	1	1
Ec03	biorep2	chr11:15071613-15071615(-)	1	1
Ec03	biorep2	chr16:30136840-30136842(+)	1	1
Ec03	biorep2	chr19:24375099-24375101(-)	1	1
Ec03	biorep2	chr2:20867451-20867453(+)	1	1
Kp03	biorep2	landing_pad	5319	329
Kp03	biorep1	landing_pad	3406	260
Kp03	biorep2	chr1:55663138-55663140(+)	219	33
Kp03	biorep1	chr1:55663138-55663140(+)	143	30
Kp03	biorep2	chr1:83793069-83793071(-)	125	14
Kp03	biorep2	chr9:131042058-131042060(+)	119	41
Kp03	biorep2	chr3:48236699-48236701(-)	85	14
Kp03	biorep2	chr1:30809045-30809047(-)	67	22
Kp03	biorep1	chr9:131042058-131042060(+)	64	19
Kp03	biorep2	chr10:78314372-78314374(+)	58	21
Kp03	biorep1	chr10:78314372-78314374(+)	52	19
Kp03	biorep2	chr16:86721020-86721022(+)	52	8
Kp03	biorep1	chr1:30809045-30809047(-)	39	15
Kp03	biorep2	chr4:105997065-105997067(-)	37	11
Kp03	biorep2	chr1:61995223-61995225(+)	36	7
Kp03	biorep2	chr10:91788784-91788786(+)	36	10
Kp03	biorep2	chr5:135855522-135855524(-)	36	6
Kp03	biorep1	chr1:61995223-61995225(+)	31	8
Kp03	biorep1	chr20:48127393-48127395(-)	29	5
Kp03	biorep2	chr10:67978732-67978734(+)	29	5
Kp03	biorep1	chr18:51192207-51192209(-)	27	8
Kp03	biorep2	chr5:59287671-59287673(+)	26	4
Kp03	biorep2	chr10:86798924-86798926(+)	21	5
Kp03	biorep2	chr19:49021736-49021738(+)	21	3
Kp03	biorep1	chr1:169338882-169338884(-)	20	3
Kp03	biorep1	chr5:168972172-168972174(-)	20	2
Kp03	biorep2	chr1:147245487-147245489(+)	19	6
Kp03	biorep2	chr1:169338882-169338884(-)	18	5
Kp03	biorep2	chr1:169491913-169491915(-)	18	7
Kp03	biorep2	chr2:143681205-143681207(-)	18	1
Kp03	biorep2	chr2:157213056-157213058(-)	18	11
Kp03	biorep2	chr6:39204398-39204400(-)	18	6
Kp03	biorep2	chr17:72778696-72778698(+)	17	4
Kp03	biorep2	chr22:20178858-20178860(-)	17	4
Kp03	biorep2	chr22:22858784-22858786(+)	17	5
Kp03	biorep2	chr5:14281903-14281905(+)	17	2
Kp03	biorep1	chr21:36025179-36025181(+)	16	6
Kp03	biorep1	chr4:105997065-105997067(-)	16	6
Kp03	biorep2	chr10:93221273-93221275(-)	16	2
Kp03	biorep2	chr5:160421021-160421023(+)	16	6
Kp03	biorep2	chr1:58887002-58887004(+)	15	7
Kp03	biorep2	chr11:117025093-117025095(+)	15	5
Kp03	biorep1	chr3:154750859-154750861(+)	14	2
Kp03	biorep1	chr6:25987668-25987670(-)	14	3
Kp03	biorep2	chrX:137231951-137231953(+)	14	5
Kp03	biorep1	chr1:89516201-89516203(+)	13	3
Kp03	biorep1	chr15:49026790-49026792(-)	13	1
Kp03	biorep1	chr9:69344044-69344046(+)	13	5
Kp03	biorep2	chr10:13830772-13830774(+)	13	1
Kp03	biorep2	chr15:72281962-72281964(-)	13	1
Kp03	biorep2	chr16:12332143-12332145(-)	13	2
Kp03	biorep2	chr22:23685153-23685155(+)	13	2
Kp03	biorep1	chr1:109655050-109655052(-)	12	5
Kp03	biorep1	chr11:16330648-16330650(+)	12	3
Kp03	biorep1	chr19:747528-747530(+)	12	4
Kp03	biorep1	chr3:143999639-143999641(-)	12	3
Kp03	biorep1	chr3:186613855-186613857(+)	12	1
Kp03	biorep2	chr20:48127393-48127395(-)	12	4
Kp03	biorep1	chr1:116596245-116596247(+)	11	2
Kp03	biorep1	chr1:202589447-202589449(-)	11	3
Kp03	biorep1	chr1:204398694-204398696(+)	11	3
Kp03	biorep1	chr10:71742819-71742821(-)	11	4
Kp03	biorep1	chr2:98560631-98560633(+)	11	1
Kp03	biorep1	chr3:2739367-2739369(-)	11	2
Kp03	biorep2	chr1:116504970-116504972(-)	11	1
Kp03	biorep2	chr15:66661795-66661797(-)	11	2
Kp03	biorep2	chr15:83230892-83230894(-)	11	2
Kp03	biorep2	chr2:188189519-188189521(-)	11	6
Kp03	biorep2	chr2:203601195-203601197(-)	11	1
Kp03	biorep1	chr17:72778696-72778698(+)	10	2
Kp03	biorep1	chr6:41923781-41923783(+)	10	5
Kp03	biorep1	chr8:120806432-120806434(+)	10	1
Kp03	biorep2	chr10:13340810-13340812(-)	10	1
Kp03	biorep2	chr12:32895613-32895615(+)	10	1
Kp03	biorep2	chr19:45201379-45201381(-)	10	2
Kp03	biorep2	chr22:22931018-22931020(-)	10	1
Kp03	biorep2	chr5:40973583-40973585(+)	10	1
Kp03	biorep2	chr7:112381300-112381302(-)	10	5
Kp03	biorep1	chr1:212214579-212214581(-)	9	1
Kp03	biorep1	chr14:52284891-52284893(-)	9	1
Kp03	biorep1	chr2:157213056-157213058(-)	9	4
Kp03	biorep1	chr2:192458909-192458911(-)	9	3
Kp03	biorep1	chr22:20081179-20081181(-)	9	4
Kp03	biorep1	chr9:118752076-118752078(+)	9	2
Kp03	biorep2	chrX:5979866-5979868(-)	9	1
Kp03	biorep1	chr1:175803074-175803076(-)	8	5
Kp03	biorep1	chr10:67978732-67978734(+)	8	3
Kp03	biorep1	chr2:64352540-64352542(+)	8	3
Kp03	biorep1	chr7:114082152-114082154(-)	8	2
Kp03	biorep1	chr7:116984979-116984981(+)	8	3
Kp03	biorep2	chr1:246084666-246084668(+)	8	3
Kp03	biorep2	chr18:51192207-51192209(-)	8	3
Kp03	biorep2	chr19:48476500-48476502(+)	8	2
Kp03	biorep2	chr21:27633744-27633746(-)	8	1
Kp03	biorep2	chr4:184224123-184224125(-)	8	2
Kp03	biorep2	chr4:78322082-78322084(+)	8	1
Kp03	biorep2	chr6:100914627-100914629(+)	8	1
Kp03	biorep2	chr7:112195948-112195950(-)	8	3
Kp03	biorep1	chr2:73628261-73628263(-)	7	2
Kp03	biorep1	chr3:185700779-185700781(+)	7	1
Kp03	biorep1	chr3:48236699-48236701(-)	7	4
Kp03	biorep1	chr4:168392302-168392304(-)	7	1
Kp03	biorep2	chr1:118402420-118402422(-)	7	2
Kp03	biorep2	chr1:46667592-46667594(+)	7	3
Kp03	biorep2	chr1:89516201-89516203(+)	7	4
Kp03	biorep2	chr17:33590333-33590335(+)	7	1
Kp03	biorep2	chr18:22875862-22875864(-)	7	1
Kp03	biorep2	chr4:28646198-28646200(-)	7	1
Kp03	biorep2	chr4:4846455-4846457(-)	7	1
Kp03	biorep2	chr5:68614351-68614353(+)	7	2
Kp03	biorep2	chr6:90837061-90837063(+)	7	2
Kp03	biorep2	chr7:43339644-43339646(-)	7	2
Kp03	biorep2	chr7:70043163-70043165(-)	7	2
Kp03	biorep1	chr1:147245487-147245489(+)	6	2
Kp03	biorep1	chr1:166379593-166379595(+)	6	1
Kp03	biorep1	chr1:243728057-243728059(+)	6	2
Kp03	biorep1	chr10:50915196-50915198(+)	6	1
Kp03	biorep1	chr11:131067305-131067307(+)	6	4
Kp03	biorep1	chr15:75635865-75635867(-)	6	1
Kp03	biorep1	chr18:23790150-23790152(+)	6	3
Kp03	biorep1	chr2:188189517-188189519(-)	6	1
Kp03	biorep1	chr20:59420089-59420091(-)	6	1
Kp03	biorep1	chr5:160421020-160421022(+)	6	3
Kp03	biorep2	chr10:33478503-33478505(+)	6	1
Kp03	biorep2	chr13:90656002-90656004(-)	6	1
Kp03	biorep2	chr15:75635865-75635867(-)	6	3
Kp03	biorep2	chr20:35171973-35171975(-)	6	1
Kp03	biorep2	chr5:117247546-117247548(-)	6	2
Kp03	biorep2	chr5:127790416-127790418(-)	6	1
Kp03	biorep2	chr5:43286799-43286801(+)	6	1
Kp03	biorep2	chr5:66197929-66197931(-)	6	1
Kp03	biorep2	chr5:6721548-6721550(-)	6	1
Kp03	biorep2	chr7:13520318-13520320(+)	6	1
Kp03	biorep2	chr9:118745467-118745469(-)	6	3
Kp03	biorep2	chrX:86871776-86871778(-)	6	1
Kp03	biorep1	chr11:2536343-2536345(-)	5	1
Kp03	biorep1	chr11:85106495-85106497(-)	5	1
Kp03	biorep1	chr11:95119571-95119573(-)	5	1
Kp03	biorep1	chr14:32053775-32053777(+)	5	1
Kp03	biorep1	chr17:45972642-45972644(+)	5	2
Kp03	biorep1	chr17:66678448-66678450(-)	5	1
Kp03	biorep1	chr19:12718914-12718916(+)	5	2
Kp03	biorep1	chr19:30276909-30276911(+)	5	2
Kp03	biorep1	chr19:38696060-38696062(+)	5	1
Kp03	biorep1	chr21:33086071-33086073(+)	5	2
Kp03	biorep1	chr4:173461321-173461323(+)	5	1
Kp03	biorep1	chr8:23389437-23389439(-)	5	1
Kp03	biorep2	chr1:205410359-205410361(+)	5	1
Kp03	biorep2	chr1:214581828-214581830(+)	5	1
Kp03	biorep2	chr12:60804599-60804601(+)	5	2
Kp03	biorep2	chr13:33859952-33859954(-)	5	2
Kp03	biorep2	chr19:747528-747530(+)	5	2
Kp03	biorep2	chr2:158601644-158601646(+)	5	1
Kp03	biorep2	chr2:9208840-9208842(+)	5	1
Kp03	biorep2	chr3:171492315-171492317(+)	5	2
Kp03	biorep2	chr3:65150696-65150698(-)	5	1
Kp03	biorep2	chr4:112097206-112097208(+)	5	2
Kp03	biorep2	chr5:78163634-78163636(+)	5	1
Kp03	biorep2	chr9:118752076-118752078(+)	5	1
Kp03	biorep1	chr1:11458293-11458295(-)	4	2
Kp03	biorep1	chr1:46667592-46667594(+)	4	2
Kp03	biorep1	chr1:52179262-52179264(+)	4	2
Kp03	biorep1	chr10:15662770-15662772(-)	4	1
Kp03	biorep1	chr11:117025093-117025095(+)	4	2
Kp03	biorep1	chr14:95892005-95892007(+)	4	2
Kp03	biorep1	chr15:90726195-90726197(+)	4	2
Kp03	biorep1	chr16:86721020-86721022(+)	4	2
Kp03	biorep1	chr22:22931018-22931020(-)	4	1
Kp03	biorep1	chr3:182739909-182739911(-)	4	2
Kp03	biorep1	chr5:135855522-135855524(-)	4	2
Kp03	biorep1	chr6:11892335-11892337(-)	4	2
Kp03	biorep1	chr6:79600913-79600915(+)	4	2
Kp03	biorep1	chr7:106041861-106041863(+)	4	2
Kp03	biorep1	chr7:81053197-81053199(+)	4	1
Kp03	biorep1	chr7:90716156-90716158(-)	4	1
Kp03	biorep1	chr8:61576524-61576526(-)	4	1
Kp03	biorep1	chrX:137231951-137231953(+)	4	2
Kp03	biorep2	chr1:204398694-204398696(+)	4	1
Kp03	biorep2	chr11:2536343-2536345(-)	4	1
Kp03	biorep2	chr12:103655679-103655681(+)	4	1
Kp03	biorep2	chr13:20995617-20995619(+)	4	1
Kp03	biorep2	chr15:66918866-66918868(+)	4	1
Kp03	biorep2	chr16:86279110-86279112(-)	4	1
Kp03	biorep2	chr17:47850458-47850460(+)	4	1
Kp03	biorep2	chr17:73169508-73169510(+)	4	1
Kp03	biorep2	chr18:57667684-57667686(+)	4	1
Kp03	biorep2	chr20:31671889-31671891(+)	4	3
Kp03	biorep2	chr22:37037445-37037447(-)	4	1
Kp03	biorep2	chr5:140025878-140025880(-)	4	1
Kp03	biorep2	chr5:53236760-53236762(-)	4	2
Kp03	biorep2	chr6:147466301-147466303(+)	4	3
Kp03	biorep2	chr6:46542405-46542407(+)	4	2
Kp03	biorep2	chr7:110442492-110442494(+)	4	1
Kp03	biorep2	chr7:17720815-17720817(-)	4	1
Kp03	biorep2	chr8:131859719-131859721(+)	4	2
Kp03	biorep2	chr9:137035679-137035681(+)	4	1
Kp03	biorep2	chr9:98810249-98810251(+)	4	1
Kp03	biorep2	chrM:11128-11130(-)	4	1
Kp03	biorep2	chrX:72361156-72361158(+)	4	1
Kp03	biorep1	chr1:246084666-246084668(+)	3	2
Kp03	biorep1	chr1:58887002-58887004(+)	3	3
Kp03	biorep1	chr10:63921806-63921808(+)	3	1
Kp03	biorep1	chr10:86798924-86798926(+)	3	2
Kp03	biorep1	chr12:23256019-23256021(+)	3	2
Kp03	biorep1	chr12:64795452-64795454(+)	3	2
Kp03	biorep1	chr14:103296468-103296470(-)	3	1
Kp03	biorep1	chr14:75629116-75629118(+)	3	1
Kp03	biorep1	chr17:74532559-74532561(-)	3	1
Kp03	biorep1	chr17:76551089-76551091(+)	3	1
Kp03	biorep1	chr18:686208-686210(-)	3	1
Kp03	biorep1	chr19:45201379-45201381(-)	3	1
Kp03	biorep1	chr2:145508082-145508084(+)	3	2
Kp03	biorep1	chr3:194069795-194069797(-)	3	1
Kp03	biorep1	chr3:2856490-2856492(-)	3	1
Kp03	biorep1	chr3:45157770-45157772(+)	3	2
Kp03	biorep1	chr4:123430272-123430274(-)	3	1
Kp03	biorep1	chr5:158907488-158907490(-)	3	1
Kp03	biorep1	chr6:99218809-99218811(-)	3	2
Kp03	biorep1	chr8:131859719-131859721(+)	3	1
Kp03	biorep1	chr8:18256333-18256335(+)	3	1
Kp03	biorep1	chr8:53689755-53689757(+)	3	1
Kp03	biorep1	chrX:112270384-112270386(-)	3	1
Kp03	biorep2	chr1:11458293-11458295(-)	3	2
Kp03	biorep2	chr1:54067661-54067663(-)	3	1
Kp03	biorep2	chr1:68411788-68411790(-)	3	1
Kp03	biorep2	chr1:7740140-7740142(-)	3	2
Kp03	biorep2	chr10:73281514-73281516(+)	3	1
Kp03	biorep2	chr13:82823906-82823908(-)	3	1
Kp03	biorep2	chr14:95892005-95892007(+)	3	1
Kp03	biorep2	chr15:35946054-35946056(-)	3	1
Kp03	biorep2	chr15:37064410-37064412(+)	3	2
Kp03	biorep2	chr15:38393765-38393767(+)	3	1
Kp03	biorep2	chr16:30307051-30307053(-)	3	2
Kp03	biorep2	chr18:24391370-24391372(+)	3	2
Kp03	biorep2	chr18:35802948-35802950(+)	3	1
Kp03	biorep2	chr18:66237197-66237199(-)	3	2
Kp03	biorep2	chr2:168741961-168741963(+)	3	1
Kp03	biorep2	chr2:203131709-203131711(-)	3	1
Kp03	biorep2	chr3:23076516-23076518(-)	3	1
Kp03	biorep2	chr3:45157770-45157772(+)	3	1
Kp03	biorep2	chr5:10115250-10115252(-)	3	1
Kp03	biorep2	chr5:168116725-168116727(-)	3	1
Kp03	biorep2	chr6:37522943-37522945(-)	3	1
Kp03	biorep2	chr7:114082152-114082154(-)	3	1
Kp03	biorep2	chr7:139243187-139243189(-)	3	1
Kp03	biorep2	chr7:23820738-23820740(+)	3	1
Kp03	biorep2	chr7:84864084-84864086(+)	3	1
Kp03	biorep2	chr8:68673889-68673891(+)	3	1
Kp03	biorep1	chr1:157940002-157940004(+)	2	2
Kp03	biorep1	chr1:167890464-167890466(-)	2	1
Kp03	biorep1	chr1:169491913-169491915(-)	2	2
Kp03	biorep1	chr1:209805302-209805304(-)	2	1
Kp03	biorep1	chr1:227455501-227455503(-)	2	1
Kp03	biorep1	chr1:75266674-75266676(+)	2	1
Kp03	biorep1	chr1:83793069-83793071(-)	2	1
Kp03	biorep1	chr1:93079088-93079090(-)	2	1
Kp03	biorep1	chr10:11238217-11238219(+)	2	1
Kp03	biorep1	chr10:13340810-13340812(-)	2	1
Kp03	biorep1	chr10:37866139-37866141(-)	2	1
Kp03	biorep1	chr10:91788784-91788786(+)	2	2
Kp03	biorep1	chr10:97337935-97337937(+)	2	1
Kp03	biorep1	chr11:119605701-119605703(-)	2	1
Kp03	biorep1	chr12:14249527-14249529(-)	2	1
Kp03	biorep1	chr13:103537028-103537030(-)	2	1
Kp03	biorep1	chr13:59473514-59473516(+)	2	1
Kp03	biorep1	chr14:30402246-30402248(-)	2	1
Kp03	biorep1	chr14:64059574-64059576(-)	2	1
Kp03	biorep1	chr15:43138397-43138399(-)	2	1
Kp03	biorep1	chr15:66918866-66918868(+)	2	1
Kp03	biorep1	chr18:55520879-55520881(+)	2	1
Kp03	biorep1	chr2:205267496-205267498(-)	2	1
Kp03	biorep1	chr2:42693179-42693181(-)	2	1
Kp03	biorep1	chr2:99055155-99055157(-)	2	1
Kp03	biorep1	chr20:31862168-31862170(+)	2	1
Kp03	biorep1	chr21:39936038-39936040(-)	2	1
Kp03	biorep1	chr22:21756035-21756037(+)	2	1
Kp03	biorep1	chr4:77205102-77205104(+)	2	1
Kp03	biorep1	chr5:117247546-117247548(-)	2	1
Kp03	biorep1	chr5:68614351-68614353(+)	2	1
Kp03	biorep1	chr6:70438561-70438563(+)	2	1
Kp03	biorep1	chr7:107543595-107543597(+)	2	1
Kp03	biorep1	chr7:112381300-112381302(-)	2	1
Kp03	biorep1	chr7:47936180-47936182(-)	2	1
Kp03	biorep1	chr7:72812096-72812098(-)	2	1
Kp03	biorep1	chr8:105266669-105266671(-)	2	1
Kp03	biorep1	chr8:140151121-140151123(+)	2	2
Kp03	biorep1	chr8:66547732-66547734(-)	2	1
Kp03	biorep1	chr9:130825403-130825405(-)	2	2
Kp03	biorep1	chrX:118488936-118488938(+)	2	1
Kp03	biorep1	chrX:35705496-35705498(+)	2	1
Kp03	biorep1	chrX:47553780-47553782(-)	2	1
Kp03	biorep2	chr1:28911598-28911600(+)	2	1
Kp03	biorep2	chr1:53573986-53573988(-)	2	1
Kp03	biorep2	chr1:7715065-7715067(+)	2	2
Kp03	biorep2	chr1:93079088-93079090(-)	2	2
Kp03	biorep2	chr10:118002815-118002817(+)	2	1
Kp03	biorep2	chr11:38316624-38316626(+)	2	1
Kp03	biorep2	chr11:79929245-79929247(-)	2	1
Kp03	biorep2	chr12:3557863-3557865(+)	2	1
Kp03	biorep2	chr13:55881939-55881941(+)	2	1
Kp03	biorep2	chr16:61836803-61836805(-)	2	1
Kp03	biorep2	chr18:49372942-49372944(+)	2	1
Kp03	biorep2	chr19:43539278-43539280(+)	2	1
Kp03	biorep2	chr19:49568317-49568319(+)	2	1
Kp03	biorep2	chr2:143696253-143696255(+)	2	1
Kp03	biorep2	chr22:21756035-21756037(+)	2	1
Kp03	biorep2	chr3:187115741-187115743(-)	2	2
Kp03	biorep2	chr3:45160105-45160107(-)	2	2
Kp03	biorep2	chr4:108226699-108226701(-)	2	1
Kp03	biorep2	chr5:168972172-168972174(-)	2	1
Kp03	biorep2	chr5:31963629-31963631(-)	2	1
Kp03	biorep2	chr5:34576862-34576864(-)	2	1
Kp03	biorep2	chr6:161938507-161938509(+)	2	1
Kp03	biorep2	chr6:39297085-39297087(-)	2	2
Kp03	biorep2	chr6:39362781-39362783(-)	2	1
Kp03	biorep2	chr6:5313329-5313331(-)	2	1
Kp03	biorep2	chr6:60982832-60982834(-)	2	1
Kp03	biorep2	chr7:102788860-102788862(+)	2	1
Kp03	biorep2	chr8:123263929-123263931(+)	2	1
Kp03	biorep2	chr9:129887956-129887958(-)	2	1
Kp03	biorep2	chr9:4734104-4734106(+)	2	1
Kp03	biorep2	chrX:12230972-12230974(+)	2	2
Kp03	biorep2	chrX:29835086-29835088(-)	2	1
Kp03	biorep1	chr1:208301701-208301703(+)	1	1
Kp03	biorep1	chr1:214581828-214581830(+)	1	1
Kp03	biorep1	chr1:248685684-248685686(+)	1	1
Kp03	biorep1	chr1:49801568-49801570(-)	1	1
Kp03	biorep1	chr1:54067661-54067663(-)	1	1
Kp03	biorep1	chr10:48830401-48830403(+)	1	1
Kp03	biorep1	chr10:49245716-49245718(-)	1	1
Kp03	biorep1	chr10:81967577-81967579(+)	1	1
Kp03	biorep1	chr12:121395630-121395632(+)	1	1
Kp03	biorep1	chr12:32895613-32895615(+)	1	1
Kp03	biorep1	chr12:70666963-70666965(+)	1	1
Kp03	biorep1	chr12:76237117-76237119(+)	1	1
Kp03	biorep1	chr13:94446277-94446279(+)	1	1
Kp03	biorep1	chr14:21907330-21907332(-)	1	1
Kp03	biorep1	chr14:23335940-23335942(+)	1	1
Kp03	biorep1	chr14:50819917-50819919(-)	1	1
Kp03	biorep1	chr15:83230892-83230894(-)	1	1
Kp03	biorep1	chr16:11404662-11404664(+)	1	1
Kp03	biorep1	chr16:13056825-13056827(+)	1	1
Kp03	biorep1	chr16:29004655-29004657(+)	1	1
Kp03	biorep1	chr18:58699557-58699559(+)	1	1
Kp03	biorep1	chr19:4576941-4576943(-)	1	1
Kp03	biorep1	chr2:231418115-231418117(-)	1	1
Kp03	biorep1	chr2:58608279-58608281(-)	1	1
Kp03	biorep1	chr20:22638201-22638203(+)	1	1
Kp03	biorep1	chr20:37215106-37215108(-)	1	1
Kp03	biorep1	chr22:20178858-20178860(-)	1	1
Kp03	biorep1	chr22:22858784-22858786(+)	1	1
Kp03	biorep1	chr22:24767173-24767175(-)	1	1
Kp03	biorep1	chr3:171492315-171492317(+)	1	1
Kp03	biorep1	chr3:186882947-186882949(-)	1	1
Kp03	biorep1	chr4:139217534-139217536(+)	1	1
Kp03	biorep1	chr4:154702750-154702752(-)	1	1
Kp03	biorep1	chr4:187226410-187226412(-)	1	1
Kp03	biorep1	chr5:102767909-102767911(-)	1	1
Kp03	biorep1	chr5:177364841-177364843(-)	1	1
Kp03	biorep1	chr5:54026099-54026101(+)	1	1
Kp03	biorep1	chr6:151196569-151196571(-)	1	1
Kp03	biorep1	chr6:15863682-15863684(-)	1	1
Kp03	biorep1	chr6:28535845-28535847(-)	1	1
Kp03	biorep1	chr6:29967791-29967793(+)	1	1
Kp03	biorep1	chr6:57364429-57364431(-)	1	1
Kp03	biorep1	chr7:121391061-121391063(+)	1	1
Kp03	biorep1	chr7:134357710-134357712(-)	1	1
Kp03	biorep1	chr7:140433162-140433164(-)	1	1
Kp03	biorep1	chr7:64322821-64322823(+)	1	1
Kp03	biorep1	chr8:125427232-125427234(-)	1	1
Kp03	biorep1	chr8:129583187-129583189(-)	1	1
Kp03	biorep1	chr8:54279234-54279236(+)	1	1
Kp03	biorep1	chr8:72510153-72510155(-)	1	1
Kp03	biorep1	chr9:11535405-11535407(+)	1	1
Kp03	biorep1	chr9:120884045-120884047(-)	1	1
Kp03	biorep1	chrX:102572611-102572613(+)	1	1
Kp03	biorep2	chr1:116596245-116596247(+)	1	1
Kp03	biorep2	chr1:182579544-182579546(-)	1	1
Kp03	biorep2	chr1:202589447-202589449(-)	1	1
Kp03	biorep2	chr1:236742442-236742444(+)	1	1
Kp03	biorep2	chr1:24743571-24743573(+)	1	1
Kp03	biorep2	chr1:2753051-2753053(+)	1	1
Kp03	biorep2	chr1:39787370-39787372(+)	1	1
Kp03	biorep2	chr1:66884042-66884044(+)	1	1
Kp03	biorep2	chr10:3197673-3197675(-)	1	1
Kp03	biorep2	chr10:61281379-61281381(-)	1	1
Kp03	biorep2	chr10:72063996-72063998(+)	1	1
Kp03	biorep2	chr11:10920349-10920351(-)	1	1
Kp03	biorep2	chr11:121238506-121238508(+)	1	1
Kp03	biorep2	chr11:74779319-74779321(-)	1	1
Kp03	biorep2	chr11:74908705-74908707(-)	1	1
Kp03	biorep2	chr12:66530532-66530534(-)	1	1
Kp03	biorep2	chr13:37112711-37112713(-)	1	1
Kp03	biorep2	chr13:45926407-45926409(-)	1	1
Kp03	biorep2	chr13:91852616-91852618(-)	1	1
Kp03	biorep2	chr14:63821392-63821394(-)	1	1
Kp03	biorep2	chr15:51148198-51148200(-)	1	1
Kp03	biorep2	chr15:60209757-60209759(-)	1	1
Kp03	biorep2	chr15:74374037-74374039(+)	1	1
Kp03	biorep2	chr15:79836937-79836939(+)	1	1
Kp03	biorep2	chr16:22782123-22782125(+)	1	1
Kp03	biorep2	chr16:23900536-23900538(+)	1	1
Kp03	biorep2	chr16:26460119-26460121(+)	1	1
Kp03	biorep2	chr17:19031823-19031825(-)	1	1
Kp03	biorep2	chr17:50015327-50015329(+)	1	1
Kp03	biorep2	chr17:60187413-60187415(-)	1	1
Kp03	biorep2	chr17:74532559-74532561(-)	1	1
Kp03	biorep2	chr18:23201675-23201677(+)	1	1
Kp03	biorep2	chr18:30864874-30864876(-)	1	1
Kp03	biorep2	chr18:57901004-57901006(-)	1	1
Kp03	biorep2	chr19:35105744-35105746(-)	1	1
Kp03	biorep2	chr19:41720192-41720194(-)	1	1
Kp03	biorep2	chr19:717588-717590(-)	1	1
Kp03	biorep2	chr2:113419495-113419497(-)	1	1
Kp03	biorep2	chr2:126648695-126648697(-)	1	1
Kp03	biorep2	chr2:178790086-178790088(-)	1	1
Kp03	biorep2	chr2:197891085-197891087(-)	1	1
Kp03	biorep2	chr2:217219087-217219089(+)	1	1
Kp03	biorep2	chr2:31338082-31338084(-)	1	1
Kp03	biorep2	chr2:42693179-42693181(-)	1	1
Kp03	biorep2	chr22:19769896-19769898(+)	1	1
Kp03	biorep2	chr3:129289419-129289421(-)	1	1
Kp03	biorep2	chr3:17502884-17502886(-)	1	1
Kp03	biorep2	chr4:178072019-178072021(+)	1	1
Kp03	biorep2	chr4:178142401-178142403(+)	1	1
Kp03	biorep2	chr4:3914948-3914950(-)	1	1
Kp03	biorep2	chr4:89180998-89181000(-)	1	1
Kp03	biorep2	chr5:123749975-123749977(+)	1	1
Kp03	biorep2	chr5:132452567-132452569(+)	1	1
Kp03	biorep2	chr5:177495180-177495182(+)	1	1
Kp03	biorep2	chr5:59802836-59802838(+)	1	1
Kp03	biorep2	chr5:96074915-96074917(+)	1	1
Kp03	biorep2	chr6:113818900-113818902(+)	1	1
Kp03	biorep2	chr6:118654441-118654443(-)	1	1
Kp03	biorep2	chr6:26398750-26398752(+)	1	1
Kp03	biorep2	chr6:47698245-47698247(-)	1	1
Kp03	biorep2	chr7:5434524-5434526(-)	1	1
Kp03	biorep2	chr8:54649843-54649845(+)	1	1
Kp03	biorep2	chr8:8325362-8325364(+)	1	1
Kp03	biorep2	chr8:90874035-90874037(+)	1	1
Kp03	biorep2	chr9:101432851-101432853(+)	1	1
Kp03	biorep2	chr9:36195062-36195064(+)	1	1
Kp03	biorep2	chrX:124395742-124395744(+)	1	1
Kp03	biorep2	chrX:134555752-134555754(+)	1	1
Kp03	biorep2	chrX:151578374-151578376(+)	1	1
Pa01	biorep1	landing_pad	10816	308
Pa01	biorep2	landing_pad	2841	227
Pa01	biorep3	landing_pad	99	52
Pa01	biorep2	chr6:31620256-31620258(-)	9	4
Pa01	biorep2	chr1:2091724-2091726(-)	4	1
Pa01	biorep2	chr7:108309135-108309137(+)	4	1
Pa01	biorep1	chr14:86499329-86499331(+)	2	1
Pa01	biorep2	chr10:112588550-112588552(-)	2	1
Pa01	biorep2	chr6:83464916-83464918(-)	2	1
Pa01	biorep2	chr8:114837280-114837282(-)	2	1
Pa01	biorep1	chr5:49660867-49660869(-)	1	1
Pa01	biorep1	chr7:108226729-108226731(-)	1	1
Pa01	biorep1	chr8:41258517-41258519(+)	1	1
Pa01	biorep1	chrX:100453205-100453207(-)	1	1
Pa01	biorep2	chr18:39206803-39206805(-)	1	1
Pa01	biorep2	chr5:160534793-160534795(-)	1	1
Pa01	biorep2	chr5:77449779-77449781(-)	1	1
Pa01	biorep2	chr8:140175846-140175848(-)	1	1
Pa01	biorep3	chr1:8331722-8331724(+)	1	1
Pa01	biorep3	chr15:35295042-35295044(-)	1	1
Pa01	biorep3	chr4:156015224-156015226(+)	1	1
Bxb1	techrep2	landing_pad	696	32
Bxb1	techrep1	landing_pad	597	28
Bxb1	techrep3	landing_pad	78	19
Bxb1	techrep2	chr7:136904772-136904774(+)	22	1
Bxb1	techrep2	chr18:59523417-59523419(+)	2	1
Bxb1	techrep2	chr10:103478844-103478846(-)	1	1
Bxb1	techrep2	chr17:70004850-70004852(-)	1	1
Bxb1	techrep2	chr5:173785670-173785672(+)	1	1
Bxb1	techrep2	chrX:126647612-126647614(+)	1	1

## Sheet: Sup. Fig. 2K sequences
lsr_id	atth_site	read_count	biological_replicates	atth_seq
Kp03	chr9:131042058-131042060(-)	876	7	GGTGGTAGTACGAGCACCATCTATTTACTATC
Kp03	chr1:147245487-147245489(-)	270	7	ACTGCTAAATCAAGCACCACAGTATGGACACA
Kp03	chr10:78314372-78314374(-)	197	7	GAGGGTATTTCAATGGTAATTGAGTTCATAAG
Kp03	chr18:51192207-51192209(+)	185	7	AGGGGTACAAAATACACCCTTGAATTACCACT
Kp03	chr3:48236699-48236701(+)	177	7	ACTATGAGACCAAGGACCTCAGATGTCACCCC
Kp03	chr1:30809045-30809047(+)	175	7	ATGATGACCTCATATACCATTGGGTTGACCCA
Kp03	chr21:36025179-36025181(-)	150	6	ATTATCAGCACAATGACCATGGTTTTGCCCCT
Kp03	chr1:55663138-55663140(+)	144	6	TATGGTATACCATATACCATATATATACCATA
Kp03	chr1:58887002-58887004(-)	139	7	TGTAGGACATCATTGACTATTTATTCAACAGT
Kp03	chr19:48476500-48476502(-)	129	6	AGGGGCACCTCGAGGACTCTCAATTTCCCCCA
Kp03	chrX:137231951-137231953(-)	102	7	AATGGTGGGACAATCACACATGATGTACCTTC
Kp03	chr22:22858784-22858786(-)	97	7	GATAGTGGGTAAATGACCCCTGATGTCACAGT
Kp03	chr1:83793069-83793071(+)	90	7	TATAGATACACAAGTACCATTGTGTTACTATT
Kp03	chr1:54067661-54067663(+)	69	7	AGAGGGAAATCAAACACCCTTCTCCCACCATA
Kp03	chr20:48127393-48127395(+)	69	7	GGGAGGACATCCAGAACACACGATGTCCTCCC
Kp03	chr6:30327897-30327899(-)	68	5	TGAGGTAGGTTAACAACAATTGTTCCTGTATA
Kp03	chr17:72778696-72778698(-)	67	7	GACATAAAATCAATGACCATATGTCATCCATA
Kp03	chr3:17502884-17502886(+)	66	5	AGTAGTAGATCAAGTACTATCAATTCTACCTC
Kp03	chr11:117025093-117025095(-)	61	6	AGTAGTTGCTCATTGACAGTTGAGAAACTACT
Kp03	chr6:41923781-41923783(-)	55	5	TATAGTGCATTGTAGACCATTGTAATCCCCCA
Kp03	chr1:89516201-89516203(-)	53	6	CGAGGTTGGAAGATGACACTTGCTTAACTGCA
Kp03	chr22:20081179-20081181(+)	53	6	AGGATGACAAAAGGAACGGATGAGGTCATACT
Kp03	chr1:169338882-169338884(+)	48	6	CATAGTTTAACAAGGACCCTTGTTTCTTCACG
Kp03	chr16:75446645-75446647(-)	48	5	TTTGGTATACTAATGACCCTTGAGAAACTATA
Kp03	chr1:11458293-11458295(+)	47	6	TGGATGAATCCAATGACTGTTGTCTTCATAAG
Kp03	chr12:32895613-32895615(-)	47	6	GGGATCAACTCAGTGACCCTTGTTTTACTTCT
Kp03	chr6:39204398-39204400(+)	47	6	GGAGGTTGGACTATGACTACTGGAGTCCCCCT
Kp03	chr15:83230892-83230894(+)	46	6	TACGGTATATTGTGTACCATATATATACTATA
Kp03	chr1:169491913-169491915(+)	45	6	TACGGTGAATCAGTCACCCAAGAACCACTCCA
Kp03	chr4:105997065-105997067(-)	45	7	TGTAGTGTGATAATGACCCTTGGTTTCCTTTT
Kp03	chr3:45160105-45160107(+)	43	6	TGAATGACATCAATGACCATTTGTTTCCTCTA
Kp03	chrUn_GL000224v1:23658-23660(+)	42	5	TATACCCATTCAACAACTATTAATTTCCCCCT
Kp03	chr1:246084666-246084668(-)	41	7	AGAGGTAAAACAATGACCCTCGTAAATACATA
Kp03	chr18:2768660-2768662(-)	41	4	TATAGTACACTATATACTATACTATATACTGT
Kp03	chr15:75635865-75635867(+)	38	7	TGTAGTACAACAGTCACCACTATTGTACTATA
Kp03	chr12:66302941-66302943(+)	37	5	AAGGGTAAAATTATGACTATAATAATAGCAGT
Kp03	chr9:130825403-130825405(+)	37	6	GAGAGGAAAATATTAACCATTGGTTTACCAAT
Kp03	chr4:179214591-179214593(-)	35	5	ATTATGAAGATAATCACTATTGACATGCCCCT
Kp03	chr2:157213056-157213058(-)	34	6	GTTGTGACTCTAATTACCTTTGATTCACCATA
Kp03	chr6:25987668-25987670(+)	34	6	AGTAGTACATTTATTACAATTGAACTTACATT
Kp03	chrUn_GL000218v1:80716-80718(-)	34	5	TATACCCATTCAACAACTATTAATTTCCCCCT
Kp03	chr10:79410900-79410902(+)	33	4	GGGAGGAGAGCAAGGACTCAAGAGCAACTCCC
Kp03	chr22:20178858-20178860(+)	33	7	AGAGGTAAAACAATTACCCATCAATCAGCCAC
Kp03	chr1:244647182-244647184(+)	32	4	TATAGTCAACCAATAACAACTGATCTAACAGA
Kp03	chr1:61995223-61995225(+)	32	5	GGGGGTAAAGCAACCACTCATGATTTGCTCTC
Kp03	chr11:47591886-47591888(-)	32	4	AGTGGCAGACCAAGGACCATAAAATAACCACA
Kp03	chr16:29009798-29009800(+)	32	4	AGGGGTCCTCCAAGGACTCTTGAGCCCATCCC
Kp03	chr7:134357710-134357712(+)	32	6	GATAGCTCATTAAGTACTCTAAATTTACCCCT
Kp03	chr19:45201379-45201381(+)	31	7	AGGGGTGACACAAGTACCCTTGTGGCCACCAC
Kp03	chr19:747528-747530(-)	31	6	GGGGGCAGGTCAATGACCCCTGGTTCGCCCCG
Kp03	chr5:160421021-160421023(+)	31	6	TATAGTAAAATGGAATACATTGAACAACTACA
Kp03	chr5:177495180-177495182(-)	31	6	AGTGGTTGCCCTATGACACACGTCCCACTACA
Kp03	chr1:175803074-175803076(+)	28	4	TCTAGCTCATCAATGACACATGTGAAACCTAT
Kp03	chr1:182579544-182579546(+)	28	5	TGGGGCAAGTCAAGAACCAATACAGTCATACA
Kp03	chr1:202589447-202589449(+)	28	6	AGCAGCAGAACAAGCACACTTGATGTCATGGT
Kp03	chr10:91788784-91788786(-)	28	6	AGGGGTGACACAAGCACCACTGTGATCACCAC
Kp03	chr14:81001434-81001436(-)	28	4	CCAGGTAAATAAAGCACCTAAGATTTGCTACT
Kp03	chr5:14281903-14281905(-)	28	6	TGTGGTAGATCTATTACCTTTACCACAACCCC
Kp03	chr2:240734704-240734706(-)	27	3	TAGGTATCATCTGTGACCCTTGGTTTACCCTT
Kp03	chrY:11198321-11198323(-)	27	5	TATACCCATTCAACAACTATTAATTTCCCCCT
Kp03	chr1:108660486-108660488(-)	26	4	TCTAGTTTATCAAGGACACTTTTTTTCCCCCT
Kp03	chr16:29004655-29004657(-)	26	6	CATAGTGAATTGATGACCCATAGTCAAACATT
Kp03	chr4:25556004-25556006(+)	26	4	ACTATCACCACAATTACGATAGATACTACATA
Kp03	chr8:99035318-99035320(+)	26	5	TCTATTGAACCAATGACTCCCTTTTTACCTTT
Kp03	chr1:214581828-214581830(-)	25	6	TAGGGTAAATCTACAACTATTTATTTACCCTA
Kp03	chr11:16330648-16330650(-)	25	5	TATGGTAGTTTGAGTACTAATGAATTGCCAGA
Kp03	chr14:95892005-95892007(-)	25	7	TGAGTAAACCCAATGACTAATGTCTTCATAAG
Kp03	chr17:74532559-74532561(+)	25	6	AGTGGGAGACCAAGGACCCTAGTGTTCCTCCA
Kp03	chr22:24767173-24767175(+)	25	5	TATGGTGCAGCAGTAACTATTTGTTTACTACA
Kp03	chr1:161019802-161019804(-)	24	3	GAAATGACTTCAATGACAATAGAGTTAGGGGT
Kp03	chr10:87319143-87319145(-)	24	4	ACTAGCAAGTTAATGACATTTGTTATGCCATA
Kp03	chr14:21441140-21441142(+)	24	3	AGGAGTAATGCAAAGACCCAGGACCAACCAGT
Kp03	chr18:70306642-70306644(-)	23	4	GGGGGCAAGACAAGGACATTTGCGCTCACCCC
Kp03	chr19:43780051-43780053(+)	23	3	AGAGGTTAGACAAGGACCAAAGAGCTGCCGCC
Kp03	chr2:126648695-126648697(+)	23	4	CATGGTGACTCAATGACCCATAGTCAAACATT
Kp03	chr4:67552301-67552303(-)	23	5	TGTATGGGAACAGACACACAAGTCTTCCTCCC
Kp03	chr5:10573905-10573907(+)	23	2	TTAATGACATCAAGGACTCCTGACACCCTACT
Kp03	chr1:116596245-116596247(-)	22	6	AATAGGAACCCAGGGACTGTTGACTCACTCAT
Kp03	chr10:79796973-79796975(-)	22	5	ACTAGCAAGTTAATGACATTTGTTATGCCATA
Kp03	chr14:57282654-57282656(-)	22	3	TGGGTTGCTACAATGACTATGATTTTACTATA
Kp03	chr7:74165383-74165385(+)	22	3	ACTGTATGATTAACTACTTTTGTTTTGCCTCT
Kp03	chr9:93322048-93322050(-)	22	4	ATTACCATTTCATTGACCATTGTACTACTGTT
Kp03	chr1:86567853-86567855(+)	21	4	ATGGGTGAATAAATGACTATCAATTTACCACT
Kp03	chr1:93079088-93079090(+)	21	7	AGGAGCGCAGCTTTCACTATTGTGTTAGCCCC
Kp03	chr10:25508803-25508805(-)	21	5	AGGGGCTGGTCAAATACCCTTATATTACTAAT
Kp03	chr3:100678864-100678866(+)	21	3	GGGGGTGACACAAGTACCCTTGTGGCCACCAC
Kp03	chr14_GL000009v2_random:108175-108177(-)	20	5	TATACCCATTCAACAACTATTAATTTCCCCCT
Kp03	chr19:30276909-30276911(-)	20	5	TGGGCTAAAACAATTACCCTTTGTTTGCTACA
Kp03	chr5:93092039-93092041(+)	20	4	ATTATGAATTCAGGTACCATCGTCTTGCCATA
Kp03	chr1:53573986-53573988(+)	19	5	AATGGTAAGGCAATGACTATTAGAGCAGCAGC
Kp03	chr16:23900536-23900538(-)	19	4	TATAGGAGACTAATGACAGTAGTACTCCTCCA
Kp03	chr2:42693179-42693181(+)	19	4	TGTGGTGACACAAGCACTCTTGTGGCTACCAC
Kp03	chr10:25660729-25660731(+)	18	4	CGAGGTAACACAAGCACCCTTGTGGCTACCAC
Kp03	chr11:18562016-18562018(+)	18	4	ATTATGAGTACTATCACTGTTGCAGTCATAAT
Kp03	chr2:215598491-215598493(+)	18	2	TGTGGTCAGTTACAAACACTAGTTTTGCCCCT
Kp03	chr3:184347795-184347797(+)	18	3	AGGAGGACAACGGTCACCCCCATCTTCCCATG
Kp03	chr4:122119893-122119895(-)	18	3	TGTGTTGCCTCTAGGACCCAAAGCCTACTAGA
Kp03	chr8:101118679-101118681(+)	18	3	AGGAGGGAGTCAGGGACGCTCTATCCACTCCA
Kp03	chr2:20180046-20180048(+)	17	4	GATGTGACTACAATCACATTTGATGCCATCCT
Kp03	chr3:187115741-187115743(+)	17	4	TACATTAGCTCAATTACTATAGCTTTACCATA
Kp03	chr4:77205102-77205104(-)	17	5	TGAAGTAAAACAAGTACCATAAAACTCATGAG
Kp03	chr8:132146428-132146430(-)	17	4	TGTATGAGCTTGACCACACTTGATATCCCATA
Kp03	chr10:118002815-118002817(-)	16	6	GATGTAACATCAGTTACCATTGTCATCATGGT
Kp03	chr2:201916107-201916109(-)	16	3	CCTGTGGAATCATGCACCCCTGCTGTCATCCT
Kp03	chr2:58608279-58608281(+)	16	4	TTTATGAGTACATATACACTTTTCTTCATAAA
Kp03	chr4:128628343-128628345(+)	16	3	TGTGTGACTTCAATGACACTCGTTTCAATGCA
Kp03	chr1:116504361-116504363(+)	15	5	TATAGTGGGACTAATACTACTTACCTACTCCT
Kp03	chr19:4576941-4576943(+)	15	4	GGAGGCAGAACAGCAACCCCTGTTTTACCCAT
Kp03	chr2:118751073-118751075(-)	15	5	CTTGTGAGATTAATCACCCTTGCTCTACCATC
Kp03	chr2:188189519-188189521(-)	15	5	ACTAATCTAGATTGTTTTACCTAGGAGTGGCT
Kp03	chr21:34973820-34973822(+)	15	4	CATAGCACATGAATGACACCAAATCCACTACA
Kp03	chr5:45525688-45525690(-)	15	2	TGGGGCAAATCAATTACTTTCTCTCTCATCCT
Kp03	chr6:79600913-79600915(-)	15	3	GGGAGCAAATCAATGACATCAGTGTCACCTGG
Kp03	chr8:48151454-48151456(-)	15	3	CAGATGAGCTCAATGACTAATGAGTAGATAGC
Kp03	chr8:95924582-95924584(-)	15	2	AGTCAGGTAGTTGATCAAGTTAGTCCTTCTTA
Kp03	chr1:38310242-38310244(-)	14	4	GATGGTATGTTATGTACCCTTGACATGATGCA
Kp03	chr10:136935-136937(-)	14	3	TATATGACACCAGATACTATATACCTAACGTA
Kp03	chr2:136157551-136157553(+)	14	4	TGGAGTAAACCAAGAACAATAAATATACTAGA
Kp03	chr20:32412562-32412564(+)	14	4	TGTGGGAAAACAAGCACTGTTGCATTACCCTT
Kp03	chr21:35232782-35232784(-)	14	4	AAGGGTAAATAAATGACCATTCTTCTTATGGG
Kp03	chr7:139243187-139243189(+)	14	6	TCAGGTTAAGCAAGTACTAATGACTCAGTAAG
Kp03	chrX:152182712-152182714(+)	14	2	TATAGTGTATATATACATATATAGGTATAGTG
Kp03	chrX:155985612-155985614(+)	14	5	TTTAGCAAAACAATGACCATTGTAACATCATA
Kp03	chr1:181130110-181130112(-)	13	2	TGCACTAAATCAGTCACACTCAACTTTCTCAT
Kp03	chr1:202926420-202926422(+)	13	3	TGTAGTTGGCATTTTACTCTATAAGCACTATA
Kp03	chr1:204398694-204398696(-)	13	4	GGGAGTGCCTGATGGACACCTGTTATTACAGA
Kp03	chr1:49801568-49801570(+)	13	5	TAAAGTAAGTCAATAACCATTGAATACATCCC
Kp03	chr1:66884042-66884044(-)	13	3	TATGTGGAATCTAAGACAATTGATCTCATAGA
Kp03	chr14_GL000194v1_random:98331-98333(-)	13	5	TATACCCATTCAACAACTATTAATTTCCCCCT
Kp03	chr15:99567844-99567846(+)	13	2	TATGGTGACACATTGACAATAGAATCACCTTT
Kp03	chr2:223080-223082(-)	13	3	AATGGTAACTCAGTTACAACTGAGTTAATATT
Kp03	chr21:39936038-39936040(+)	13	4	TCCATGAGGTCAGGGACACCCGTTTTACCAGC
Kp03	chr3:45157770-45157772(-)	13	5	GTGGGGACATCATGTACCCCTGATGCACTATG
Kp03	chr4:121771330-121771332(+)	13	3	AGGAGTAAAAAGGAGACAGTAAGTTTACCACA
Kp03	chr4:38858958-38858960(-)	13	3	ATGGCTAGATTTTATACAATTGATGTCATACT
Kp03	chr5:169745349-169745351(+)	13	3	GGGATGAGAGCAATGATAATCATGCTACTCTT
Kp03	chr7:102788860-102788862(-)	13	3	TATAGATATACAAATACCATTGTGTTACAATT
Kp03	chr7:2378341-2378343(+)	13	2	TGTGTTGTGTGAATGACCCTTGGTGTCATGGA
Kp03	chr7:66460361-66460363(-)	13	3	TAAGGTGACATAATCACAGTTGTAGCACCAGA
Kp03	chr8:129519254-129519256(-)	13	2	TGTAGTGACACAAGCACCCCTGTGGCTACCAC
Kp03	chr9:120884045-120884047(+)	13	4	TATATGAAGTCTAGAACAAATGAGTTGCTCCC
Kp03	chr9:87580749-87580751(-)	13	3	AGGGGCAATTTAATCACTATTGGGATATCACA
Kp03	chr9:98177069-98177071(-)	13	2	TAGATAAGGCCAATGACCCTTGAGCTCACAAT
Kp03	chrX:44950693-44950695(+)	13	2	ACTAGCAACTTGTTGACTATTGAGACAGTACA
Kp03	chr1:91680501-91680503(-)	12	4	GAGGGTAAAACGAGTACCCTTAAAATCCCTGT
Kp03	chr10:71742819-71742821(+)	12	3	AGGAGTAAAACAATAACCACATAGTTAGCGCT
Kp03	chr11:15071613-15071615(-)	12	3	TGTGGTACTACAAAGGTCCTGGAAGTCCTCCT
Kp03	chr11:7988102-7988104(+)	12	2	AGTGGGAAGTCAGGAACCCTTGACTCCCTATA
Kp03	chr12:18096084-18096086(+)	12	3	CATAGTATACCATATACACTATATATACTATA
Kp03	chr13:110509103-110509105(+)	12	3	CATGGTAAATCAGGGACCATCTGTATACTATT
Kp03	chr14:102504488-102504490(-)	12	3	AGGAAGGGCAGCGAGGACCATGGTGTTGCCCC
Kp03	chr14:52012859-52012861(-)	12	4	TGTATGACCTCAGGGACAGCCAGCTAACCCCT
Kp03	chr19:19055561-19055563(-)	12	2	GGTGGTAACTCCAGGACACCCAAAGTCATGCA
Kp03	chr2:131497318-131497320(-)	12	3	ACTATGACCACAATGACACTCATGCAAGCAGT
Kp03	chr22:21756035-21756037(-)	12	4	GCTAGGGAATTGAGTACAGTCATCTAACTAGT
Kp03	chr3:148553793-148553795(-)	12	3	TAGAGGAAATCAGTGACAATAGATTTACTCTT
Kp03	chr4:76248563-76248565(+)	12	4	TATACTCATTCAACAACTATTGATTTGTTATA
Kp03	chr5:40791768-40791770(+)	12	2	AAGGGCATTCCAAATACCCATGAGCCACCATC
Kp03	chr6:109622342-109622344(-)	12	3	TATACTATATATATGACTATAGTATATACATA
Kp03	chr6:167844722-167844724(+)	12	4	ACTGTTGTGACTATGACCCTTTACCTAACACT
Kp03	chr6:28221758-28221760(-)	12	2	GATGGTAAATTGATTACATTCAACTCTTTCCA
Kp03	chr7:120673205-120673207(+)	12	3	TGTAAGAAATCAATTACTATTGTTTAAACCAT
Kp03	chr1:100340596-100340598(-)	11	3	CTTATGAGAACTTGGACAAATGACTAACCTCT
Kp03	chr1:110212386-110212388(+)	11	3	ATCAGGAGATTGCACACACTTGACTTACTACT
Kp03	chr1:229564639-229564641(+)	11	3	CCTGTTACAATACTTACCTTCATTTTACCGCA
Kp03	chr10:79677518-79677520(+)	11	4	ACTAGCAAGTTAATGACATTTGTTATGCCATA
Kp03	chr10:84396281-84396283(+)	11	4	TATAGTATATTATATACCATAACTATACTATA
Kp03	chr12:64795452-64795454(-)	11	3	TAAGGTTGGGCAATTACCACTTTCCCACCCCT
Kp03	chr12:76237117-76237119(-)	11	4	CAGGGTCTAACAATAACAATTGATGTCATGAA
Kp03	chr2:135816292-135816294(-)	11	3	TGGTGTGGGCCAAGGACCCATGCTTTACTCCT
Kp03	chr2:143696253-143696255(-)	11	4	AGGGGCAGATAAATTACAAAAGGTGTCATAAT
Kp03	chr2:38302570-38302572(-)	11	2	GGGGGTGACACAAGCACCATTGTGGCCACCAT
Kp03	chr20:25649006-25649008(-)	11	3	GATGGTAAATTATATACATATTATTTACCTTA
Kp03	chr20:31825750-31825752(-)	11	3	AGTGGTTAAACACTAACCCTTGTTTCACTGCC
Kp03	chr3:171492315-171492317(-)	11	4	GGGAGCTGATCAAGGACTCTCTTTTTACTTTA
Kp03	chr3:171516936-171516938(+)	11	3	TGGGGTTGATCTGTGACTCACGTTTAACCACT
Kp03	chr3:33524288-33524290(-)	11	4	ATACCTATTACTATTACCATTGATATACCATG
Kp03	chr4:125929243-125929245(-)	11	2	TGGAGTAACACAAGCACCCTTGTGCCACCACC
Kp03	chr4:173461321-173461323(-)	11	4	TGGAGTAACACGAGTACCCCTGTGACCACAAC
Kp03	chr4:184224123-184224125(+)	11	4	GGGAGGAGATTTATGACAACTGAGTTCCCTTT
Kp03	chr4:184911137-184911139(+)	11	4	TTTAGCAAAACAATGACCATTGTAACATTATA
Kp03	chr5:60262210-60262212(+)	11	3	AATGGTTAGTCAACTACACCTGAGTTGCTCCC
Kp03	chr6:11892335-11892337(+)	11	4	TATGGTAATTTGATAACCCTATATTTAACCTT
Kp03	chr6:149330065-149330067(-)	11	2	AAGGTAACATCACGTACGATTTATGTAACATT
Kp03	chr6:43176883-43176885(+)	11	3	AGAAGAAAATTGGGGACCATTGACCTACCTCC
Kp03	chr7:136104417-136104419(+)	11	2	GTGTCAGTATCAATGACCACCAACTTTACAGT
Kp03	chr8:73537234-73537236(-)	11	4	GTTATGATCTCACAGACCCTTGAAGCACTATT
Kp03	chr1:102204243-102204245(-)	10	4	TATACTACTATATATACTATATATATACTATA
Kp03	chr1:201376231-201376233(+)	10	4	GGGAGTAAAGCAAAGACAATAGAAGGCATAAG
Kp03	chr1:42315776-42315778(-)	10	4	TATAGTTGTTCAACTACAGTTGATGCCACAGA
Kp03	chr10:12251160-12251162(-)	10	3	CTCGGTAAATTAGGCACAATTGATATCATCAC
Kp03	chr11:119605701-119605703(+)	10	2	GGAGGCAGACCAAGAACCCCTGTCTCCATCCC
Kp03	chr11:131067305-131067307(+)	10	4	TGTAGTGCGTCAATAACCCTCGTTTTCCTTAT
Kp03	chr11:89462537-89462539(+)	10	4	CGGAGCAAAACAAAGACCCATAAACAACTATA
Kp03	chr13:90656002-90656004(+)	10	4	TGTGTACATACAATCACACATGCAAGACTATA
Kp03	chr16:86721020-86721022(+)	10	2	AGTACAAAAACTATAACCCAAGTATTACCACC
Kp03	chr18:35048722-35048724(-)	10	3	AGTATTAACACATATACTATATATACACTATA
Kp03	chr2:96910228-96910230(+)	10	3	AGGAGCACATCAAGCACCATTGCCCCCATCTC
Kp03	chr3:60432492-60432494(-)	10	2	TATAGTGATATATTTACCACGGTTTCACTATA
Kp03	chr4:121814206-121814208(+)	10	3	TATAGTGGATAAATAACATACAGGATACTATA
Kp03	chr5:105196860-105196862(+)	10	2	CACAGTAAAATAAAGACAACTGAGTTCCCCCC
Kp03	chr5:157554072-157554074(-)	10	3	TATGTATATTTATATACAAATGAGGTCATAGT
Kp03	chr6:161938507-161938509(-)	10	2	TATGGTGGTGGTAGGACTGTTAATTTACTATA
Kp03	chr6:163904895-163904897(-)	10	3	AATGGTAAGTAATGGACTCAGAATTTACCCCT
Kp03	chr7:135232864-135232866(+)	10	3	CCTGCTAAGCCTGTGACCCCTGTTTCACCCCT
Kp03	chr8:61576524-61576526(+)	10	4	GATGGTAAATCAATGACAAAAGTGTTACTGTT
Kp03	chr8:99138071-99138073(-)	10	2	TATGGTAACAGTGATACCACTGTTATCATCTG
Kp03	chr1:157940002-157940004(-)	9	2	AATGTAAGTACGGGGACCCCTGAGTGAACACA
Kp03	chr1:212214579-212214581(+)	9	4	TCGGGCAATTTGATAACCATTGATCTAGCTAC
Kp03	chr1:3529377-3529379(-)	9	3	TGGGGCTGGACAGGGACAGTGGATTTGCCTCC
Kp03	chr10:19306330-19306332(-)	9	2	TATGGTATATATACGACACTATATATACTATA
Kp03	chr10:50583025-50583027(-)	9	3	AATAGTGCCTCATGCACGCTAGCCTCTCTATC
Kp03	chr10:79491437-79491439(-)	9	2	GGGGGTGAATCACTCACTCCCTGCATGCTCCT
Kp03	chr12:106840418-106840420(+)	9	2	GGGAGTGTAATATACACAGTATTTCTACCCCC
Kp03	chr12:1196132-1196134(-)	9	2	ACTGGTTTAACTATTACCTTCAAATTACCACC
Kp03	chr12:83160037-83160039(+)	9	2	AATAGTTGAACAATGACCATAAATTTGATTAG
Kp03	chr13:45926407-45926409(+)	9	3	TATAGTGAGCCATGAACCATTATTATACCACT
Kp03	chr14:34043755-34043757(-)	9	3	GGGAGTAAGACAAGGACACCCCTTCTGACAGT
Kp03	chr15:28151734-28151736(+)	9	3	TAGAGTAAAACAATCACATATGTTCCAAGCCA
Kp03	chr18:49372942-49372944(-)	9	4	GGTAGTGGGAGAATGACACTTTTTCAACCATA
Kp03	chr2:16750635-16750637(+)	9	2	CATGGTGACTTGATGACCCATAGTCCAACATT
Kp03	chr2:176333872-176333874(+)	9	2	TAGGGTGTACCATATACTCTAGGTGTATAGCA
Kp03	chr2:192458909-192458911(-)	9	3	TATATCATATATATTACCATATATATACCATA
Kp03	chr22:38318119-38318121(+)	9	2	AGGGGTGCCACAAGTACCAAAGCACCGACACT
Kp03	chr4:108226699-108226701(+)	9	4	CTTATGATACCTAATACCATTTAAATACTATA
Kp03	chr4:140307941-140307943(-)	9	3	TGTGGTTGATCAATCACATTAAGTGAACTATA
Kp03	chr5:36821136-36821138(-)	9	3	AATGTGTCAACGGTTACAGTAGATTTACCGTG
Kp03	chr6:118650537-118650539(-)	9	3	TGCAGTAGCCAATGGACCATTGAGCAACCGGG
Kp03	chr6:25995367-25995369(+)	9	2	TCTGGCCGATATATTACAATTTATTTACCCAT
Kp03	chr7:103379816-103379818(+)	9	4	AATATTTTATCAAGAACCCTTGTGGAACTCTA
Kp03	chr7:147215174-147215176(+)	9	2	TGTGGTAAATTGGTTACAATTGATGAGCCTAT
Kp03	chr7:87142349-87142351(-)	9	3	GAGGGTATTCTAAAGACTATAGAGATGCCCCT
Kp03	chr9:69344044-69344046(+)	9	3	TTTAGCAACCCAAATACATATGTACTACTATT
Kp03	chr9:72217643-72217645(+)	9	2	TGAAGTAAATCATTTACCCTCTCCCTACCCTT
Kp03	chr1:23772536-23772538(-)	8	2	TATATAGCGTTCAGTACTATTTCAGTCATCCC
Kp03	chr10:124933669-124933671(-)	8	4	CCTATGACAACATTTACCAAAGGTTTACCATG
Kp03	chr10:67978732-67978734(+)	8	2	TGGAGTGACACAAGCACCCCTGTGGCGATGCT
Kp03	chr11:19943499-19943501(-)	8	2	TGGAGTAAATGATATACCCATGATTTCATGGA
Kp03	chr11:35192227-35192229(-)	8	3	TATAGTACTTCAGTGACTCTCAGGTTAGCCCT
Kp03	chr12:56978524-56978526(+)	8	2	TGGAGTGACACAAGCACCCCTGTGTCACCACC
Kp03	chr15:74178305-74178307(+)	8	3	TGGAGTAGGACATGGACCTAAGACCTAACACA
Kp03	chr17:56804552-56804554(-)	8	3	TGTAGTAACTCCATTACCCTTTTGTTCCCCAT
Kp03	chr17:65542934-65542936(-)	8	2	AGAGGTTGACTAGTTACTCCTGGCTTGCCCCC
Kp03	chr18:44079037-44079039(+)	8	3	TATAGTACTATATATACTATATATACACTATA
Kp03	chr2:174671062-174671064(+)	8	2	AGGGGTAAGTCAATGACACATGTGTACATGTG
Kp03	chr2:178790086-178790088(+)	8	2	ACTATGACTTTAGGTACAACTGTTTTCCTAGT
Kp03	chr21:14541395-14541397(-)	8	3	GCTACAGGGTAATACACCCTTGGTCTACTACA
Kp03	chr3:45857855-45857857(+)	8	3	AATGGTACATGTGTTACAATTGATGAACTATA
Kp03	chr4:158664185-158664187(-)	8	2	TGTGGCAGTATGATAACGCATGTTACACTACT
Kp03	chr4:52849051-52849053(+)	8	2	AAAGGTAAGAAAGGGACCATAGTTCAATGATT
Kp03	chr5:135855522-135855524(-)	8	2	GGTAGTTACTCAAGAACACACGATTAGCCACT
Kp03	chr5:60817746-60817748(+)	8	4	TATATATACACACACACCATATATATACCATA
Kp03	chr6:135150309-135150311(+)	8	2	ACTATGACTCTAATAACACATGATTTCCCGGT
Kp03	chr6:36135660-36135662(+)	8	2	GAGGGTGTCTCTATGACCCCTGTTCTGCCCTG
Kp03	chr6:47698245-47698247(+)	8	5	GTTAGGAATTAGATCACAATTGATGCACCAGT
Kp03	chr7:116426104-116426106(-)	8	2	GCTTGTAAATCGTTGACCATAGACTTGCTATA
Kp03	chr8:106165727-106165729(+)	8	4	AATGGCAAGACAAGTACTATCGATTTCCACTA
Kp03	chr8:124468742-124468744(+)	8	3	ATGAGTGTATCTCCTACAATTGGTTTACTACA
Kp03	chr8:129514563-129514565(+)	8	3	AGTGTTGACTTAGGAACCACAGAAGCAACCCC
Kp03	chr8:131859719-131859721(-)	8	5	TCTATGACATCAATGACCATGTATCTGGCCCC
Kp03	chr8:6969105-6969107(-)	8	3	TCTGTAGCCATGAGGACCCTTGCCCTCCTCAC
Kp03	chr9:104752818-104752820(+)	8	3	TATATGGCATCAATGACCATTGCTGATGTGAA
Kp03	chr9:36195062-36195064(-)	8	3	TATGGTTAATATAGTACAATTGACATACCAAC
Kp03	chrX:52249133-52249135(+)	8	3	TGTAGCAATACAATGACTGAAAAACTACCATA
Kp03	chrX:65678068-65678070(+)	8	3	CAGAGGAAACCGATGACTAAAGGCTTCCTCCC
Kp03	chrX:68918403-68918405(+)	8	2	GGGGGCACCCATAGGACGCTTGACCTGATAAT
Kp03	chr1:113960618-113960620(+)	7	4	ATGTCTTGTAGTTAGGCATGTATCCATGTCCT
Kp03	chr1:206847864-206847866(-)	7	2	TGGAGTGACACAAGCACCCCTGTGGCCACCAA
Kp03	chr1:227335905-227335907(-)	7	2	CATACAAGTTTAAGGACAATTATTTCACCACT
Kp03	chr1:2615622-2615624(+)	7	2	AATAGTAATATTATCACTATTGGTTCACTACT
Kp03	chr10:72006396-72006398(+)	7	2	CTGGCTGTGACTATTACTGTTAATTTACCTCC
Kp03	chr10:86798924-86798926(+)	7	2	ATTAACATAACAAGGACTAAAGGAACACCACT
Kp03	chr10:97337935-97337937(-)	7	2	TATAGTACGAAGAACACTATTGGAATTACCCT
Kp03	chr11:19425983-19425985(-)	7	3	CTCAGTAACTCAAATACCATCTACTTCCCTCT
Kp03	chr11:2536343-2536345(+)	7	6	AGGAGTCTCTCGTGCACCATTGCTCAACCCCC
Kp03	chr12:124233408-124233410(-)	7	2	GATATAATACCTATTACCAATCATGTACCATA
Kp03	chr12:50523761-50523763(+)	7	2	TATAGGAAAACAATTACGTGTGAAAACATACA
Kp03	chr15:66918866-66918868(-)	7	3	GTGTGTGAGCCAATGACTCTTGATGCACTGGT
Kp03	chr16:974873-974875(+)	7	5	CGAAGATAATCGTGCACCCTTCATTTACCCCA
Kp03	chr17:45252793-45252795(-)	7	2	AGTGGTACATTTGTTACAACTGATAAACCTAC
Kp03	chr17:47850458-47850460(-)	7	3	GCAGGTGGGTCAAGGACCATAGAGGCAACCTA
Kp03	chr18:35802948-35802950(-)	7	3	TGCAGCAAGTTAAACACACTTGTTTGACTACA
Kp03	chr2:31338082-31338084(+)	7	4	CTGATGACATCATGCACATATAATGTACCATT
Kp03	chr2:54745132-54745134(+)	7	3	GGTATGAGGTCTAGGAAGACTGTCCTGCTATT
Kp03	chr20:35219936-35219938(-)	7	3	AGGAGCAAAATGATAACGTTTGATTTCACTCA
Kp03	chr20:35616437-35616439(-)	7	2	GGGATCTCATTTAGCACCATCCCTTTACCCTA
Kp03	chr3:118618797-118618799(-)	7	2	GTGGTTGAAACAGTTACTATTAATGTACTTCC
Kp03	chr3:135920483-135920485(+)	7	2	GGTGGTTAGACAAAGACCTTTGTCTTACTATA
Kp03	chr3:150324069-150324071(+)	7	2	TGTGGTATTTCAAGCACCAGTAATGTCCCCTC
Kp03	chr3:154750859-154750861(-)	7	2	AGGGGTAACACAAGCACCCCCATGGTCATACC
Kp03	chr4:109994350-109994352(+)	7	3	ATGGGTAGGTTTTAAACCATAGAGTTACCAGT
Kp03	chr4:128354633-128354635(-)	7	2	TAGGTTAGAGAAAGGACCCTTAAGATCCTCTA
Kp03	chr4:139217534-139217536(-)	7	3	GTTATGACCTCATTTACCCTTAATTATCTCCT
Kp03	chr5:83022459-83022461(+)	7	3	TATGTAAACTCAACCACTCTCTCATTACCCCA
Kp03	chr5:89277062-89277064(+)	7	2	TAAGGCAAGTAAATGACAGCTGTTTTACTTTC
Kp03	chr6:20877534-20877536(-)	7	2	ACTAGTAAATCAGTGACACAGGTCTCAGCCCC
Kp03	chr7:47936180-47936182(+)	7	2	TGTGGTAAAACAATAACATAACATTTACCATC
Kp03	chr8:42068971-42068973(-)	7	2	TGAAGGACGTCAATGACCATTTATTTCCTCTG
Kp03	chr8:68673889-68673891(-)	7	4	AGGAGTAACACAAGTACCCCTGTGGTCACCAC
Kp03	chr9:118745467-118745469(-)	7	3	AGGGGTAACTCAAGGACCCATGTTCCTTCTAC
Kp03	chr9:121196585-121196587(+)	7	3	TGTACTGAACCTAGGACTGTTTTAACTACAGA
Kp03	chr9:19990950-19990952(-)	7	2	TATAGTATATATAATACATACATATACATACA
Kp03	chrX:72274600-72274602(+)	7	3	ACTAGTGCCTCAAGGACTGTCTGTTTCCTCCA
Kp03	chr1:202490332-202490334(+)	6	2	TATGGCAGCAAAAACACCCTTGTTGTCTTCTT
Kp03	chr1:40592451-40592453(+)	6	2	AATGCTATGGCAATGACCCAAAAGTTAGTACC
Kp03	chr1:59128775-59128777(+)	6	3	AATGGGACCCCAATTATTATTGATTTACCATT
Kp03	chr1:9229392-9229394(+)	6	2	GTAGGCAGAACAATGACTAAAGATGTCCCGCT
Kp03	chr10:11567556-11567558(+)	6	3	TATAGTTTTCCAAGTACAAATGAGCTGACACA
Kp03	chr10:32015530-32015532(+)	6	2	TATGTATAAACGATTACACTTGTTTGCCTCCT
Kp03	chr10:33180463-33180465(+)	6	2	AGGAGCAAATCACACACCCCAGTTTTGCCTGT
Kp03	chr10:48511736-48511738(+)	6	3	ATAATGACATCATTGACTGTTCAAGTCATAAT
Kp03	chr10:61767182-61767184(-)	6	2	TGTGGAACTACAGGAACAATAAACATTGTTTT
Kp03	chr10:63921806-63921808(-)	6	3	TGTAGTTTCATAATCACTCATGATCTCATAAC
Kp03	chr11:32510908-32510910(-)	6	5	GTTATGAGTTCTTTGACATAATTCCTCATCCC
Kp03	chr11:3797993-3797995(+)	6	3	CATGGTAACTATTCGACCCTTTCCTTGCCCCG
Kp03	chr11:87253182-87253184(-)	6	2	ACAGGTAAAAAAATGACAACAGATTTGCCACA
Kp03	chr13:53161513-53161515(+)	6	2	AATGGTAGGTAAATGACATTTATTTTACTCCT
Kp03	chr15:44536220-44536222(+)	6	3	TAAGGTTATCCTTTTACATTCAACCTCATAAT
Kp03	chr15:69352291-69352293(+)	6	3	AATGCTTGACCATGGACCACCAATTTACCACA
Kp03	chr15:90726198-90726200(-)	6	3	TACAGGATGACTACAGTTAACAATAATGTACT
Kp03	chr16:20903610-20903612(-)	6	2	ACTAGCCTACATAGTACCCTCGAGTTCCTCCA
Kp03	chr16:42803-42805(+)	6	3	ACTAGCAAGAAAGTAACCCTGGATTTGCTAGA
Kp03	chr17:47725980-47725982(-)	6	3	GGAGGTATCCCAAAGACCCTTATAGTACCAAC
Kp03	chr17:66678448-66678450(+)	6	3	CCTATTGCTAAGATTACTATTGATGTCATCCT
Kp03	chr18:23201675-23201677(-)	6	4	TGGGGTGGACCGAGGACACATGTTCCTACAGT
Kp03	chr2:121597105-121597107(-)	6	2	CAGAGTTAATTAAACACGTATGATGTGCCAGT
Kp03	chr2:151816170-151816172(+)	6	2	TAGGGTAAGTCAGATACTATACAGCAAGCCCA
Kp03	chr2:161308567-161308569(-)	6	2	GATGCCGCGATATGGACCCTTGTCTTGCCTCT
Kp03	chr2:17179566-17179568(-)	6	2	ATGTGCAAAACATTGACATATGAGGTCATAGT
Kp03	chr20:31671889-31671891(+)	6	2	TATAGTATATACAGTACTATATATACTACATA
Kp03	chr20:58310735-58310737(-)	6	2	GTTAGTAAACTTTGAACTCCTGAGTTACCTCT
Kp03	chr20:59651343-59651345(+)	6	3	TGTAGTAAATTATGAACTATTGCCTCTATAGT
Kp03	chr21:30087452-30087454(-)	6	2	AGTGGTAATCCAATTACCAGTGTCTTTATAAA
Kp03	chr21:38854506-38854508(+)	6	3	AATGGCAGGACAATTACAAAAGGTGTAACATA
Kp03	chr22:19448250-19448252(-)	6	2	GTTCCCTGGGGAGGTCATTCAACCCTAGATCC
Kp03	chr22:36253230-36253232(+)	6	2	CTTGGTAAGTTGGGGACAGTTGACCTGCCTCC
Kp03	chr3:14062155-14062157(-)	6	2	TGTAGTCTGCCAATAACCCATTTAACACTATC
Kp03	chr3:172779968-172779970(+)	6	2	AGTGGTACAACCATCACTATAAATCCACTCTA
Kp03	chr3:50731289-50731291(-)	6	2	TATCATTATACTATCACACCTGATTTACTCCT
Kp03	chr3:6299528-6299530(-)	6	3	TATAGTATATTATGTACTAATAATATACTATA
Kp03	chr4:150774053-150774055(+)	6	2	ACCAGTGTATAGAGCACCCTTGACATAACATA
Kp03	chr4:28121775-28121777(+)	6	2	AGATTGTTAACTGAAATCAAGAGTAAGACAAG
Kp03	chr4:83533000-83533002(+)	6	2	TATATATATACATACACACCTGTACATACATA
Kp03	chr5:140108319-140108321(+)	6	2	AGGAATAATTATAGTACCATTGCAGACATCCC
Kp03	chr5:66197929-66197931(+)	6	3	AGGGGTGACACAAGCACCCCTGTGGCCACCAC
Kp03	chr5:90957659-90957661(-)	6	3	TATAGTAATATATATACACATATATTTATATA
Kp03	chr6:137969211-137969213(-)	6	2	TTTATGACCTCTTTTACATTTGACTCAGTTAA
Kp03	chr7:108419184-108419186(-)	6	2	TGTAGGAATACAATGACTAACGTTATCTTCTA
Kp03	chr7:112381300-112381302(-)	6	2	GGTAGTGACCATAGTACCCTTTCCCTGCTCCC
Kp03	chr7:140890329-140890331(+)	6	3	TGTGGTTCTACAATGACTATCTTTTAAACACC
Kp03	chr7:150614142-150614144(+)	6	2	TTTAGCAAAACAATGACCATTGTAACATTACA
Kp03	chr7:23820738-23820740(-)	6	2	TATGTCGGAGCTATAACAGTTGATCTCATAGA
Kp03	chr7:44931942-44931944(+)	6	3	TATACAGATACAGTTACACTTAAAACACTATA
Kp03	chr7:44973115-44973117(+)	6	3	GTGAGGAGCTCAGAGACCATAGAGACACCGCC
Kp03	chr7:92485306-92485308(+)	6	3	AGCGTGAGACCAAGGACCCTGGTGTTCCTCCA
Kp03	chr8:109362223-109362225(+)	6	3	AGGGAGACCTCAATGACCATTGATTCCTTTCG
Kp03	chr9:129887956-129887958(+)	6	3	ATGATGATACATAGGACAACTGACCTCCTCTA
Kp03	chr9:93404330-93404332(+)	6	2	TGTGGTATATTTGTTACAATTGATGAACCATA
Kp03	chrX:105412528-105412530(-)	6	2	TCTGTTTCCCTTATTACCGTTGTTCTACTCTA
Kp03	chrX:111742593-111742595(+)	6	3	TTGAGTAAGGCATATACCCTTGGGGTCATACA
Kp03	chrX:124395742-124395744(-)	6	4	AAGGGTAGTTCAAGAACACCTGGTTTCCTATA
Kp03	chrX:12731508-12731510(+)	6	2	AGTATGATTATAATGACATTAATAATAATAAT
Kp03	chrX:147152362-147152364(-)	6	2	ATATGTACATATATACACATATGTATACATAT
Kp03	chrX:23920063-23920065(+)	6	2	ACGGGTAAAACAAGCACCCTTGTGGCCACCAC
Kp03	chr1:113749608-113749610(-)	5	2	TGTAGCCACATAGTTACCCTTATCTTCCTCTG
Kp03	chr1:113981554-113981556(+)	5	3	TCTATGTCGTCTATAACACCCGTCCTGCCAGT
Kp03	chr1:12407541-12407543(-)	5	2	TGTAGTAACTAAATGACTAATCAAATACAGTA
Kp03	chr1:206977277-206977279(+)	5	2	AGGGGGTACTCAAGGACCATTTTCCTACCAAA
Kp03	chr1:234851713-234851715(+)	5	2	AGGAGGAGCCCGAGGACTCCAGGACTCATAGC
Kp03	chr1:26085612-26085614(-)	5	2	GTAGGGCCACCATGTACAGTTGTATAGATTAT
Kp03	chr1:46667592-46667594(+)	5	2	AGGAGGGCATCAAAGACTAATAGTGTCACAGT
Kp03	chr1:53223009-53223011(-)	5	2	AGGAGTGACACAAGCACCCCTGTGGCCACCAC
Kp03	chr1:87695150-87695152(-)	5	2	TGTGGGAAACCAATTACTAATAAATATCTCCT
Kp03	chr1:9228198-9228200(+)	5	2	TATAGAAAAACATATACACACATATTCATAAC
Kp03	chr10:13830772-13830774(-)	5	2	CTTATGACACCAAGTACTCCTGTGCACACATA
Kp03	chr10:50389052-50389054(-)	5	2	GATAGTAAAACAATTACTATAGTGAAACTATC
Kp03	chr10:73935048-73935050(-)	5	2	TGTAGGATGTTAGTTACCTATGAGATGCCAGT
Kp03	chr11:27709351-27709353(-)	5	3	TATAGTTACTTTATGACTATTGAGACACTAGC
Kp03	chr11:32387608-32387610(+)	5	2	TCTGTTGCTTCTAGGACATATAAGTCCCTCCT
Kp03	chr11:44628290-44628292(-)	5	2	GGGGTGGGCTCTGGGACCCTTGAGAGACCTGT
Kp03	chr11:96168788-96168790(+)	5	2	GGGAGGAAATGAAGTACATAAAATTCACTATG
Kp03	chr12:6635328-6635330(+)	5	3	ATAGGGACATCAAAGACCATCAGTCTAATCCC
Kp03	chr13:108846154-108846156(+)	5	2	TATAGAGGAAAAATGACTATTAATTAACTAGT
Kp03	chr14:100519681-100519683(+)	5	3	TATAGTCTATATATAACATATAATCATCTATA
Kp03	chr14:16095309-16095311(-)	5	2	AATAGTACACCAAATACATATTATATACTTTA
Kp03	chr14:20960167-20960169(-)	5	3	TGGGGTGACACAAACACCCCTGTGGTCACCAC
Kp03	chr14:88310222-88310224(-)	5	2	TATGGTATATCATATACCATATGATATGGTAT
Kp03	chr15:60209757-60209759(+)	5	4	AGTGTTACCATAATTACTATATAATTACCATA
Kp03	chr15:72281957-72281959(+)	5	2	TTGGGGGTAGTGAGCAGATTAAGGTTGACTTA
Kp03	chr15:92536666-92536668(+)	5	3	ACTAGGAAGACAATCACCTGTGTTGTCATTAT
Kp03	chr16:23893974-23893976(+)	5	2	TGGTGTCAAACAATGACTATTTACTTACCTCT
Kp03	chr18:47688100-47688102(+)	5	2	ATGTTGATATCATGTACCCTTGACCTCATAAG
Kp03	chr2:116415476-116415478(+)	5	2	CACATAAGTACATGGACCATTGATATCATAAA
Kp03	chr2:145761431-145761433(+)	5	2	AAGGTTTCATCAATGACTCTTTATTTCCTTCA
Kp03	chr2:168741961-168741963(-)	5	2	GGCGGGACCTCAATGACCATGGAGCTGCCAGC
Kp03	chr2:190197376-190197378(-)	5	2	AAGAGTTGAACAGTGACACCAGAAGTTATACA
Kp03	chr2:190458977-190458979(+)	5	2	GAAGGTAAAACAAGAACATCTGTTGTACTGAC
Kp03	chr2:217219087-217219089(-)	5	3	TCTATTAGGACAATTACCCAAGCAGCAACTCT
Kp03	chr2:224571102-224571104(-)	5	2	AATAGTAGGACAGTGACAAGCTTTTTACCTCA
Kp03	chr2:45936483-45936485(-)	5	2	AGGAGGAGGACAGTGAGGGCAGAGGCGCTACT
Kp03	chr2:8570527-8570529(+)	5	2	AGTAGGAGCTCATTCACTCTTGATTCAATCCA
Kp03	chr21:32826826-32826828(+)	5	2	TAGGGTTTACCAACAACACTTGTCTTTCCAGA
Kp03	chr22:22931018-22931020(+)	5	3	TATAGCAACACCAACACCCTTGATCTGGCCAC
Kp03	chr3:120264298-120264300(+)	5	3	TCCAAACCGGCATGAGACCAAGAACCCCAGTG
Kp03	chr3:194069795-194069797(+)	5	2	AGGAGAAAATAAATGACTATTGTTTAAGCCAC
Kp03	chr4:118850352-118850354(+)	5	2	AATGGCAGTTTAAGTACCATTGAGGTGTTAGT
Kp03	chr4:119819640-119819642(-)	5	2	TATGTAGAATCAAGAACAATCAGACTCATAGA
Kp03	chr4:121923658-121923660(-)	5	2	ACTAGTAAAGTGAAGACAATAGTTGTACCTAC
Kp03	chr4:141154190-141154192(-)	5	3	TTTATGTCAACTATTACAGCAGAGCTCCTCCT
Kp03	chr4:144559710-144559712(-)	5	3	AATGGGACTTTGAGTACTATAGTGTTGCTACA
Kp03	chr4:159137461-159137463(+)	5	2	CTCCCTTATGATCTCATCCAACCTTGATTACC
Kp03	chr4:72708500-72708502(-)	5	2	TCTATGAATTCAATGACTCCATTTCTACCACC
Kp03	chr4:73810747-73810749(+)	5	2	TGGATGACACATTCAGAGGTATATTTTATTAA
Kp03	chr4:81767660-81767662(+)	5	2	GATAGTAAAATGAATACCCTCAACTTTTTAGT
Kp03	chr5:168972172-168972174(-)	5	4	AGAGGCAGAGCAAGCACAGTTGTCCTCCCAGT
Kp03	chr5:34083837-34083839(-)	5	2	TGTATTGTAACATGTACACATGTACAAATATA
Kp03	chr5:65986988-65986990(-)	5	2	TCTAGTGCTGCAACAACCATCCTATTACCGTA
Kp03	chr5:86420892-86420894(-)	5	2	ATATAGTGTATATACATTCTTCACAGTATATA
Kp03	chr6:109085080-109085082(-)	5	3	AATAAAGATACATGTACCATAAAGTTACTGTA
Kp03	chr6:142223914-142223916(+)	5	2	TCAGGTAACTCGAGTAATTTAGTGTTACTATG
Kp03	chr6:163793275-163793277(+)	5	2	ACTGTGACCTCAAGGACTCTAAATTTCCCTGT
Kp03	chr6:35707015-35707017(-)	5	3	ACTGGGACTTTAATTACATTTAACTATACATA
Kp03	chr6:36987039-36987041(-)	5	2	CCTCGCAGGGTTCTTGTGACGATTACACTTAA
Kp03	chr6:3912236-3912238(-)	5	2	GAGGTCACTTAATGTACCCCTGGCCTCCTACA
Kp03	chr6:56294553-56294555(+)	5	2	TGTGGTATATTTGTTACAACTGATGCACTACT
Kp03	chr6:85674788-85674790(+)	5	2	GAGAGTAAGACAAGGAGTCTGGTTCTCATACT
Kp03	chr7:114082152-114082154(-)	5	3	GATGTAACATAGATTACCCTTGATTTGACTTC
Kp03	chr7:130135747-130135749(-)	5	2	TAGGTGCGCTCACGTACACACAAATTACCATT
Kp03	chr7:134615808-134615810(-)	5	2	CAAGGTAAAACAAATACTATTGATATGCCAAA
Kp03	chr7:81482065-81482067(-)	5	2	GTGACTAACTCTACAACTAGAAAATTACCTCT
Kp03	chr8:41987667-41987669(+)	5	2	CAGAGTAAGTTTAGGACAATTGTATTACTCTC
Kp03	chr9:107827435-107827437(+)	5	4	TCTGTTACTTCATTCACTTTAGCTCAACTACA
Kp03	chr9:121941362-121941364(+)	5	2	GCTATGACCTCAACTACTATTGACAGGCTGAT
Kp03	chr9:14359748-14359750(+)	5	2	TATGGTAAAACAAACACTCTCCTTCTCCCTGG
Kp03	chr9:6005781-6005783(-)	5	2	TGTAGTGTGTTTGTTACCCTTGTCTCCACAGT
Kp03	chrX:102572611-102572613(-)	5	3	AGGAGCTTGTCTTTGACTATTGAGGCACTACA
Kp03	chrX:118504105-118504107(-)	5	3	ACTGGGAAACCAATGACCACTGGACTCCTATC
Kp03	chrX:7225105-7225107(-)	5	2	GGTATGAACACAGGGACAATTGCTGTCATCTC
Kp03	chrX:754620-754622(+)	5	3	AGTGGTACAAAAAGTACCCTCAACTCTACAGT
Kp03	chr1:110524695-110524697(+)	4	2	TGGGCCATTCCGAGGACCCTTTACTTACCTCT
Kp03	chr1:149806695-149806697(+)	4	2	GGGAAGACCTCAATGACAGTTGGTAAAGTAAC
Kp03	chr1:168254153-168254155(-)	4	2	AATGATTTATCAAATACCATTGAACTACCACA
Kp03	chr1:182923504-182923506(+)	4	2	AGTAGCACATCAATGACCTAAGTGGCCATTAG
Kp03	chr1:212194860-212194862(+)	4	2	ACTGGAGAAAAGATCACCCTTGTTATGCTTTA
Kp03	chr1:224413618-224413620(+)	4	2	TGAGGCTCAAAGAGGACAAATAATTTACCAGA
Kp03	chr1:31182527-31182529(+)	4	2	AGGGGCGCCTTACTCACAGCTGTCCTCCTCCT
Kp03	chr1:51832894-51832896(-)	4	2	GGTGTTTAATCAGTTACATATGATTGGACAGT
Kp03	chr1:54673305-54673307(-)	4	2	GGAGGCAGAACACTCACACAAGATGACATCCT
Kp03	chr1:67344745-67344747(-)	4	2	GAGGGTGAAGTCTTAACCAATGTGCCCATACT
Kp03	chr1:87167072-87167074(+)	4	3	TGGAGTTTATCAAACACGTATGATGTACCACT
Kp03	chr10:104440623-104440625(+)	4	2	AGAGGTACATCAATAACTATCAAATTCCCTCA
Kp03	chr10:12332794-12332796(-)	4	2	AGTGGTAAATTAGGCACCACTGGTTTGCCTCC
Kp03	chr10:50915196-50915198(-)	4	3	GTTATGATTATAAGGACCATTGTGATTACACC
Kp03	chr11:103350855-103350857(+)	4	2	CCTATGACCTCATTTACCCTTAATTACCTCCT
Kp03	chr11:121238506-121238508(-)	4	2	CTTAGCAAAACAATGACCATTGTAACATTATA
Kp03	chr12:126434469-126434471(+)	4	2	ATTAGTAAATCAAAGACCATTTAATTACTATT
Kp03	chr12:3557863-3557865(-)	4	2	GGGATGAGACTCAGGACCACTGAGAGGACATC
Kp03	chr12:55633866-55633868(+)	4	2	TTAGCCAATAATATTACTCTTAATTTACCCTA
Kp03	chr12:57751899-57751901(+)	4	2	AGAGATAACACAATGACTCAATACCAACCCCT
Kp03	chr12:98244868-98244870(+)	4	2	TATAGGACATCAAAGACTAATGGGGTCATGTG
Kp03	chr13:41130930-41130932(+)	4	2	TGGGATATCACAGATACAATAGATCTCCTCAT
Kp03	chr14:64059574-64059576(+)	4	3	AGGGGTGACACAAGCACCCTTGTGGCAACCAC
Kp03	chr14:69506831-69506833(+)	4	2	ACTGTAGTATCATACACAATAGTTTCACTGCC
Kp03	chr14:75629116-75629118(-)	4	2	GCCAGCAACACTTGGACCCTCGATTTCCTCCA
Kp03	chr15:29763341-29763343(-)	4	2	AGGGGCAATCCTTTTACTATTGACATTATATT
Kp03	chr15:38393765-38393767(-)	4	2	AGTGGTACATCTATGACTATTGATGAACCTAC
Kp03	chr15:50541724-50541726(+)	4	3	TCTGGTAAAACATATACCCATGGCCCCATAAG
Kp03	chr15:66661795-66661797(-)	4	2	GGGGGTGACTCAGGGACTTGTGACTTGATAAG
Kp03	chr15:79836937-79836939(+)	4	3	TAAGATAAGATAGCAAGTCCTACTCCCTGTAG
Kp03	chr16:14363282-14363284(-)	4	3	CCAGGCAGCATAAACACCCTTGAGATCATCCA
Kp03	chr16:17436967-17436969(-)	4	2	AGAGGGTCAGCAATTACTATTGTTATCATCAC
Kp03	chr16:53225035-53225037(+)	4	3	ATGGTGTTATCTAGTACATTTGGCTGACCATA
Kp03	chr16:68993521-68993523(+)	4	2	CCTTGTAGGAAGACAATGTTACTTAATTTTCC
Kp03	chr17:33166261-33166263(-)	4	2	GTTGGTAACTTTATAACCATTAATTTACCTAT
Kp03	chr17:56113743-56113745(+)	4	3	AATAGCTAGTATATTACTATTGTTATCATAAG
Kp03	chr17:58413200-58413202(-)	4	3	TCTAGTGTGTTAGGGACACATGGTTTACACTT
Kp03	chr17:67737275-67737277(-)	4	3	CGGATCAACTCTGACACCCTTAAGATACTACA
Kp03	chr17:76463886-76463888(+)	4	2	GTTATCCGCTCAATAACTGTCGTCATCATCCT
Kp03	chr18:30864873-30864875(+)	4	2	ATATAGTCAAAAGAGGACTATATATATCATAA
Kp03	chr18:55825546-55825548(+)	4	2	TCTATGAATTTGACTACCCTAGGTACCCTATA
Kp03	chr18:74225361-74225363(-)	4	2	GATGCTGACTAATTGACCCCTGTTCCACCAGT
Kp03	chr19:5345188-5345190(+)	4	2	AGGGTGAAATGAATCACACTATGTCAACCACC
Kp03	chr19:54639248-54639250(-)	4	2	TAAATGAGTACAATGACCACAAAAATACTATA
Kp03	chr2:1729419-1729421(+)	4	2	TGTAGTAAGTCAGTCACCACTGCTCAGCTACA
Kp03	chr2:191850878-191850880(-)	4	3	TATGGTGAATATACAACCCTAGGACTGCCTCC
Kp03	chr2:39130458-39130460(+)	4	2	GTTATAGACTCAAGGACTGTAATTGTCATAAG
Kp03	chr2:68375790-68375792(-)	4	2	AAGGTCTATTCTTTAACCCATGATATCACCCT
Kp03	chr2:6881007-6881009(-)	4	2	AGGAGTAATTTATTTACAATAGTGTTAACATA
Kp03	chr2:73628261-73628263(-)	4	2	ACTGGAGCAAAGATCACCCTTGTTATGCCCTA
Kp03	chr2:96225779-96225781(+)	4	2	TGTATGAATATACTGACATTTGTTTATCCATT
Kp03	chr2:99055160-99055162(-)	4	2	AGGCTGAATAGTATTTCATTGTATATCTATAT
Kp03	chr20:33286720-33286722(+)	4	3	TTTATGAATGCTATGACCATGGTTTCAACCTC
Kp03	chr20:42692866-42692868(-)	4	2	ATTATGATGTCTATTACCATTGATTGGGTAAA
Kp03	chr20:48787584-48787586(+)	4	2	AGCAGGACGACGAAAACCCTCGTCTTCCCCCT
Kp03	chr21:17764672-17764674(-)	4	3	TATGTAGTATCAATTACGATTAATGTCCTTCA
Kp03	chr21:22795983-22795985(+)	4	2	AGGGGTGGAACGTTTACAGCTGAAGTCCCAGT
Kp03	chr22:44636514-44636516(-)	4	2	TGCAGCCAAATGTGTACAAATGATCTCCCCAT
Kp03	chr22:47179977-47179979(-)	4	2	TGTGGAGAAACGAGAACCATCGACCTGCCAGT
Kp03	chr3:18410230-18410232(+)	4	2	GCAATGAGAATAAATACACTTGGAAAACTACA
Kp03	chr3:714947-714949(+)	4	3	CTGATGACTTTGAGGACTATTGGTCAACTATT
Kp03	chr4:112097206-112097208(+)	4	3	AATAGTGCTGCAATGACATATGGGTGCATAGT
Kp03	chr4:127644203-127644205(+)	4	3	AGTAGAGAAATGGTTACACATGGTGCACTACA
Kp03	chr4:2738182-2738184(-)	4	2	TATGGTGACTTGATGACCCATAGTCAAACATT
Kp03	chr4:2962186-2962188(+)	4	2	AGGGGTAGGATGTATACTATCATCTCTACTTT
Kp03	chr4:36190466-36190468(+)	4	2	TATGTCTAATCAATCACAATTATAACAATCTC
Kp03	chr5:14167845-14167847(+)	4	2	ACCAGTGGAACAAGTACCCTTGCTTTACCTAA
Kp03	chr5:168093350-168093352(-)	4	2	ACTATTAGGCCAATTACCTTTGACTTGCTCTT
Kp03	chr5:31596292-31596294(-)	4	2	ATGGGTGAAACAAATACTCCTGTATCACTATA
Kp03	chr5:32289588-32289590(-)	4	2	TGGAGGACCACAGTGACACTTTGGGTACCCCG
Kp03	chr6:160545500-160545502(+)	4	2	TGTGTAGCACCAGGGACCATTGATGTCACCAT
Kp03	chr6:20853914-20853916(-)	4	3	AATAGCAAATTAACAACGATTGTGTTGCCCCT
Kp03	chr6:29967791-29967793(-)	4	2	TTAGGTGATCTATACACTTCCAATTTACCTTC
Kp03	chr6:38578519-38578521(+)	4	3	TGGAAGATTTAGGTGACCATAAATGTCATCCT
Kp03	chr6:62340785-62340787(+)	4	2	GGAACTAAAACAATGACACTTGCTACCATAAT
Kp03	chr6:71135129-71135131(-)	4	2	AGGGGTAACACAAGCACTCCCTTGGTCACCCC
Kp03	chr6:7168801-7168803(+)	4	3	AATGGTTTTTCAAAGACCCTTCTTGTGCTACA
Kp03	chr7:112195948-112195950(-)	4	2	GGGAGGAGAACAAATACACATGTGTTAGTAGT
Kp03	chr7:117832204-117832206(+)	4	2	GCTAGTCAGTCAAGGACTATAATGGCTACATC
Kp03	chr7:135486598-135486600(+)	4	3	TATATGAAAACATGTACACAAATGTTCATAAC
Kp03	chr7:87990101-87990103(+)	4	2	AAGTGTATATAGAGTACACTTGATGTACTCTA
Kp03	chr8:105329290-105329292(-)	4	2	ACCTTGTGGGAGCTCGACATTACTTGACACTA
Kp03	chr8:116877048-116877050(-)	4	3	TATAGTAAGTTATTAACTATAGTTTCCCTATT
Kp03	chr8:123263929-123263931(-)	4	3	TATAGTAAATCAAGCACAATTGTTTTTATAGC
Kp03	chr8:62796893-62796895(-)	4	3	TGTATGAATAAAATCACACTTGAAGTGCTAAT
Kp03	chr9:110373119-110373121(-)	4	2	GGTAATAAATGAATTACTCTTGACTCACCCTC
Kp03	chr9:118752076-118752078(+)	4	3	ACGGGTAACACAAGCACCCTTGTGGTCACAAC
Kp03	chr9:130041936-130041938(+)	4	3	AAAGGTAGTTCAGGCACTTTAGAGTTCATCCT
Kp03	chr9:137254258-137254260(+)	4	2	TGTGTGTGTGCTGTGACCCTTGTCCTCCTCTG
Kp03	chrX:130543792-130543794(+)	4	2	GGGGGAGCAAAGAGGACACCTGTTCCACCTCT
Kp03	chr1:120423348-120423350(-)	3	2	ACTAGTGGTGCTAGAACAGCTGGACAACCACA
Kp03	chr1:12075666-12075668(-)	3	2	TAGGGTGATATATTCACATATGTGCTCATATA
Kp03	chr1:155583893-155583895(+)	3	2	TGGGGCAGGTCAAATACTATTGGAGTGACATT
Kp03	chr1:192013207-192013209(-)	3	2	CATAGTGTTACATGGACCATTTATTTTGTATA
Kp03	chr1:21448361-21448363(-)	3	2	ACTAGTGGTGCTAGAACAGCTGGACAAACACA
Kp03	chr1:28911598-28911600(-)	3	2	TATAGAAGACCAATTACCAGTGGTTTACCATC
Kp03	chr1:77590762-77590764(-)	3	2	TGTATAACTTTAAATACCATTATTATACTCCA
Kp03	chr1:85197253-85197255(-)	3	2	GATAGTATTATAATGACAAATGATTTGATGCA
Kp03	chr10:119407670-119407672(-)	3	2	CTGGGTAAAACAAGGACAATAGTGTCTACTAC
Kp03	chr10:51163247-51163249(+)	3	2	GTGTAGTTGAACAAGAACAGTTAAGTTACTCT
Kp03	chr10:74792991-74792993(+)	3	2	TATAGTAAAAGAATGACAATGCAATAACTATA
Kp03	chr10:92543470-92543472(+)	3	2	GTTATAGGAACAGGTACACCTAACTTCATACA
Kp03	chr11:38316624-38316626(-)	3	2	AGGGGTAACACAGGCACCCCTGTGGTCACCAC
Kp03	chr11:3878934-3878936(+)	3	2	AGCATCTCCTCTAGTACTGTTGCTTTCCTCTT
Kp03	chr12:102881477-102881479(+)	3	2	TGGAGTGGGACAAGGACACTTGAGATCTCTCT
Kp03	chr12:103655679-103655681(+)	3	3	GGTGGTGATACATGTACAACTTATTTACTATC
Kp03	chr12:115230043-115230045(-)	3	2	GTTATATATATAAGTACATAGTATTTACTATT
Kp03	chr12:121395630-121395632(-)	3	2	GGGAGTAAATAGGTTACACATGAGTTTACAAT
Kp03	chr12:126705253-126705255(+)	3	2	CAGGGGGTAAATTATGGACTATTTTCTGACTA
Kp03	chr12:25199412-25199414(+)	3	2	ACTATGTAGTATATGGTAGATATATATACCAT
Kp03	chr12:49371290-49371292(-)	3	2	TGTATGATTCCACTTACATATGAGGTAACCAG
Kp03	chr12:55822569-55822571(+)	3	2	TAGAGGACAGAGAGTACCTGTGATGTCATACA
Kp03	chr12:74118423-74118425(-)	3	3	AGTGTTATGTTATTGACTATAAATATACCACA
Kp03	chr12:76114906-76114908(+)	3	2	AGGATGAGCTAGAGGACAAGTATTTTGCCCAT
Kp03	chr13:88391685-88391687(-)	3	2	AGGGGTAACACAAGAACCCTTGTGGCCACCAC
Kp03	chr14:33327077-33327079(+)	3	2	GATAGTAAATTGATGACATTTAAACATTGATA
Kp03	chr14:64990534-64990536(+)	3	2	ATGAGGAGTTCAGGTACCCCTGATTTACCAGC
Kp03	chr14:68211931-68211933(-)	3	3	AGAGGCAAACTGTAAACACAAGACATCATAAT
Kp03	chr15:21642228-21642230(-)	3	2	TATGGATAAAAGAGGACTACTGTGTATATATA
Kp03	chr15:63436972-63436974(+)	3	2	AGTAGAGCTCCAACTACCGTCTACTTCCTGCA
Kp03	chr15:89995448-89995450(+)	3	2	TGGATTATTTCATGCACCCTTTCATTACTCCT
Kp03	chr15:98494744-98494746(+)	3	2	TGTATGAGCTCAACTACTTTAGCTTCTACATA
Kp03	chr16:11404662-11404664(-)	3	2	AGGGGTGGCCCAGTCACTCAAGAAATCATCCC
Kp03	chr16:13056825-13056827(-)	3	2	GGCATGAATTCAAGTACCCTTTTCCCACCCTA
Kp03	chr16:67380520-67380522(-)	3	2	TGTATAAATCCATGTACCCATAATTTGCTTAG
Kp03	chr16:86660938-86660940(+)	3	2	GACAGTAAGTTAAAGACACTTGAAGTCCTATA
Kp03	chr17:60187389-60187391(+)	3	2	TCTTTTTTGAGTACAAATTCTGTAGTAACAAG
Kp03	chr17:66813394-66813396(-)	3	2	GGGAGTTAAATAATCACTCAAGTGTAACCATA
Kp03	chr18:20995659-20995661(-)	3	2	AGGGGTTACACAATCACCCTTGTAGCCACCAC
Kp03	chr18:22456214-22456216(+)	3	2	GTAAGGAAACAAATGACCAATGACCACATCCC
Kp03	chr18:31087629-31087631(+)	3	2	TGTATGAATTGAAACACAGTTAATTTGCCATA
Kp03	chr18:57901004-57901006(+)	3	2	TGGAGGACATCTAGGACTCAAGGACTCCCTTA
Kp03	chr18:808057-808059(-)	3	3	AGTATAGAATAATGTACTGTTGAGGTACTAAT
Kp03	chr19:36107145-36107147(+)	3	2	GGAGGGACGTTGGTTACCCTTGATGTCATCAT
Kp03	chr19:52675850-52675852(+)	3	2	AATGGTAAAATATTGACCAGAGGTTAACTATA
Kp03	chr2:118242433-118242435(-)	3	2	TCTGTATGCCTAATGACTCATGTTCCACCACA
Kp03	chr2:127496922-127496924(+)	3	2	TTTAGATACACAAATACCATTGTGTTACCACT
Kp03	chr2:131404130-131404132(+)	3	2	TATAGTAGAATATTCACTCATGACTGAACACA
Kp03	chr2:149046395-149046397(+)	3	2	TATGTTAGACCATTTACACTTGCTATGCTATT
Kp03	chr2:160883663-160883665(+)	3	2	CTAATCAACTCAATTACTATCATCTTACTATA
Kp03	chr2:192027456-192027458(-)	3	2	TATAGTTACTCATGTACATATTATTTTGTATA
Kp03	chr2:24527093-24527095(-)	3	2	GTAACTATTTTACTATATAGTCATTCCTCATA
Kp03	chr2:83782275-83782277(+)	3	2	AGGAGTAAATGTATTACCACTAGATCTACCCT
Kp03	chr21:28851095-28851097(+)	3	3	CATGGTGACTTGATGACCCATAATCTAACATT
Kp03	chr21:42662021-42662023(+)	3	2	TGGGGCAAGTCATTCACCCTCTCTGTGCCTCA
Kp03	chr21:9759381-9759383(-)	3	2	CATCCTAAAGATTTTTAGGAACCTATAGTTAC
Kp03	chr22:46016134-46016136(+)	3	2	GTGATGTTATCATTAACCAATGGTTTCATCTG
Kp03	chr22:50273855-50273857(+)	3	2	AGTAGTAAATTAGTGACAATACTAATAGTCCC
Kp03	chr3:125311035-125311037(-)	3	2	TGTATCATCATAGGCACCGTTGAGGTCATAGC
Kp03	chr3:129289419-129289421(+)	3	3	TACGGTGACTCATTTACCCCAGAGCTCATGAT
Kp03	chr3:16167093-16167095(-)	3	2	TGGGTGACATGAGACACTGTCGATGTCATAGT
Kp03	chr3:195855584-195855586(-)	3	2	TGTGCTAAGTCTATTACTATTGAATCATCCCC
Kp03	chr3:44234342-44234344(-)	3	2	TAGAGTGAAACACTGACAAATGAGGTTACAGA
Kp03	chr3:45545801-45545803(-)	3	3	CTCAGCACAACAATGACCCATTTCTAAACCTT
Kp03	chr3:58252814-58252816(+)	3	2	TGGGGTACATAGAGTACTCTAGAAATAAACAC
Kp03	chr3:69082832-69082834(-)	3	2	AAGAGTGTATTAGTAACAATATGATTACTCCT
Kp03	chr3:70092300-70092302(-)	3	2	TGTATATTCTCATATACCCATGAATACATATA
Kp03	chr4:107997902-107997904(-)	3	2	CTGAGTAATTCAGTAACACCCAAGTTACCGCC
Kp03	chr4:154702750-154702752(+)	3	2	ACTAAGAAAACATGGACTATTGAGCTACCACC
Kp03	chr4:168392302-168392304(-)	3	3	GTTATGTGCCCAATCACCTATGTAATGCTAGG
Kp03	chr4:879827-879829(-)	3	2	TGGGGTAGAACAAGCACCCAAGAGCTGCCTCC
Kp03	chr4:94657600-94657602(+)	3	2	AAAGGTAAAACATTAACCCTTATATTACTATA
Kp03	chr5:105452436-105452438(-)	3	3	AAGAGGGGAACAATAACCCCTGATTTACTCGT
Kp03	chr5:112252260-112252262(-)	3	2	TATATACACACATAGACCCTAATACACATATA
Kp03	chr5:117247546-117247548(-)	3	2	AGGAGTAAAATAAATACCATTTATTTAATGAT
Kp03	chr5:121860358-121860360(-)	3	2	TGGAGGACACCGAGTACTCTTAAAGCAATCCC
Kp03	chr5:134739306-134739308(+)	3	2	CTACGTGTATCAGGGACTCTTGTGCTCATATC
Kp03	chr5:161730795-161730797(-)	3	2	TGAAGTATGAAAAGTACACCAGAGTCACTATA
Kp03	chr5:59802836-59802838(-)	3	2	GGGAGCACTGCAGGGACTATTGAATTCATGCA
Kp03	chr5:68614351-68614353(+)	3	2	ATTATGGTATATTATACTTTTGATGTGCTATT
Kp03	chr6:112139310-112139312(-)	3	3	TGTAGTGTTCAAATGACCGTTGTGTTTCCATT
Kp03	chr6:12090155-12090157(+)	3	3	GGTAGTGAGGTAAATACTGTTGAAACACTATC
Kp03	chr6:14251464-14251466(+)	3	2	TATGCACATACATATACCATTGTATTAGTCCG
Kp03	chr6:18496395-18496397(-)	3	2	AATAGGAGGAAGATGACACTAGAAATACTAAG
Kp03	chr6:3190069-3190071(+)	3	2	GATGCCTAAACAAAGACGATTGTTTTGCTGTA
Kp03	chr6:57364429-57364431(+)	3	2	GGTATTAAGTCAAGGACACTTTTTAAACCGTA
Kp03	chr6:90837061-90837063(+)	3	2	TGAAGTGACTCAATGACCATTGATTAGCCATT
Kp03	chr7:120005954-120005956(-)	3	2	ACTAGTACCTCAATTACCCATGTATCCATACA
Kp03	chr7:130264758-130264760(+)	3	2	TATATCCAGTCATGCACCAATTACTCACCACA
Kp03	chr7:134930304-134930306(-)	3	2	TGGGGCACATAAATGACAATATAAATGACATA
Kp03	chr7:140433162-140433164(+)	3	2	TGTGTTGGCACAAATACTCTTGATGACATAAG
Kp03	chr7:18093095-18093097(+)	3	2	TGTAGTGGGTTGGGGACTATTGAACACACCCT
Kp03	chr7:32273731-32273733(-)	3	2	GTTGGCATCATGCTGACTATAGACACACCTAT
Kp03	chr7:32439514-32439516(-)	3	2	TATATGAACTCATGTATATATGAGTTCATATA
Kp03	chr7:43339644-43339646(-)	3	2	GGTATGAAATATTATACACTTGAGTTACTTTA
Kp03	chr7:47478831-47478833(+)	3	2	TGTATGTGTTCATGTACCAATAAAATTACATG
Kp03	chr7:77842963-77842965(+)	3	2	GCAAGGGTCTAGATTTGACCTGTAGGCCTTGA
Kp03	chr8:105266669-105266671(-)	3	3	TGTAGTGATGCAAGCACCCTTGTGGCCACCAC
Kp03	chr8:25217205-25217207(+)	3	2	TATATATATATACACATACACATGTATACATA
Kp03	chr8:38346133-38346135(-)	3	2	TATGTATATGTGTGTACATAAGTTCTCATAGC
Kp03	chr8:40077265-40077267(-)	3	3	TATAGTATTTTAGTTACATCTGTTTTACTCCC
Kp03	chr8:46577345-46577347(+)	3	2	AAGGGCAGGTCATTCACAATAGTTCTCACATC
Kp03	chr8:80011060-80011062(+)	3	2	AGAGGTAACACAGACACAGCTGACTTGCCCTT
Kp03	chr8:8325362-8325364(+)	3	3	CGTGGTAGCTCAAGGACCGTCTCTGTGCCACG
Kp03	chr8:99351743-99351745(-)	3	2	AATAGTTAAACAAGTACACATGATATCATGTA
Kp03	chr9:134406086-134406088(+)	3	2	TGGAGCGACTCAGTTACACTTAATCAGCTCTT
Kp03	chr9:98440757-98440759(-)	3	2	AGAGGTTACTCACACACACTCGATGTGACACT
Kp03	chrX:101831217-101831219(+)	3	2	AGGAGCTTGTCTTTGACTATTGAGGCACTACA
Kp03	chrX:44112836-44112838(-)	3	2	TATGGAATTTAATATACCCATGATCTACCACC
Kp03	chrX:72039811-72039813(+)	3	2	TGCAGTACATGACATACCCTTGGTGTCCCTCC
Kp03	chr1:146946906-146946908(-)	2	2	ACTAGTGGTGCTAGAACAGCTGGACAACCACA
Kp03	chr1:155704504-155704506(+)	2	2	TGGGGCAGGTCAAATACTATTGGAGTGACATT
Kp03	chr1:169193203-169193205(-)	2	2	TGTAGCAAAACAATAACCATTAGCTCCAGATA
Kp03	chr1:207080389-207080391(+)	2	2	ATACAGGACTCTGTTACCTAAGATGTGATAAG
Kp03	chr1:227455501-227455503(-)	2	2	TCTAGTGATGCAACTACCCTAGTTCAACTATG
Kp03	chr1:229203141-229203143(-)	2	2	AGAGGTGCAAAGAGCACTGTAGATTCTACAGA
Kp03	chr1:232877262-232877264(+)	2	2	TCTATGAACCTGACTACTCTAGACCTCATATT
Kp03	chr1:233558552-233558554(-)	2	2	TATGGAGAAACTGGAACCCTTGCCCCACTGCT
Kp03	chr1:248915888-248915890(-)	2	2	AGGAGCTCTGCAATTACATTTGTCTTACTATA
Kp03	chr1:3721983-3721985(+)	2	2	AGGGGTGCAGTTGGGACCACTGGTCTCACCCG
Kp03	chr1:65311914-65311916(-)	2	2	AGAAGGATCTCATTCACTACTGTGTTCCCTCA
Kp03	chr1:99408022-99408024(+)	2	2	TATAGTGTGTATACAACTGTATATACACTATA
Kp03	chr10:13340810-13340812(-)	2	2	CACGGTTTCTCTTTCACACCTGTGCCACCACA
Kp03	chr10:14554765-14554767(+)	2	2	TGTGTAAGGTAGATGACAAATGCTATCCCCTC
Kp03	chr10:15208027-15208029(+)	2	2	TATAGCCCCAAAATGACCATTGTCACACTAGA
Kp03	chr10:48697998-48698000(+)	2	2	TCCATGGCCCCATGCACATTTGTTCTCCTACG
Kp03	chr10:72063996-72063998(+)	2	2	TGTGGTGGGGCAGGGACTCCCAATCTGCCCCG
Kp03	chr11:46210317-46210319(+)	2	2	AAGAGCTAGTCAGTGACTCTATTCCTCACCAC
Kp03	chr11:59849439-59849441(-)	2	2	AATAGTTAACCAAGGACTGTCAAAATATCCCT
Kp03	chr11:85106495-85106497(-)	2	2	CAGGTCTAAATGAGTACCCCTGATTTACTATT
Kp03	chr11:95119571-95119573(-)	2	2	TGGAGTGACACAAGCACCCCTGTGGCCACCAC
Kp03	chr12:120667824-120667826(+)	2	2	ATTATGTACTCAGTGACTTCCATTCTCATCCG
Kp03	chr12:13095444-13095446(+)	2	2	AATGTATAATCAGTAACCCTTACATCAGCATA
Kp03	chr12:14249527-14249529(-)	2	2	TGGATGACAAAGGGGACAATTGTTCTCATTAC
Kp03	chr12:38552227-38552229(-)	2	2	TATGGTAAGACAATTACCATTTGTCCACCATC
Kp03	chr12:96192196-96192198(-)	2	2	AGTGATGTGTCAATGTAGATTCAATTACAACA
Kp03	chr14:103234602-103234604(+)	2	2	TGGAGGACACCAAGTACTCTTAAAGCAGTCCC
Kp03	chr14:52284891-52284893(-)	2	2	TGTATGATAGCTATTACAATTATTGTCCTAGA
Kp03	chr14:53144654-53144656(+)	2	2	GTAGGTGTGTCAGGTACACATGAGATACCCTG
Kp03	chr15:22084814-22084816(-)	2	2	TATGGATAAAAGAGGACTACTGTGTATATATA
Kp03	chr15:74374037-74374039(+)	2	2	GGGGTTGGCTCTGGGACCATTTAGCCTACAGT
Kp03	chr16:7894934-7894936(+)	2	2	ATAGTCATATATATAACATATATAGTCATATA
Kp03	chr17:5166179-5166181(-)	2	2	ATTCTGTAGTAACAAGATATTAACTGTCATCA
Kp03	chr18:70284998-70285000(+)	2	2	TTTAGATACACAAATACCATTGGGTTACCATT
Kp03	chr18:840222-840224(-)	2	2	GGGACTAACACAATGACAGAAAAACTCCCTCC
Kp03	chr19:14378292-14378294(-)	2	2	TATGGTAAACCATGCAAATTAGTAGTACTCCT
Kp03	chr19:19473234-19473236(+)	2	2	GGGGGCAGCACTTGGACCAAAGGCCTGCCCCA
Kp03	chr19:43539278-43539280(+)	2	2	TTTATGGTCACATTTACCCATGTTTTCATCTA
Kp03	chr2:101238152-101238154(+)	2	2	GATAGTGCTATAAATACCCTCATCTTGCCACG
Kp03	chr2:104422104-104422106(+)	2	2	ATATACTGTATATATATGGCAAAATAATGAAG
Kp03	chr2:231418115-231418117(-)	2	2	GCCAGCAAATAGAGCACAGTTAAATTACCCCT
Kp03	chr2:3862242-3862244(-)	2	2	TATGTTTATATATATACACTTATATTCATATA
Kp03	chr20:31444846-31444848(+)	2	2	CCTATTCCATCCATCACAATTGTCTTCATCCC
Kp03	chr20:32773350-32773352(-)	2	2	GTCATGAGTACATGTACCACTGTCATCCTACA
Kp03	chr20:37215106-37215108(-)	2	2	ATAATTGCATCATGGACATTTATTTTACTATA
Kp03	chr21:41221484-41221486(-)	2	2	AAGGTAAAATCAAAGACACTCGTTTTGCCCTT
Kp03	chr21:8993557-8993559(-)	2	2	ATAAGTGTAAAGTCAGTCATAAAAGCTTACAT
Kp03	chr21:8997827-8997829(+)	2	2	ACTACTAGTTCTAGTACCATGGCTGTCATAGA
Kp03	chr22:19144817-19144819(-)	2	2	CGGGGCAGGACAAGGACTACATTTCCAATAAA
Kp03	chr22:19769896-19769898(+)	2	2	AGTAGTGCAGCTAGGACAAATGACCATAGGCC
Kp03	chr22:32637997-32637999(+)	2	2	TTTAGTAGTTCAGTGACTATTGTTGTCATCTT
Kp03	chr3:138890925-138890927(+)	2	2	TCAGGTTGGCCAATGACCAATGAACCACAAGT
Kp03	chr3:140235988-140235990(+)	2	2	GATGGTGTCAAGAGGACCCATGAGTTCCTGCC
Kp03	chr3:156781484-156781486(+)	2	2	GTTGTCAGACTTAGGACAATCAATATGCCTCT
Kp03	chr3:172066340-172066342(+)	2	2	CATATGATCTTGTGTACCTTCATATCAACCCT
Kp03	chr3:180823509-180823511(+)	2	2	AGTGTAGAATCAAGGACCAATGAAGCAACAAT
Kp03	chr3:74964008-74964010(-)	2	2	TCTATGATATCTATGACAGAAGTTAATCCATA
Kp03	chr4:112658442-112658444(+)	2	2	ATTATGAGGATTATAACTAAAGATGCTCCAGT
Kp03	chr4:128453155-128453157(+)	2	2	AGTATGGTCAAGATGACCCCTGATTCAATACC
Kp03	chr4:71333440-71333442(+)	2	2	AGGTGTGACTCAAGTACCCCTGTGGTCATTAC
Kp03	chr5:123749975-123749977(+)	2	2	TATATGACATATAGTATGTATGATATACTATA
Kp03	chr5:126164445-126164447(-)	2	2	GTCCTGATATATATATATGTATATCATTGTCC
Kp03	chr5:140025878-140025880(-)	2	2	TGGAGGACCGCACACACACTTGCCCTCCTCCC
Kp03	chr5:141658214-141658216(-)	2	2	GAGGGGACATTCAACACAGTTGACTCACTCCC
Kp03	chr5:158907488-158907490(-)	2	2	TAGGGTAATTCTATAACACATTAACTCATCAC
Kp03	chr5:31319174-31319176(+)	2	2	AGGAGTATTCCATGGACTCTTTTTGTCATCTG
Kp03	chr5:67137759-67137761(-)	2	2	GGAGGTGTTTCAGTAACGCTTTATTTACCATA
Kp03	chr5:6721548-6721550(-)	2	2	GGAGGTGAGTTGTCCACCATTGGGCCACTAGA
Kp03	chr5:77937926-77937928(-)	2	2	TCTGGTCTCCCAATGACCCTTTACCTCCTTAT
Kp03	chr6:134861553-134861555(+)	2	2	AGTGTCATTACAATTACAAATCACCTACTACA
Kp03	chr6:137910813-137910815(+)	2	2	TTTATGACTTCAAGCACAATTTCCAAAGTATA
Kp03	chr6:30968244-30968246(+)	2	2	GTGGTGATTCCAATTACAGTTGCTGTACCCGA
Kp03	chr6:39362781-39362783(-)	2	2	TCTACTAATCCTTTTACTATTGAGCTCATTCA
Kp03	chr6:70438561-70438563(+)	2	2	CACTGTGATACTATGACAGTTGATCTCATAAC
Kp03	chr6:9383342-9383344(-)	2	2	AATGGTGTACATTGTACCCATGAGGTAATGTC
Kp03	chr7:107137218-107137220(+)	2	2	GTTATGGCCTCTAGAACTACTGATGTCATGGT
Kp03	chr7:151511447-151511449(+)	2	2	GGAGTGAATTCTATCACTATCTTTAAACTGCC
Kp03	chr7:27608846-27608848(+)	2	2	AATGGCAATTAAAGGACATTAAAAATACCCTG
Kp03	chr7:43047724-43047726(-)	2	2	AATGGTGACACAAGCACCCCTGTGGCCACCAC
Kp03	chr7:75997557-75997559(-)	2	2	GTGATGAAAGCAAGCACCCTTGCCTTGTTCCC
Kp03	chr7:76139201-76139203(-)	2	2	TAAGGTGACATAATCACAGTTGTAGCACCAGA
Kp03	chr7:77190963-77190965(+)	2	2	TAGGGTGGAACAATCACTATTGGGCAGGTACA
Kp03	chr8:39777621-39777623(+)	2	2	TCTAGTATTTCTAGGACAATAGTGTTACTTCA
Kp03	chr8:53689755-53689757(+)	2	2	AGTAGGACCTCAATGACCATTGGAATTGTCAT
Kp03	chr8:89937124-89937126(-)	2	2	TATAGCAATTCATTAACTATATATTCACCACT
Kp03	chr9:114723096-114723098(+)	2	2	TCGGGTAACACGAGGACAACTGACACTCTATC
Kp03	chr9:127584063-127584065(-)	2	2	AAGCCACTGCACCTGGCCCAGAAAGCTTAAAT
Kp03	chr9:137035679-137035681(+)	2	2	TGGAGGAGAACAAGGACAGACGTGATCCCCCC
Kp03	chr9:13943030-13943032(+)	2	2	ACTAGTGCTCAGGTTACCCTTGTTTTACTTCA
Kp03	chrX:149706276-149706278(+)	2	2	AGGAGTATACTAATGACCACAGACCTCACAGT
Kp03	chrX:27492805-27492807(+)	2	2	TATGTTAAGAAAATGACCATCTATTTACCACA
Pa01	chr19:11197999-11198001(-)	97	3	CTGCAGCCTCCCTTCTCGCGCGGCGGTCACGC
Pa01	chr11:72759229-72759231(+)	84	4	GCGTGCTACGCCTGCTCACAGGAGTAATAGCC
Pa01	chr1:46198575-46198577(-)	64	2	GAGCATTCGCCTTACTCGCTGGCTGCTTACAC
Pa01	chr7:100044887-100044889(+)	64	2	GCTTGCCCAGCCTGCTCTAAGGGAAGTCACGG
Pa01	chr8:26317157-26317159(+)	16	3	TCATTCTCCCCTTGCTCACTAGTAGGTCCAGC
Pa01	chr9:135981388-135981390(+)	11	2	CCTCCCCCACCCTGCTCGCAGGTTGTCGCAGG
Pa01	chr8:11809165-11809167(-)	10	2	AAATACACGACCTGCTCACAGGCAGGTTCAGC
Pa01	chr12:121302169-121302171(+)	8	2	TGCCGCTCATGTTGCTCACTGGAATGTTCCAC
Pa01	chr6:36814572-36814574(+)	8	2	GCATATTAGATAGTGTCGCTAGATGTGTAATC
Pa01	chr22:45960241-45960243(+)	7	2	CCCGTTCCTCCTTCCTCGCATGCTGGCCCGCC
Pa01	chr5:119070288-119070290(+)	7	2	CCTGTTCCTCTGTATTCCAAAGAGGCTTACGG
Pa01	chr3:125693104-125693106(-)	6	2	ATATTACCCCCCATATCGCAGGAGGTGTACAC
Pa01	chr9:38122612-38122614(+)	6	2	ACTGCAACCTCTACCTCCCAGGTTGAAGCAAT
Pa01	chr6:83464916-83464918(+)	5	2	ACAGGCTCTACCTGCTCATAAGAACAGTACAC
Pa01	chr1:223381296-223381298(+)	3	2	CCCTACCCTGCCTTCTCCCTGGCTGGTTTGGG
Pa01	chr8:20197223-20197225(+)	3	2	GTCAGCTCCTCTTGCTCGCAAGCAGGTCTGGC
