# Supplementary material for: Systematic discovery of recombinases for efficient integration of large DNA sequences into the human genome
Source: Nat Biotechnol. 2022 Oct 10;41(4):488–99. doi: 10.1038/s41587-022-01494-w (PMC10083194; doi:10.1038/s41587-022-01494-w)
Supplement: Supplementary file 6 — Additional data related to Fig. 4 [file 41587_2022_1494_MOESM6_ESM.xlsx]

## Sheet: README
Table	Description
Fig 4D integration sites	Human genome integration sites (attH sites) for the candidates showed in Fig. 4D.
Fig. 4F Dn29 integration sites	All Dn29 attH sites shown in Fig. 4F.
Fig. 4G attB sequences	Top 25 attH sequences used to construct the sequence logo in Fig. 4G.
Fig. 4H Effic. vs. Spec.	Specificity vs. Efficiency analysis data as shown in Fig. 4H.

## Sheet: Fig. 4D integration sites
lsr_id	atth_site	read_count	rank_count	read_percent	predicted_site
Enc3	chr1:112707126-112707128(+)	186	1	5.38039
Enc3	chr20:44554139-44554141(-)	88	2	2.54556
Enc3	chr11:62547981-62547983(-)	83	3	2.40093
Enc3	chr6:35731880-35731882(+)	77	4	2.22736
Enc3	chr12:8180446-8180448(+)	65	5	1.88024
Enc3	chr3:38312537-38312539(-)	64	6	1.85132
Enc3	chr2:120804846-120804848(+)	60	7	1.73561
Enc3	chr1:70410419-70410421(-)	42	8	1.21493
Enc3	chr19:17335513-17335515(-)	39	9	1.12815
Enc3	chr7:120858043-120858045(-)	39	10	1.12815
Enc3	chr20:57269047-57269049(-)	32	11	0.925658
Enc3	chr10:70888402-70888404(-)	28	12	0.809951
Pf80	chr11:64243293-64243295(+)	28	1	26.6667	TRUE
Enc3	chr10:124560002-124560004(-)	27	13	0.781024
Enc3	chr5:61327929-61327931(-)	27	14	0.781024
Enc3	chr17:75665120-75665122(-)	26	15	0.752097	TRUE
Phic31	chr14:31312008-31312010(+)	26	1	4.96183
Enc3	chr15:91635518-91635520(+)	24	16	0.694244
Enc3	chr1:202619376-202619378(+)	23	17	0.665317
Enc3	chr8:144515023-144515025(-)	23	18	0.665317
Phic31	chr3:191909950-191909952(-)	23	2	4.38931
Enc3	chr13:52855565-52855567(+)	22	19	0.63639
Enc3	chr17:46993854-46993856(+)	22	20	0.63639
Phic31	chr2:236868945-236868947(-)	21	3	4.00763
Enc3	chr16:11255911-11255913(+)	20	21	0.578536
Enc3	chr16:1210677-1210679(+)	20	22	0.578536
Enc3	chr19:35117195-35117197(-)	20	23	0.578536
Enc3	chr1:1056571-1056573(+)	19	24	0.549609
Enc3	chr11:44520622-44520624(+)	19	25	0.549609
Phic31	chr6:162221598-162221600(+)	19	4	3.62595
Sp56	chr17:50548831-50548833(-)	19	1	3.06947	TRUE
Enc3	chr22:40711753-40711755(-)	18	26	0.520683
Enc3	chr11:67019926-67019928(+)	17	27	0.491756
Enc3	chr17:62465955-62465957(-)	17	28	0.491756
Enc3	chr22:17156233-17156235(+)	17	29	0.491756
Enc3	chr10:68129079-68129081(+)	16	30	0.462829
Enc3	chr17:64774388-64774390(-)	16	31	0.462829
Enc3	chr20:35541901-35541903(-)	16	32	0.462829
Enc3	chr4:49149389-49149391(-)	16	33	0.462829
Enc3	chrX:154543589-154543591(-)	16	34	0.462829
Phic31	chr13:95800147-95800149(+)	16	5	3.05344
Enc3	chr13:98481124-98481126(-)	15	35	0.433902
Enc3	chr16:58392475-58392477(+)	15	36	0.433902
Enc3	chr19:1741997-1741999(+)	15	37	0.433902
Enc3	chr19:48998244-48998246(+)	15	38	0.433902
Enc3	chr20:54003017-54003019(-)	15	39	0.433902
Phic31	chr19:55640638-55640640(+)	15	6	2.8626
Enc3	chr5:49666182-49666184(-)	14	40	0.404975
Phic31	chr1:193666960-193666962(-)	14	7	2.67176
Enc3	chr18:79871024-79871026(-)	13	41	0.376049
Enc3	chr2:188292948-188292950(+)	13	42	0.376049
Enc3	chr20:47501679-47501681(-)	13	43	0.376049
Pf80	chr1:162878224-162878226(+)	13	2	12.381
Enc3	chr15:75651071-75651073(-)	12	44	0.347122
Enc3	chr16:31477998-31478000(+)	12	45	0.347122
Enc3	chr18:26616731-26616733(+)	12	46	0.347122
Enc3	chr4:74933199-74933201(+)	12	47	0.347122
Phic31	chr11:92199153-92199155(+)	12	8	2.29008
Enc3	chr3:5249669-5249671(+)	11	48	0.318195
Enc3	chr5:49602138-49602140(+)	11	49	0.318195
Enc3	chr5:49657080-49657082(+)	11	50	0.318195
Enc3	chr9:72566844-72566846(+)	11	51	0.318195
Enc3	chr9:97389186-97389188(+)	11	52	0.318195
Enc3	chr1:6047252-6047254(-)	10	53	0.289268
Enc3	chr2:129955860-129955862(+)	10	54	0.289268
Enc3	chr5:135033644-135033646(+)	10	55	0.289268
Enc3	chr5:173329593-173329595(+)	10	56	0.289268
Enc3	chr9:37967058-37967060(+)	10	57	0.289268
Phic31	chr1:47943628-47943630(+)	10	9	1.9084
Enc3	chr17:39606808-39606810(-)	9	58	0.260341
Enc3	chr6:5344495-5344497(+)	9	59	0.260341
Enc3	chr9:135713606-135713608(+)	9	60	0.260341
Enc3	chrX:139930081-139930083(-)	9	61	0.260341
Phic31	chr1:195219842-195219844(+)	9	10	1.71756
Sp56	chr6:159930125-159930127(+)	9	2	1.45396
Enc3	chr11:108077583-108077585(-)	8	62	0.231415
Enc3	chr11:13579198-13579200(+)	8	63	0.231415
Enc3	chr2:224035942-224035944(-)	8	64	0.231415
Enc3	chr21:45013140-45013142(-)	8	65	0.231415
Enc3	chr5:146878314-146878316(-)	8	66	0.231415
Enc3	chr6:95979810-95979812(-)	8	67	0.231415
Enc3	chr7:149771671-149771673(+)	8	68	0.231415
Enc3	chrY:11722020-11722022(+)	8	69	0.231415
Pf80	chr11:92763120-92763122(-)	8	3	7.61905
Pf80	chr9:103309977-103309979(-)	8	4	7.61905
Phic31	chr1:208319976-208319978(-)	8	11	1.52672
Phic31	chr1:47216430-47216432(+)	8	12	1.52672
Sp56	chr1:246972088-246972090(-)	8	3	1.29241
Sp56	chrX:1586610-1586612(+)	8	4	1.29241
Enc3	chr1:29311770-29311772(-)	7	70	0.202488
Enc3	chr12:131947617-131947619(+)	7	71	0.202488
Enc3	chr12:132152367-132152369(+)	7	72	0.202488
Enc3	chr15:26082495-26082497(+)	7	73	0.202488
Enc3	chr17:44310085-44310087(+)	7	74	0.202488
Enc3	chr18:1093697-1093699(+)	7	75	0.202488
Enc3	chr3:19889323-19889325(-)	7	76	0.202488
Enc3	chr4:146639105-146639107(+)	7	77	0.202488
Enc3	chr8:134457330-134457332(+)	7	78	0.202488
Phic31	chr11:47360959-47360961(-)	7	13	1.33588
Phic31	chr2:78036154-78036156(+)	7	14	1.33588
Phic31	chr3:180191402-180191404(-)	7	15	1.33588
Sp56	chr10:133787356-133787358(+)	7	5	1.13086
Enc3	chr1:161045110-161045112(+)	6	79	0.173561
Enc3	chr1:242005102-242005104(+)	6	80	0.173561
Enc3	chr11:32434526-32434528(-)	6	81	0.173561
Enc3	chr12:27524175-27524177(+)	6	82	0.173561
Enc3	chr12:93761598-93761600(-)	6	83	0.173561
Enc3	chr17:83067514-83067516(-)	6	84	0.173561
Enc3	chr19:15878963-15878965(+)	6	85	0.173561
Enc3	chr20:59007497-59007499(+)	6	86	0.173561
Enc3	chr3:100259712-100259714(+)	6	87	0.173561
Enc3	chr3:126129802-126129804(-)	6	88	0.173561
Enc3	chr3:58190537-58190539(+)	6	89	0.173561
Enc3	chr4:101548763-101548765(+)	6	90	0.173561
Enc3	chr5:169425462-169425464(-)	6	91	0.173561
Enc3	chr5:766324-766326(-)	6	92	0.173561
Enc3	chr6:33299880-33299882(+)	6	93	0.173561
Enc3	chr7:101237131-101237133(-)	6	94	0.173561
Enc3	chr7:26292178-26292180(+)	6	95	0.173561
Enc3	chr9:111896981-111896983(-)	6	96	0.173561
Enc3	chr9:137255238-137255240(+)	6	97	0.173561
Pf80	chr13:91145766-91145768(+)	6	5	5.71429
Phic31	chr16:89435700-89435702(-)	6	16	1.14504
Phic31	chr5:91530521-91530523(-)	6	17	1.14504
Phic31	chrX:155137888-155137890(+)	6	18	1.14504
Sp56	chr19:35148792-35148794(+)	6	6	0.969305
Sp56	chr4:40918294-40918296(+)	6	7	0.969305
Enc3	chr1:116318619-116318621(+)	5	98	0.144634
Enc3	chr1:206673947-206673949(-)	5	99	0.144634
Enc3	chr10:15205151-15205153(+)	5	100	0.144634
Enc3	chr14:73713594-73713596(-)	5	101	0.144634
Enc3	chr16:2896419-2896421(+)	5	102	0.144634
Enc3	chr16:57078788-57078790(+)	5	103	0.144634
Enc3	chr17_KI270729v1_random:24792-24794(+)	5	104	0.144634
Enc3	chr17_KI270729v1_random:932-934(-)	5	105	0.144634
Enc3	chr19:13355604-13355606(-)	5	106	0.144634
Enc3	chr2:159109254-159109256(+)	5	107	0.144634
Enc3	chr22:28669544-28669546(-)	5	108	0.144634
Enc3	chr22:43129291-43129293(+)	5	109	0.144634
Enc3	chr22:44550852-44550854(-)	5	110	0.144634
Enc3	chr3:101849990-101849992(+)	5	111	0.144634
Enc3	chr3:12855860-12855862(+)	5	112	0.144634
Enc3	chr3:73236894-73236896(-)	5	113	0.144634
Enc3	chr4:1233080-1233082(+)	5	114	0.144634
Enc3	chr4:49108232-49108234(-)	5	115	0.144634
Enc3	chr5:13731442-13731444(+)	5	116	0.144634
Enc3	chr6:5823536-5823538(+)	5	117	0.144634
Enc3	chr7:130904260-130904262(-)	5	118	0.144634
Enc3	chr7:155103566-155103568(+)	5	119	0.144634
Enc3	chr9:130286826-130286828(-)	5	120	0.144634
Pf80	chr2:102467361-102467363(+)	5	6	4.7619
Phic31	chr10:73876968-73876970(+)	5	19	0.954198
Phic31	chr13:34587697-34587699(-)	5	20	0.954198
Phic31	chr14:61761467-61761469(-)	5	21	0.954198
Phic31	chr17:81978772-81978774(+)	5	22	0.954198
Phic31	chr7:138370372-138370374(-)	5	23	0.954198
Phic31	chr9:92606322-92606324(-)	5	24	0.954198
Sp56	chr12:111275205-111275207(-)	5	8	0.807754
Sp56	chr18:26557663-26557665(+)	5	9	0.807754
Sp56	chr4:32314822-32314824(+)	5	10	0.807754
Sp56	chr7:138138798-138138800(+)	5	11	0.807754
Enc3	chr1:10693249-10693251(+)	4	121	0.115707
Enc3	chr1:224510120-224510122(+)	4	122	0.115707
Enc3	chr1:229368800-229368802(-)	4	123	0.115707
Enc3	chr1:6379529-6379531(-)	4	124	0.115707
Enc3	chr10:71435614-71435616(-)	4	125	0.115707
Enc3	chr11:113387777-113387779(-)	4	126	0.115707
Enc3	chr12:131834126-131834128(+)	4	127	0.115707
Enc3	chr12:53996066-53996068(-)	4	128	0.115707
Enc3	chr13:30127643-30127645(-)	4	129	0.115707
Enc3	chr13:30360367-30360369(+)	4	130	0.115707
Enc3	chr13:39530503-39530505(-)	4	131	0.115707
Enc3	chr14:103880871-103880873(-)	4	132	0.115707
Enc3	chr14:105044189-105044191(-)	4	133	0.115707
Enc3	chr14:16101553-16101555(+)	4	134	0.115707
Enc3	chr14:64842162-64842164(+)	4	135	0.115707
Enc3	chr15:73051594-73051596(+)	4	136	0.115707
Enc3	chr15:98774977-98774979(-)	4	137	0.115707
Enc3	chr16:523655-523657(+)	4	138	0.115707
Enc3	chr17:2689592-2689594(+)	4	139	0.115707
Enc3	chr18:79351744-79351746(-)	4	140	0.115707
Enc3	chr19:17606668-17606670(-)	4	141	0.115707
Enc3	chr19:1897662-1897664(+)	4	142	0.115707
Enc3	chr2:205185528-205185530(+)	4	143	0.115707
Enc3	chr2:33380991-33380993(+)	4	144	0.115707
Enc3	chr2:9338768-9338770(-)	4	145	0.115707
Enc3	chr20:63423588-63423590(-)	4	146	0.115707
Enc3	chr20:63543073-63543075(-)	4	147	0.115707
Enc3	chr22:20917986-20917988(+)	4	148	0.115707
Enc3	chr22:24100751-24100753(+)	4	149	0.115707
Enc3	chr22:44799033-44799035(+)	4	150	0.115707
Enc3	chr22:47303390-47303392(+)	4	151	0.115707
Enc3	chr3:158124894-158124896(-)	4	152	0.115707
Enc3	chr4:152537986-152537988(-)	4	153	0.115707
Enc3	chr4:189765163-189765165(-)	4	154	0.115707
Enc3	chr4:49147434-49147436(+)	4	155	0.115707
Enc3	chr4:5053269-5053271(-)	4	156	0.115707
Enc3	chr4:86945565-86945567(-)	4	157	0.115707
Enc3	chr5:139964247-139964249(-)	4	158	0.115707
Enc3	chr5:14260988-14260990(-)	4	159	0.115707
Enc3	chr5:154682789-154682791(+)	4	160	0.115707
Enc3	chr6:124879860-124879862(+)	4	161	0.115707
Enc3	chr6:137433797-137433799(+)	4	162	0.115707
Enc3	chr6:28875416-28875418(-)	4	163	0.115707
Enc3	chr7:107065647-107065649(-)	4	164	0.115707
Enc3	chr7:138661478-138661480(-)	4	165	0.115707
Enc3	chr7:2066288-2066290(-)	4	166	0.115707
Enc3	chr7:2080648-2080650(-)	4	167	0.115707
Enc3	chr7:92810487-92810489(-)	4	168	0.115707
Enc3	chr7:98230058-98230060(+)	4	169	0.115707
Enc3	chr8:60910284-60910286(-)	4	170	0.115707
Enc3	chr8:69758924-69758926(-)	4	171	0.115707
Enc3	chr9:127953985-127953987(+)	4	172	0.115707
Enc3	chr9:136926234-136926236(+)	4	173	0.115707
Pf80	chr13:99865454-99865456(+)	4	7	3.80952
Phic31	chr1:186574420-186574422(-)	4	25	0.763359
Phic31	chr1:27713638-27713640(+)	4	26	0.763359
Phic31	chr1:49326822-49326824(-)	4	27	0.763359
Phic31	chr11:10555939-10555941(-)	4	28	0.763359
Phic31	chr2:45685820-45685822(+)	4	29	0.763359
Phic31	chr2:54143054-54143056(-)	4	30	0.763359
Phic31	chr4:77427058-77427060(-)	4	31	0.763359
Sp56	chr1:54612165-54612167(+)	4	12	0.646204
Sp56	chr1:63951689-63951691(-)	4	13	0.646204
Sp56	chr1:64961636-64961638(+)	4	14	0.646204
Sp56	chr10:56242353-56242355(+)	4	15	0.646204
Sp56	chr13:82266259-82266261(+)	4	16	0.646204
Sp56	chr18:21029405-21029407(-)	4	17	0.646204
Sp56	chr3:183209453-183209455(+)	4	18	0.646204
Sp56	chr4:158053953-158053955(-)	4	19	0.646204
Sp56	chr7:119077683-119077685(+)	4	20	0.646204
Enc3	chr1:109274620-109274622(+)	3	174	0.0867804
Enc3	chr1:152556922-152556924(+)	3	175	0.0867804
Enc3	chr1:153433574-153433576(-)	3	176	0.0867804
Enc3	chr1:168647216-168647218(+)	3	177	0.0867804
Enc3	chr1:18643960-18643962(-)	3	178	0.0867804
Enc3	chr1:20589947-20589949(+)	3	179	0.0867804
Enc3	chr1:21615963-21615965(+)	3	180	0.0867804
Enc3	chr1:3543187-3543189(+)	3	181	0.0867804
Enc3	chr10:102916878-102916880(-)	3	182	0.0867804
Enc3	chr10:125159397-125159399(+)	3	183	0.0867804
Enc3	chr10:34814490-34814492(+)	3	184	0.0867804
Enc3	chr10:49412473-49412475(-)	3	185	0.0867804
Enc3	chr11:65366507-65366509(+)	3	186	0.0867804
Enc3	chr11:69194311-69194313(-)	3	187	0.0867804
Enc3	chr11:69915682-69915684(+)	3	188	0.0867804
Enc3	chr12:1227849-1227851(-)	3	189	0.0867804
Enc3	chr12:130494746-130494748(-)	3	190	0.0867804
Enc3	chr12:131672767-131672769(-)	3	191	0.0867804
Enc3	chr13:23888898-23888900(-)	3	192	0.0867804
Enc3	chr14_GL000225v1_random:108366-108368(-)	3	193	0.0867804
Enc3	chr14:102139019-102139021(+)	3	194	0.0867804
Enc3	chr14:24147555-24147557(+)	3	195	0.0867804
Enc3	chr14:59189548-59189550(+)	3	196	0.0867804
Enc3	chr15:24810063-24810065(+)	3	197	0.0867804
Enc3	chr15:30991811-30991813(+)	3	198	0.0867804
Enc3	chr15:43111285-43111287(-)	3	199	0.0867804
Enc3	chr16:29061903-29061905(+)	3	200	0.0867804
Enc3	chr16:57591501-57591503(+)	3	201	0.0867804
Enc3	chr17_KI270729v1_random:3657-3659(+)	3	202	0.0867804
Enc3	chr17:20633800-20633802(+)	3	203	0.0867804
Enc3	chr17:42676846-42676848(-)	3	204	0.0867804
Enc3	chr17:74051663-74051665(+)	3	205	0.0867804
Enc3	chr17:75281309-75281311(+)	3	206	0.0867804
Enc3	chr17:78226357-78226359(-)	3	207	0.0867804
Enc3	chr17:79929609-79929611(+)	3	208	0.0867804
Enc3	chr18:23136697-23136699(+)	3	209	0.0867804
Enc3	chr18:76209283-76209285(-)	3	210	0.0867804
Enc3	chr19:14888523-14888525(+)	3	211	0.0867804
Enc3	chr19:19732514-19732516(-)	3	212	0.0867804
Enc3	chr19:43389471-43389473(+)	3	213	0.0867804
Enc3	chr19:46948188-46948190(+)	3	214	0.0867804
Enc3	chr19:51460423-51460425(+)	3	215	0.0867804
Enc3	chr2:113756132-113756134(-)	3	216	0.0867804
Enc3	chr2:206614957-206614959(-)	3	217	0.0867804
Enc3	chr2:215249561-215249563(-)	3	218	0.0867804
Enc3	chr2:222811502-222811504(+)	3	219	0.0867804
Enc3	chr2:232540881-232540883(+)	3	220	0.0867804
Enc3	chr2:65437282-65437284(-)	3	221	0.0867804
Enc3	chr20:40814775-40814777(-)	3	222	0.0867804
Enc3	chr20:57582225-57582227(+)	3	223	0.0867804
Enc3	chr22:29307947-29307949(-)	3	224	0.0867804
Enc3	chr22:44806076-44806078(+)	3	225	0.0867804
Enc3	chr3:12919938-12919940(+)	3	226	0.0867804
Enc3	chr3:13898538-13898540(+)	3	227	0.0867804
Enc3	chr3:157789896-157789898(+)	3	228	0.0867804
Enc3	chr3:184238470-184238472(-)	3	229	0.0867804
Enc3	chr3:185503271-185503273(+)	3	230	0.0867804
Enc3	chr3:3735457-3735459(-)	3	231	0.0867804
Enc3	chr4:100996785-100996787(+)	3	232	0.0867804
Enc3	chr4:127772919-127772921(-)	3	233	0.0867804
Enc3	chr4:128589330-128589332(-)	3	234	0.0867804
Enc3	chr4:161277843-161277845(-)	3	235	0.0867804
Enc3	chr4:2824912-2824914(-)	3	236	0.0867804
Enc3	chr4:49634412-49634414(+)	3	237	0.0867804
Enc3	chr4:63854972-63854974(-)	3	238	0.0867804
Enc3	chr5:174721159-174721161(-)	3	239	0.0867804
Enc3	chr5:36730553-36730555(-)	3	240	0.0867804
Enc3	chr5:66926925-66926927(-)	3	241	0.0867804
Enc3	chr5:7455143-7455145(-)	3	242	0.0867804
Enc3	chr5:87049296-87049298(+)	3	243	0.0867804
Enc3	chr6:118325770-118325772(+)	3	244	0.0867804
Enc3	chr6:118902356-118902358(+)	3	245	0.0867804
Enc3	chr6:158561625-158561627(-)	3	246	0.0867804
Enc3	chr6:21263742-21263744(-)	3	247	0.0867804
Enc3	chr6:43283097-43283099(+)	3	248	0.0867804
Enc3	chr7:128478974-128478976(+)	3	249	0.0867804
Enc3	chr7:129901656-129901658(+)	3	250	0.0867804
Enc3	chr7:140154431-140154433(+)	3	251	0.0867804
Enc3	chr7:143380991-143380993(+)	3	252	0.0867804
Enc3	chr7:149515080-149515082(-)	3	253	0.0867804
Enc3	chr7:155422655-155422657(+)	3	254	0.0867804
Enc3	chr7:155985317-155985319(-)	3	255	0.0867804
Enc3	chr7:158023938-158023940(-)	3	256	0.0867804
Enc3	chr7:16223179-16223181(-)	3	257	0.0867804
Enc3	chr7:45197188-45197190(+)	3	258	0.0867804
Enc3	chr7:5396476-5396478(+)	3	259	0.0867804
Enc3	chr7:74174195-74174197(+)	3	260	0.0867804
Enc3	chr8:6122414-6122416(-)	3	261	0.0867804
Enc3	chr8:62582489-62582491(+)	3	262	0.0867804
Enc3	chr9:104832659-104832661(-)	3	263	0.0867804
Enc3	chr9:113789854-113789856(-)	3	264	0.0867804
Enc3	chrUn_KI270438v1:110053-110055(+)	3	265	0.0867804
Enc3	chrX:117409237-117409239(+)	3	266	0.0867804
Enc3	chrX:283163-283165(+)	3	267	0.0867804
Enc3	chrX:53210639-53210641(+)	3	268	0.0867804
Enc3	chrX:84739171-84739173(+)	3	269	0.0867804
Enc3	chrX:8731659-8731661(-)	3	270	0.0867804
Enc3	chrY:11643790-11643792(+)	3	271	0.0867804
Pf80	chr9:113640780-113640782(-)	3	8	2.85714
Pf80	chr9:123986548-123986550(-)	3	9	2.85714
Phic31	chr1:36666394-36666396(-)	3	32	0.572519
Phic31	chr17:10579306-10579308(-)	3	33	0.572519
Phic31	chr17:14263160-14263162(-)	3	34	0.572519
Phic31	chr2:240792106-240792108(-)	3	35	0.572519
Phic31	chr3:140953084-140953086(-)	3	36	0.572519
Phic31	chr5:152371650-152371652(-)	3	37	0.572519
Phic31	chr7:108630739-108630741(-)	3	38	0.572519
Phic31	chr9:103958998-103959000(-)	3	39	0.572519
Sp56	chr1:79897127-79897129(+)	3	21	0.484653
Sp56	chr11:26194071-26194073(-)	3	22	0.484653
Sp56	chr13:57765042-57765044(+)	3	23	0.484653
Sp56	chr13:62760562-62760564(-)	3	24	0.484653
Sp56	chr13:89067149-89067151(-)	3	25	0.484653
Sp56	chr14:87187217-87187219(-)	3	26	0.484653
Sp56	chr18:21000281-21000283(+)	3	27	0.484653
Sp56	chr18:44637898-44637900(+)	3	28	0.484653
Sp56	chr18:80258415-80258417(+)	3	29	0.484653
Sp56	chr2:174478574-174478576(-)	3	30	0.484653
Sp56	chr20:41138058-41138060(+)	3	31	0.484653
Sp56	chr20:48780194-48780196(-)	3	32	0.484653
Sp56	chr3:168596886-168596888(+)	3	33	0.484653
Sp56	chr3:57885791-57885793(+)	3	34	0.484653
Sp56	chr3:93470728-93470730(+)	3	35	0.484653
Sp56	chr4:142726308-142726310(+)	3	36	0.484653
Sp56	chr4:168266860-168266862(-)	3	37	0.484653
Sp56	chr4:188474494-188474496(+)	3	38	0.484653
Sp56	chr4:190115168-190115170(-)	3	39	0.484653
Sp56	chr4:67491426-67491428(+)	3	40	0.484653
Sp56	chr4:92812741-92812743(-)	3	41	0.484653
Sp56	chr6:142547027-142547029(+)	3	42	0.484653
Sp56	chr8:128278748-128278750(+)	3	43	0.484653
Sp56	chr8:5887236-5887238(+)	3	44	0.484653
Sp56	chr8:70431546-70431548(-)	3	45	0.484653
Sp56	chr9:128345974-128345976(+)	3	46	0.484653
Sp56	chr9:69904238-69904240(+)	3	47	0.484653
Enc3	chr1:1023806-1023808(+)	2	272	0.0578536
Enc3	chr1:116211062-116211064(-)	2	273	0.0578536
Enc3	chr1:154728285-154728287(-)	2	274	0.0578536
Enc3	chr1:179033977-179033979(-)	2	275	0.0578536
Enc3	chr1:203554461-203554463(+)	2	276	0.0578536
Enc3	chr1:212414831-212414833(-)	2	277	0.0578536
Enc3	chr1:221103219-221103221(+)	2	278	0.0578536
Enc3	chr1:221581784-221581786(+)	2	279	0.0578536
Enc3	chr1:228450154-228450156(+)	2	280	0.0578536
Enc3	chr1:230839238-230839240(-)	2	281	0.0578536
Enc3	chr1:233400370-233400372(+)	2	282	0.0578536
Enc3	chr1:235070327-235070329(-)	2	283	0.0578536
Enc3	chr1:25649918-25649920(+)	2	284	0.0578536
Enc3	chr1:3377587-3377589(-)	2	285	0.0578536
Enc3	chr1:3771950-3771952(+)	2	286	0.0578536
Enc3	chr1:3870135-3870137(-)	2	287	0.0578536
Enc3	chr1:47448971-47448973(+)	2	288	0.0578536
Enc3	chr1:64324123-64324125(+)	2	289	0.0578536
Enc3	chr1:8115746-8115748(-)	2	290	0.0578536
Enc3	chr10:100009492-100009494(-)	2	291	0.0578536
Enc3	chr10:101032926-101032928(-)	2	292	0.0578536
Enc3	chr10:13347238-13347240(-)	2	293	0.0578536
Enc3	chr10:20034383-20034385(+)	2	294	0.0578536
Enc3	chr10:311859-311861(+)	2	295	0.0578536
Enc3	chr10:41879428-41879430(-)	2	296	0.0578536
Enc3	chr10:52333023-52333025(+)	2	297	0.0578536
Enc3	chr10:75775968-75775970(+)	2	298	0.0578536
Enc3	chr11:106296293-106296295(-)	2	299	0.0578536
Enc3	chr11:111724347-111724349(+)	2	300	0.0578536
Enc3	chr11:120294551-120294553(-)	2	301	0.0578536
Enc3	chr11:134905417-134905419(-)	2	302	0.0578536
Enc3	chr11:2409024-2409026(+)	2	303	0.0578536
Enc3	chr11:26810633-26810635(+)	2	304	0.0578536
Enc3	chr11:46866873-46866875(+)	2	305	0.0578536
Enc3	chr11:65256704-65256706(+)	2	306	0.0578536
Enc3	chr11:67639477-67639479(-)	2	307	0.0578536
Enc3	chr11:75420177-75420179(-)	2	308	0.0578536
Enc3	chr12:113087957-113087959(-)	2	309	0.0578536
Enc3	chr12:117050958-117050960(-)	2	310	0.0578536
Enc3	chr12:25195360-25195362(+)	2	311	0.0578536
Enc3	chr12:26346576-26346578(-)	2	312	0.0578536
Enc3	chr12:37547841-37547843(+)	2	313	0.0578536
Enc3	chr12:39686509-39686511(+)	2	314	0.0578536
Enc3	chr12:47750725-47750727(+)	2	315	0.0578536
Enc3	chr12:49869736-49869738(+)	2	316	0.0578536
Enc3	chr13:46149439-46149441(-)	2	317	0.0578536
Enc3	chr13:51926170-51926172(+)	2	318	0.0578536
Enc3	chr13:81969871-81969873(+)	2	319	0.0578536
Enc3	chr14:105646267-105646269(-)	2	320	0.0578536
Enc3	chr14:68676531-68676533(+)	2	321	0.0578536
Enc3	chr14:68692020-68692022(-)	2	322	0.0578536
Enc3	chr14:74573026-74573028(-)	2	323	0.0578536
Enc3	chr14:81873454-81873456(-)	2	324	0.0578536
Enc3	chr15:22871468-22871470(-)	2	325	0.0578536
Enc3	chr15:25850585-25850587(+)	2	326	0.0578536
Enc3	chr15:42499873-42499875(+)	2	327	0.0578536
Enc3	chr15:43729882-43729884(+)	2	328	0.0578536
Enc3	chr15:43841615-43841617(+)	2	329	0.0578536
Enc3	chr15:58231889-58231891(-)	2	330	0.0578536
Enc3	chr15:58536577-58536579(-)	2	331	0.0578536
Enc3	chr15:63390958-63390960(+)	2	332	0.0578536
Enc3	chr15:70629771-70629773(-)	2	333	0.0578536
Enc3	chr15:71356799-71356801(+)	2	334	0.0578536
Enc3	chr15:71477413-71477415(+)	2	335	0.0578536
Enc3	chr15:93743036-93743038(-)	2	336	0.0578536
Enc3	chr16:1000723-1000725(+)	2	337	0.0578536
Enc3	chr16:1035848-1035850(-)	2	338	0.0578536
Enc3	chr16:1047682-1047684(-)	2	339	0.0578536
Enc3	chr16:11201437-11201439(+)	2	340	0.0578536
Enc3	chr16:13420188-13420190(+)	2	341	0.0578536
Enc3	chr16:21542927-21542929(-)	2	342	0.0578536
Enc3	chr16:29174016-29174018(-)	2	343	0.0578536
Enc3	chr16:30107168-30107170(+)	2	344	0.0578536
Enc3	chr16:4402208-4402210(+)	2	345	0.0578536
Enc3	chr16:57610634-57610636(-)	2	346	0.0578536
Enc3	chr16:59096922-59096924(-)	2	347	0.0578536
Enc3	chr16:67430872-67430874(+)	2	348	0.0578536
Enc3	chr16:83032703-83032705(-)	2	349	0.0578536
Enc3	chr17_KI270730v1_random:92306-92308(-)	2	350	0.0578536
Enc3	chr17:35047101-35047103(+)	2	351	0.0578536
Enc3	chr17:36726128-36726130(-)	2	352	0.0578536
Enc3	chr17:43412967-43412969(+)	2	353	0.0578536
Enc3	chr17:44338275-44338277(-)	2	354	0.0578536
Enc3	chr17:45004732-45004734(+)	2	355	0.0578536
Enc3	chr17:45093075-45093077(-)	2	356	0.0578536
Enc3	chr17:61323376-61323378(-)	2	357	0.0578536
Enc3	chr17:80516203-80516205(+)	2	358	0.0578536
Enc3	chr17:81019760-81019762(+)	2	359	0.0578536
Enc3	chr17:82974172-82974174(-)	2	360	0.0578536
Enc3	chr18:1609524-1609526(-)	2	361	0.0578536
Enc3	chr18:29079637-29079639(-)	2	362	0.0578536
Enc3	chr18:36725150-36725152(+)	2	363	0.0578536
Enc3	chr18:46102901-46102903(-)	2	364	0.0578536
Enc3	chr18:9803481-9803483(-)	2	365	0.0578536
Enc3	chr19:17391201-17391203(+)	2	366	0.0578536
Enc3	chr19:18008113-18008115(+)	2	367	0.0578536
Enc3	chr19:305876-305878(+)	2	368	0.0578536
Enc3	chr19:30541050-30541052(+)	2	369	0.0578536
Enc3	chr19:51364857-51364859(+)	2	370	0.0578536
Enc3	chr19:55580297-55580299(+)	2	371	0.0578536
Enc3	chr19:56085727-56085729(+)	2	372	0.0578536
Enc3	chr19:6418929-6418931(+)	2	373	0.0578536
Enc3	chr19:6947861-6947863(-)	2	374	0.0578536
Enc3	chr19:8397343-8397345(+)	2	375	0.0578536
Enc3	chr19:985722-985724(+)	2	376	0.0578536
Enc3	chr2:100512547-100512549(+)	2	377	0.0578536
Enc3	chr2:110668333-110668335(+)	2	378	0.0578536
Enc3	chr2:129974202-129974204(+)	2	379	0.0578536
Enc3	chr2:134449949-134449951(+)	2	380	0.0578536
Enc3	chr2:164215882-164215884(+)	2	381	0.0578536
Enc3	chr2:176447043-176447045(+)	2	382	0.0578536
Enc3	chr2:189441418-189441420(-)	2	383	0.0578536
Enc3	chr2:234772476-234772478(-)	2	384	0.0578536
Enc3	chr2:38261984-38261986(+)	2	385	0.0578536
Enc3	chr2:62196296-62196298(+)	2	386	0.0578536
Enc3	chr2:65573635-65573637(-)	2	387	0.0578536
Enc3	chr2:72914661-72914663(+)	2	388	0.0578536
Enc3	chr2:90397883-90397885(-)	2	389	0.0578536
Enc3	chr20:63660830-63660832(+)	2	390	0.0578536
Enc3	chr20:63864258-63864260(-)	2	391	0.0578536
Enc3	chr20:671613-671615(+)	2	392	0.0578536
Enc3	chr21:10692705-10692707(-)	2	393	0.0578536
Enc3	chr21:41954447-41954449(+)	2	394	0.0578536
Enc3	chr22:21102166-21102168(-)	2	395	0.0578536
Enc3	chr22:21689195-21689197(-)	2	396	0.0578536
Enc3	chr22:21991689-21991691(+)	2	397	0.0578536
Enc3	chr22:27780825-27780827(-)	2	398	0.0578536
Enc3	chr22:27782944-27782946(-)	2	399	0.0578536
Enc3	chr22:45966600-45966602(-)	2	400	0.0578536
Enc3	chr3:114864947-114864949(+)	2	401	0.0578536
Enc3	chr3:127630344-127630346(-)	2	402	0.0578536
Enc3	chr3:130995385-130995387(-)	2	403	0.0578536
Enc3	chr3:13263951-13263953(+)	2	404	0.0578536
Enc3	chr3:14381474-14381476(-)	2	405	0.0578536
Enc3	chr3:171899650-171899652(+)	2	406	0.0578536
Enc3	chr3:41630737-41630739(+)	2	407	0.0578536
Enc3	chr3:42023520-42023522(+)	2	408	0.0578536
Enc3	chr3:4807674-4807676(+)	2	409	0.0578536
Enc3	chr3:57335223-57335225(-)	2	410	0.0578536
Enc3	chr3:5754795-5754797(-)	2	411	0.0578536
Enc3	chr3:65040762-65040764(-)	2	412	0.0578536
Enc3	chr4:1032174-1032176(-)	2	413	0.0578536
Enc3	chr4:128747529-128747531(-)	2	414	0.0578536
Enc3	chr4:13531454-13531456(+)	2	415	0.0578536
Enc3	chr4:2573442-2573444(-)	2	416	0.0578536
Enc3	chr4:2939743-2939745(+)	2	417	0.0578536
Enc3	chr4:47294268-47294270(-)	2	418	0.0578536
Enc3	chr4:49153766-49153768(+)	2	419	0.0578536
Enc3	chr4:7104097-7104099(-)	2	420	0.0578536
Enc3	chr4:7172955-7172957(-)	2	421	0.0578536
Enc3	chr4:95181566-95181568(-)	2	422	0.0578536
Enc3	chr5:122077528-122077530(-)	2	423	0.0578536
Enc3	chr5:124289403-124289405(-)	2	424	0.0578536
Enc3	chr5:151670191-151670193(+)	2	425	0.0578536
Enc3	chr5:172736455-172736457(-)	2	426	0.0578536
Enc3	chr5:17329589-17329591(+)	2	427	0.0578536
Enc3	chr5:22106891-22106893(+)	2	428	0.0578536
Enc3	chr5:54225684-54225686(-)	2	429	0.0578536
Enc3	chr5:73610793-73610795(+)	2	430	0.0578536
Enc3	chr6:108029374-108029376(+)	2	431	0.0578536
Enc3	chr6:125018929-125018931(+)	2	432	0.0578536
Enc3	chr6:13385286-13385288(-)	2	433	0.0578536
Enc3	chr6:15289517-15289519(-)	2	434	0.0578536
Enc3	chr6:170287858-170287860(+)	2	435	0.0578536
Enc3	chr6:3248753-3248755(+)	2	436	0.0578536
Enc3	chr6:41558119-41558121(-)	2	437	0.0578536
Enc3	chr6:43267823-43267825(-)	2	438	0.0578536
Enc3	chr6:44134396-44134398(+)	2	439	0.0578536
Enc3	chr6:46722338-46722340(-)	2	440	0.0578536
Enc3	chr6:5663172-5663174(-)	2	441	0.0578536
Enc3	chr7:104741872-104741874(+)	2	442	0.0578536
Enc3	chr7:107481079-107481081(-)	2	443	0.0578536
Enc3	chr7:124764466-124764468(-)	2	444	0.0578536
Enc3	chr7:129781449-129781451(-)	2	445	0.0578536
Enc3	chr7:140175509-140175511(-)	2	446	0.0578536
Enc3	chr7:149278538-149278540(-)	2	447	0.0578536
Enc3	chr7:159100110-159100112(+)	2	448	0.0578536
Enc3	chr7:71346575-71346577(-)	2	449	0.0578536
Enc3	chr7:72150918-72150920(+)	2	450	0.0578536
Enc3	chr7:73726160-73726162(-)	2	451	0.0578536
Enc3	chr7:99292654-99292656(+)	2	452	0.0578536
Enc3	chr8:108942468-108942470(-)	2	453	0.0578536
Enc3	chr8:120547835-120547837(+)	2	454	0.0578536
Enc3	chr8:123039528-123039530(-)	2	455	0.0578536
Enc3	chr8:125546127-125546129(-)	2	456	0.0578536
Enc3	chr8:141367068-141367070(-)	2	457	0.0578536
Enc3	chr8:143877571-143877573(+)	2	458	0.0578536
Enc3	chr8:41817017-41817019(-)	2	459	0.0578536
Enc3	chr8:5479756-5479758(-)	2	460	0.0578536
Enc3	chr8:63134145-63134147(+)	2	461	0.0578536
Enc3	chr9:113469291-113469293(-)	2	462	0.0578536
Enc3	chr9:120897020-120897022(+)	2	463	0.0578536
Enc3	chr9:122092751-122092753(+)	2	464	0.0578536
Enc3	chr9:130913549-130913551(-)	2	465	0.0578536
Enc3	chr9:135177096-135177098(-)	2	466	0.0578536
Enc3	chr9:136348248-136348250(+)	2	467	0.0578536
Enc3	chr9:1922229-1922231(-)	2	468	0.0578536
Enc3	chr9:97412314-97412316(+)	2	469	0.0578536
Enc3	chr9:98255175-98255177(-)	2	470	0.0578536
Enc3	chrX:151762070-151762072(-)	2	471	0.0578536
Enc3	chrX:153771841-153771843(+)	2	472	0.0578536
Enc3	chrX:2690610-2690612(+)	2	473	0.0578536
Enc3	chrX:4320717-4320719(+)	2	474	0.0578536
Enc3	chrX:9342801-9342803(+)	2	475	0.0578536
Pf80	chr15:53565450-53565452(-)	2	10	1.90476
Pf80	chr6:123080626-123080628(-)	2	11	1.90476
Pf80	chr6:19003942-19003944(+)	2	12	1.90476
Phic31	chr1:235006436-235006438(+)	2	40	0.381679
Phic31	chr1:54174176-54174178(-)	2	41	0.381679	TRUE
Phic31	chr1:93925111-93925113(-)	2	42	0.381679
Phic31	chr10:62189257-62189259(+)	2	43	0.381679
Phic31	chr11:131754515-131754517(+)	2	44	0.381679
Phic31	chr11:18495343-18495345(+)	2	45	0.381679
Phic31	chr14:106859862-106859864(+)	2	46	0.381679
Phic31	chr15:50189019-50189021(+)	2	47	0.381679
Phic31	chr16:78191126-78191128(+)	2	48	0.381679
Phic31	chr16:90210711-90210713(+)	2	49	0.381679
Phic31	chr18:107312-107314(-)	2	50	0.381679
Phic31	chr19:58411981-58411983(+)	2	51	0.381679
Phic31	chr2:142614588-142614590(+)	2	52	0.381679
Phic31	chr2:178768928-178768930(-)	2	53	0.381679
Phic31	chr2:218107104-218107106(-)	2	54	0.381679
Phic31	chr2:240560274-240560276(-)	2	55	0.381679
Phic31	chr2:29390319-29390321(-)	2	56	0.381679
Phic31	chr21:38621803-38621805(+)	2	57	0.381679
Phic31	chr21:40841365-40841367(-)	2	58	0.381679
Phic31	chr22:40895385-40895387(+)	2	59	0.381679
Phic31	chr3:47000662-47000664(+)	2	60	0.381679
Phic31	chr4:105896242-105896244(+)	2	61	0.381679
Phic31	chr4:110941034-110941036(+)	2	62	0.381679
Phic31	chr4:177744704-177744706(+)	2	63	0.381679
Phic31	chr5:172767794-172767796(-)	2	64	0.381679
Phic31	chr5:27803113-27803115(-)	2	65	0.381679
Phic31	chr5:34148093-34148095(-)	2	66	0.381679
Phic31	chr6:41178015-41178017(-)	2	67	0.381679
Phic31	chr6:78294461-78294463(-)	2	68	0.381679
Phic31	chr7:112556708-112556710(+)	2	69	0.381679
Phic31	chr7:80485631-80485633(+)	2	70	0.381679
Phic31	chr9:122282755-122282757(-)	2	71	0.381679
Sp56	chr1:114104768-114104770(+)	2	48	0.323102
Sp56	chr1:175074254-175074256(+)	2	49	0.323102
Sp56	chr1:189129602-189129604(+)	2	50	0.323102
Sp56	chr1:223704809-223704811(+)	2	51	0.323102
Sp56	chr1:228689125-228689127(-)	2	52	0.323102
Sp56	chr1:247593167-247593169(+)	2	53	0.323102
Sp56	chr1:29124879-29124881(-)	2	54	0.323102
Sp56	chr1:8035011-8035013(-)	2	55	0.323102
Sp56	chr10:66363494-66363496(-)	2	56	0.323102
Sp56	chr11:110647872-110647874(-)	2	57	0.323102
Sp56	chr11:30713956-30713958(-)	2	58	0.323102
Sp56	chr11:79472115-79472117(+)	2	59	0.323102
Sp56	chr12:33343469-33343471(-)	2	60	0.323102
Sp56	chr12:65707236-65707238(+)	2	61	0.323102
Sp56	chr13:55175142-55175144(+)	2	62	0.323102
Sp56	chr14:92643048-92643050(-)	2	63	0.323102
Sp56	chr15:98145596-98145598(-)	2	64	0.323102
Sp56	chr16:16177431-16177433(+)	2	65	0.323102
Sp56	chr16:61735149-61735151(-)	2	66	0.323102
Sp56	chr18:23672886-23672888(+)	2	67	0.323102
Sp56	chr18:52345505-52345507(-)	2	68	0.323102
Sp56	chr19:58021487-58021489(+)	2	69	0.323102
Sp56	chr2:131572959-131572961(+)	2	70	0.323102
Sp56	chr2:140285784-140285786(-)	2	71	0.323102
Sp56	chr2:154704622-154704624(+)	2	72	0.323102
Sp56	chr2:163074203-163074205(+)	2	73	0.323102
Sp56	chr2:18462602-18462604(-)	2	74	0.323102
Sp56	chr2:202741080-202741082(-)	2	75	0.323102
Sp56	chr2:241889571-241889573(+)	2	76	0.323102
Sp56	chr2:35887170-35887172(+)	2	77	0.323102
Sp56	chr2:83140344-83140346(+)	2	78	0.323102
Sp56	chr20:30744165-30744167(-)	2	79	0.323102
Sp56	chr20:38306737-38306739(+)	2	80	0.323102
Sp56	chr20:61773363-61773365(+)	2	81	0.323102
Sp56	chr21:13067299-13067301(+)	2	82	0.323102
Sp56	chr21:23721545-23721547(+)	2	83	0.323102
Sp56	chr22:28246846-28246848(+)	2	84	0.323102
Sp56	chr22:42753755-42753757(+)	2	85	0.323102
Sp56	chr3:151767282-151767284(+)	2	86	0.323102
Sp56	chr3:174367606-174367608(-)	2	87	0.323102
Sp56	chr3:19414121-19414123(+)	2	88	0.323102
Sp56	chr3:28453206-28453208(-)	2	89	0.323102
Sp56	chr3:3035507-3035509(+)	2	90	0.323102
Sp56	chr3:61855781-61855783(+)	2	91	0.323102
Sp56	chr4:131538809-131538811(-)	2	92	0.323102
Sp56	chr4:143222624-143222626(-)	2	93	0.323102
Sp56	chr4:145561888-145561890(-)	2	94	0.323102
Sp56	chr4:164371254-164371256(-)	2	95	0.323102
Sp56	chr4:170240853-170240855(+)	2	96	0.323102
Sp56	chr4:173918771-173918773(-)	2	97	0.323102
Sp56	chr4:60750821-60750823(-)	2	98	0.323102
Sp56	chr4:71007396-71007398(+)	2	99	0.323102
Sp56	chr5:139303395-139303397(-)	2	100	0.323102
Sp56	chr5:160930777-160930779(+)	2	101	0.323102
Sp56	chr5:162438811-162438813(-)	2	102	0.323102
Sp56	chr5:39045397-39045399(+)	2	103	0.323102
Sp56	chr6:132715655-132715657(+)	2	104	0.323102
Sp56	chr6:156356525-156356527(-)	2	105	0.323102
Sp56	chr6:23743266-23743268(+)	2	106	0.323102
Sp56	chr6:41690159-41690161(+)	2	107	0.323102
Sp56	chr6:52886816-52886818(-)	2	108	0.323102
Sp56	chr6:662038-662040(-)	2	109	0.323102
Sp56	chr7:109040383-109040385(-)	2	110	0.323102
Sp56	chr7:118743258-118743260(+)	2	111	0.323102
Sp56	chr7:127618950-127618952(+)	2	112	0.323102
Sp56	chr7:40309848-40309850(+)	2	113	0.323102
Sp56	chr8:104062157-104062159(-)	2	114	0.323102
Sp56	chr8:135610472-135610474(+)	2	115	0.323102
Sp56	chr8:75407716-75407718(+)	2	116	0.323102
Sp56	chr9:84763928-84763930(-)	2	117	0.323102
Sp56	chrX:151500951-151500953(+)	2	118	0.323102
Sp56	chrX:25289536-25289538(+)	2	119	0.323102
Sp56	chrX:3470194-3470196(-)	2	120	0.323102
Sp56	chrX:42583272-42583274(+)	2	121	0.323102
Sp56	chrX:45364657-45364659(+)	2	122	0.323102
Sp56	chrX:94551563-94551565(-)	2	123	0.323102
Enc3	chr1:10718089-10718091(+)	1	476	0.0289268
Enc3	chr1:112710614-112710616(-)	1	477	0.0289268
Enc3	chr1:1168468-1168470(+)	1	478	0.0289268
Enc3	chr1:1242274-1242276(-)	1	479	0.0289268
Enc3	chr1:145859028-145859030(-)	1	480	0.0289268
Enc3	chr1:155031592-155031594(-)	1	481	0.0289268
Enc3	chr1:157279183-157279185(-)	1	482	0.0289268
Enc3	chr1:16046559-16046561(+)	1	483	0.0289268
Enc3	chr1:16239395-16239397(-)	1	484	0.0289268
Enc3	chr1:162804710-162804712(-)	1	485	0.0289268
Enc3	chr1:165531297-165531299(-)	1	486	0.0289268
Enc3	chr1:165842898-165842900(-)	1	487	0.0289268
Enc3	chr1:17023308-17023310(+)	1	488	0.0289268
Enc3	chr1:175942086-175942088(+)	1	489	0.0289268
Enc3	chr1:180881803-180881805(+)	1	490	0.0289268
Enc3	chr1:181022896-181022898(-)	1	491	0.0289268
Enc3	chr1:18320101-18320103(-)	1	492	0.0289268
Enc3	chr1:189603695-189603697(+)	1	493	0.0289268
Enc3	chr1:198813370-198813372(+)	1	494	0.0289268
Enc3	chr1:204506373-204506375(-)	1	495	0.0289268
Enc3	chr1:205044221-205044223(-)	1	496	0.0289268
Enc3	chr1:206700890-206700892(-)	1	497	0.0289268
Enc3	chr1:210724074-210724076(-)	1	498	0.0289268
Enc3	chr1:218156781-218156783(+)	1	499	0.0289268
Enc3	chr1:22052867-22052869(+)	1	500	0.0289268
Enc3	chr1:222556951-222556953(+)	1	501	0.0289268
Enc3	chr1:225973804-225973806(+)	1	502	0.0289268
Enc3	chr1:22634227-22634229(-)	1	503	0.0289268
Enc3	chr1:226643313-226643315(-)	1	504	0.0289268
Enc3	chr1:230648323-230648325(+)	1	505	0.0289268
Enc3	chr1:230747922-230747924(+)	1	506	0.0289268
Enc3	chr1:236795101-236795103(-)	1	507	0.0289268
Enc3	chr1:237473656-237473658(+)	1	508	0.0289268
Enc3	chr1:237619454-237619456(+)	1	509	0.0289268
Enc3	chr1:240420799-240420801(+)	1	510	0.0289268
Enc3	chr1:241738954-241738956(+)	1	511	0.0289268
Enc3	chr1:242683662-242683664(+)	1	512	0.0289268
Enc3	chr1:26713525-26713527(-)	1	513	0.0289268
Enc3	chr1:26962780-26962782(+)	1	514	0.0289268
Enc3	chr1:27112160-27112162(-)	1	515	0.0289268
Enc3	chr1:30067494-30067496(-)	1	516	0.0289268
Enc3	chr1:3462441-3462443(-)	1	517	0.0289268
Enc3	chr1:38729300-38729302(-)	1	518	0.0289268
Enc3	chr1:40924489-40924491(-)	1	519	0.0289268
Enc3	chr1:41291418-41291420(-)	1	520	0.0289268
Enc3	chr1:43582341-43582343(+)	1	521	0.0289268
Enc3	chr1:46198958-46198960(+)	1	522	0.0289268
Enc3	chr1:47840407-47840409(-)	1	523	0.0289268
Enc3	chr1:5257533-5257535(-)	1	524	0.0289268
Enc3	chr1:53554429-53554431(-)	1	525	0.0289268
Enc3	chr1:57562658-57562660(+)	1	526	0.0289268
Enc3	chr1:58411623-58411625(+)	1	527	0.0289268
Enc3	chr1:6495529-6495531(-)	1	528	0.0289268
Enc3	chr1:6504783-6504785(+)	1	529	0.0289268
Enc3	chr1:65955301-65955303(+)	1	530	0.0289268
Enc3	chr1:69569378-69569380(+)	1	531	0.0289268
Enc3	chr1:70418569-70418571(-)	1	532	0.0289268
Enc3	chr1:7449256-7449258(-)	1	533	0.0289268
Enc3	chr1:80926374-80926376(+)	1	534	0.0289268
Enc3	chr1:8093242-8093244(-)	1	535	0.0289268
Enc3	chr1:87466188-87466190(-)	1	536	0.0289268
Enc3	chr1:92080319-92080321(-)	1	537	0.0289268
Enc3	chr1:93768134-93768136(+)	1	538	0.0289268
Enc3	chr10:101074286-101074288(-)	1	539	0.0289268
Enc3	chr10:104267783-104267785(-)	1	540	0.0289268
Enc3	chr10:113694469-113694471(-)	1	541	0.0289268
Enc3	chr10:11385116-11385118(+)	1	542	0.0289268
Enc3	chr10:11810401-11810403(+)	1	543	0.0289268
Enc3	chr10:126247531-126247533(-)	1	544	0.0289268
Enc3	chr10:132188267-132188269(-)	1	545	0.0289268
Enc3	chr10:133378163-133378165(-)	1	546	0.0289268
Enc3	chr10:21174804-21174806(-)	1	547	0.0289268
Enc3	chr10:25064501-25064503(-)	1	548	0.0289268
Enc3	chr10:26243972-26243974(-)	1	549	0.0289268
Enc3	chr10:30737010-30737012(-)	1	550	0.0289268
Enc3	chr10:33306292-33306294(-)	1	551	0.0289268
Enc3	chr10:34006631-34006633(-)	1	552	0.0289268
Enc3	chr10:41906625-41906627(+)	1	553	0.0289268
Enc3	chr10:42299531-42299533(-)	1	554	0.0289268
Enc3	chr10:43903576-43903578(-)	1	555	0.0289268
Enc3	chr10:46106863-46106865(-)	1	556	0.0289268
Enc3	chr10:49599092-49599094(-)	1	557	0.0289268
Enc3	chr10:63474266-63474268(+)	1	558	0.0289268
Enc3	chr10:66951232-66951234(-)	1	559	0.0289268
Enc3	chr10:75463092-75463094(+)	1	560	0.0289268
Enc3	chr10:79083428-79083430(+)	1	561	0.0289268
Enc3	chr10:79348225-79348227(-)	1	562	0.0289268
Enc3	chr10:79396816-79396818(+)	1	563	0.0289268
Enc3	chr10:80461372-80461374(+)	1	564	0.0289268
Enc3	chr10:83830336-83830338(+)	1	565	0.0289268
Enc3	chr10:9172596-9172598(-)	1	566	0.0289268
Enc3	chr10:94176664-94176666(+)	1	567	0.0289268
Enc3	chr10:97822637-97822639(-)	1	568	0.0289268
Enc3	chr11:103289024-103289026(+)	1	569	0.0289268
Enc3	chr11:119361475-119361477(-)	1	570	0.0289268
Enc3	chr11:120211792-120211794(+)	1	571	0.0289268
Enc3	chr11:120242115-120242117(-)	1	572	0.0289268
Enc3	chr11:125649340-125649342(-)	1	573	0.0289268
Enc3	chr11:130448436-130448438(-)	1	574	0.0289268
Enc3	chr11:13584881-13584883(-)	1	575	0.0289268
Enc3	chr11:15911833-15911835(+)	1	576	0.0289268
Enc3	chr11:2171989-2171991(+)	1	577	0.0289268
Enc3	chr11:31893518-31893520(-)	1	578	0.0289268
Enc3	chr11:32571809-32571811(+)	1	579	0.0289268
Enc3	chr11:34019164-34019166(-)	1	580	0.0289268
Enc3	chr11:35682432-35682434(+)	1	581	0.0289268
Enc3	chr11:56203267-56203269(+)	1	582	0.0289268
Enc3	chr11:62545775-62545777(-)	1	583	0.0289268
Enc3	chr11:62671678-62671680(+)	1	584	0.0289268
Enc3	chr11:64973409-64973411(-)	1	585	0.0289268
Enc3	chr11:67391474-67391476(-)	1	586	0.0289268
Enc3	chr11:68007598-68007600(+)	1	587	0.0289268
Enc3	chr11:76380922-76380924(-)	1	588	0.0289268
Enc3	chr11:82710072-82710074(-)	1	589	0.0289268
Enc3	chr11:83302923-83302925(+)	1	590	0.0289268
Enc3	chr11:86989331-86989333(-)	1	591	0.0289268
Enc3	chr11:91855965-91855967(+)	1	592	0.0289268
Enc3	chr11:95094770-95094772(+)	1	593	0.0289268
Enc3	chr11:98357310-98357312(-)	1	594	0.0289268
Enc3	chr12:106682836-106682838(-)	1	595	0.0289268
Enc3	chr12:109612136-109612138(-)	1	596	0.0289268
Enc3	chr12:111172019-111172021(+)	1	597	0.0289268
Enc3	chr12:115020209-115020211(-)	1	598	0.0289268
Enc3	chr12:120124405-120124407(+)	1	599	0.0289268
Enc3	chr12:121390840-121390842(-)	1	600	0.0289268
Enc3	chr12:124965393-124965395(+)	1	601	0.0289268
Enc3	chr12:125237333-125237335(-)	1	602	0.0289268
Enc3	chr12:131543830-131543832(+)	1	603	0.0289268
Enc3	chr12:131616483-131616485(-)	1	604	0.0289268
Enc3	chr12:132369232-132369234(-)	1	605	0.0289268
Enc3	chr12:42708586-42708588(+)	1	606	0.0289268
Enc3	chr12:47759263-47759265(+)	1	607	0.0289268
Enc3	chr12:49871139-49871141(+)	1	608	0.0289268
Enc3	chr12:52344627-52344629(+)	1	609	0.0289268
Enc3	chr12:5388177-5388179(-)	1	610	0.0289268
Enc3	chr12:5425531-5425533(+)	1	611	0.0289268
Enc3	chr12:56674779-56674781(-)	1	612	0.0289268
Enc3	chr12:56803932-56803934(-)	1	613	0.0289268
Enc3	chr12:6116481-6116483(-)	1	614	0.0289268
Enc3	chr12:6280263-6280265(-)	1	615	0.0289268
Enc3	chr12:80614886-80614888(+)	1	616	0.0289268
Enc3	chr12:85575635-85575637(-)	1	617	0.0289268
Enc3	chr12:90250978-90250980(+)	1	618	0.0289268
Enc3	chr12:9650609-9650611(-)	1	619	0.0289268
Enc3	chr13:105906332-105906334(-)	1	620	0.0289268
Enc3	chr13:111595183-111595185(+)	1	621	0.0289268
Enc3	chr13:19864435-19864437(-)	1	622	0.0289268
Enc3	chr13:21352915-21352917(-)	1	623	0.0289268
Enc3	chr13:29722181-29722183(-)	1	624	0.0289268
Enc3	chr13:46386759-46386761(-)	1	625	0.0289268
Enc3	chr13:47573188-47573190(-)	1	626	0.0289268
Enc3	chr13:48876083-48876085(-)	1	627	0.0289268
Enc3	chr13:51834862-51834864(-)	1	628	0.0289268
Enc3	chr13:66860410-66860412(-)	1	629	0.0289268
Enc3	chr13:67667767-67667769(+)	1	630	0.0289268
Enc3	chr13:78664515-78664517(+)	1	631	0.0289268
Enc3	chr14_GL000225v1_random:63899-63901(+)	1	632	0.0289268
Enc3	chr14_GL000225v1_random:96138-96140(+)	1	633	0.0289268
Enc3	chr14:53562412-53562414(+)	1	634	0.0289268
Enc3	chr14:58559324-58559326(+)	1	635	0.0289268
Enc3	chr14:64200901-64200903(-)	1	636	0.0289268
Enc3	chr14:72599784-72599786(-)	1	637	0.0289268
Enc3	chr14:74986347-74986349(-)	1	638	0.0289268
Enc3	chr14:75220195-75220197(+)	1	639	0.0289268
Enc3	chr14:79233380-79233382(-)	1	640	0.0289268
Enc3	chr14:93185224-93185226(+)	1	641	0.0289268
Enc3	chr14:95079187-95079189(+)	1	642	0.0289268
Enc3	chr14:99518637-99518639(-)	1	643	0.0289268
Enc3	chr14:99522935-99522937(-)	1	644	0.0289268
Enc3	chr15:27089299-27089301(+)	1	645	0.0289268
Enc3	chr15:40906167-40906169(-)	1	646	0.0289268
Enc3	chr15:60139497-60139499(-)	1	647	0.0289268
Enc3	chr15:61593426-61593428(-)	1	648	0.0289268
Enc3	chr15:62853144-62853146(+)	1	649	0.0289268
Enc3	chr15:64843422-64843424(-)	1	650	0.0289268
Enc3	chr15:64888017-64888019(+)	1	651	0.0289268
Enc3	chr15:66649067-66649069(-)	1	652	0.0289268
Enc3	chr15:66673506-66673508(+)	1	653	0.0289268
Enc3	chr15:68558588-68558590(+)	1	654	0.0289268
Enc3	chr15:69222152-69222154(+)	1	655	0.0289268
Enc3	chr15:69942966-69942968(-)	1	656	0.0289268
Enc3	chr15:70823030-70823032(-)	1	657	0.0289268
Enc3	chr15:75225873-75225875(-)	1	658	0.0289268
Enc3	chr15:80912631-80912633(+)	1	659	0.0289268
Enc3	chr15:81855890-81855892(-)	1	660	0.0289268
Enc3	chr15:85293641-85293643(-)	1	661	0.0289268
Enc3	chr15:87635914-87635916(-)	1	662	0.0289268
Enc3	chr15:89096791-89096793(-)	1	663	0.0289268
Enc3	chr15:89375625-89375627(-)	1	664	0.0289268
Enc3	chr15:90854221-90854223(+)	1	665	0.0289268
Enc3	chr15:97505679-97505681(+)	1	666	0.0289268
Enc3	chr15:99222912-99222914(+)	1	667	0.0289268
Enc3	chr16:1006663-1006665(-)	1	668	0.0289268
Enc3	chr16:10641775-10641777(-)	1	669	0.0289268
Enc3	chr16:1196137-1196139(-)	1	670	0.0289268
Enc3	chr16:14779947-14779949(-)	1	671	0.0289268
Enc3	chr16:18720180-18720182(+)	1	672	0.0289268
Enc3	chr16:51173214-51173216(-)	1	673	0.0289268
Enc3	chr16:55244106-55244108(+)	1	674	0.0289268
Enc3	chr16:57409579-57409581(-)	1	675	0.0289268
Enc3	chr16:59053133-59053135(-)	1	676	0.0289268
Enc3	chr16:638100-638102(+)	1	677	0.0289268
Enc3	chr16:67615089-67615091(-)	1	678	0.0289268
Enc3	chr16:68263663-68263665(+)	1	679	0.0289268
Enc3	chr16:70250957-70250959(-)	1	680	0.0289268
Enc3	chr16:70526635-70526637(+)	1	681	0.0289268
Enc3	chr16:74701016-74701018(+)	1	682	0.0289268
Enc3	chr16:75209263-75209265(+)	1	683	0.0289268
Enc3	chr16:762274-762276(+)	1	684	0.0289268
Enc3	chr16:77373275-77373277(-)	1	685	0.0289268
Enc3	chr16:84041374-84041376(-)	1	686	0.0289268
Enc3	chr16:84295609-84295611(-)	1	687	0.0289268
Enc3	chr16:84500231-84500233(+)	1	688	0.0289268
Enc3	chr16:84690305-84690307(+)	1	689	0.0289268
Enc3	chr16:85266981-85266983(+)	1	690	0.0289268
Enc3	chr16:85337104-85337106(-)	1	691	0.0289268
Enc3	chr16:85640159-85640161(+)	1	692	0.0289268
Enc3	chr16:85913932-85913934(+)	1	693	0.0289268
Enc3	chr16:86010391-86010393(-)	1	694	0.0289268
Enc3	chr16:89505533-89505535(-)	1	695	0.0289268
Enc3	chr17_GL000205v2_random:101985-101987(-)	1	696	0.0289268
Enc3	chr17_KI270729v1_random:27725-27727(-)	1	697	0.0289268
Enc3	chr17_KI270729v1_random:5786-5788(-)	1	698	0.0289268
Enc3	chr17:11969263-11969265(+)	1	699	0.0289268
Enc3	chr17:16916112-16916114(+)	1	700	0.0289268
Enc3	chr17:17914202-17914204(+)	1	701	0.0289268
Enc3	chr17:20768824-20768826(+)	1	702	0.0289268
Enc3	chr17:21961430-21961432(-)	1	703	0.0289268
Enc3	chr17:21976146-21976148(-)	1	704	0.0289268
Enc3	chr17:21980690-21980692(+)	1	705	0.0289268
Enc3	chr17:27332982-27332984(-)	1	706	0.0289268
Enc3	chr17:28730172-28730174(-)	1	707	0.0289268
Enc3	chr17:29037999-29038001(-)	1	708	0.0289268
Enc3	chr17:34476726-34476728(+)	1	709	0.0289268
Enc3	chr17:34651799-34651801(+)	1	710	0.0289268
Enc3	chr17:35313455-35313457(-)	1	711	0.0289268
Enc3	chr17:35726723-35726725(-)	1	712	0.0289268
Enc3	chr17:44627289-44627291(+)	1	713	0.0289268
Enc3	chr17:44775997-44775999(-)	1	714	0.0289268
Enc3	chr17:57108880-57108882(+)	1	715	0.0289268
Enc3	chr17:62771939-62771941(+)	1	716	0.0289268
Enc3	chr17:73819910-73819912(+)	1	717	0.0289268
Enc3	chr17:74343925-74343927(-)	1	718	0.0289268
Enc3	chr17:76407052-76407054(-)	1	719	0.0289268
Enc3	chr17:78135325-78135327(+)	1	720	0.0289268
Enc3	chr17:78879757-78879759(-)	1	721	0.0289268
Enc3	chr17:79132121-79132123(-)	1	722	0.0289268
Enc3	chr17:79685804-79685806(-)	1	723	0.0289268
Enc3	chr17:80220784-80220786(+)	1	724	0.0289268
Enc3	chr17:82316571-82316573(+)	1	725	0.0289268
Enc3	chr17:82625346-82625348(+)	1	726	0.0289268
Enc3	chr18:108327-108329(+)	1	727	0.0289268
Enc3	chr18:13255178-13255180(+)	1	728	0.0289268
Enc3	chr18:21522378-21522380(-)	1	729	0.0289268
Enc3	chr18:23237322-23237324(-)	1	730	0.0289268
Enc3	chr18:25039826-25039828(-)	1	731	0.0289268
Enc3	chr18:32545742-32545744(+)	1	732	0.0289268
Enc3	chr18:3365378-3365380(-)	1	733	0.0289268
Enc3	chr18:37219565-37219567(+)	1	734	0.0289268
Enc3	chr18:39952730-39952732(+)	1	735	0.0289268
Enc3	chr18:42872555-42872557(-)	1	736	0.0289268
Enc3	chr18:47151482-47151484(+)	1	737	0.0289268
Enc3	chr18:48344299-48344301(-)	1	738	0.0289268
Enc3	chr18:59456551-59456553(-)	1	739	0.0289268
Enc3	chr18:59862911-59862913(-)	1	740	0.0289268
Enc3	chr18:7453063-7453065(-)	1	741	0.0289268
Enc3	chr19:10898627-10898629(-)	1	742	0.0289268
Enc3	chr19:1334752-1334754(-)	1	743	0.0289268
Enc3	chr19:1484440-1484442(-)	1	744	0.0289268
Enc3	chr19:15263890-15263892(-)	1	745	0.0289268
Enc3	chr19:15659190-15659192(-)	1	746	0.0289268
Enc3	chr19:16573409-16573411(-)	1	747	0.0289268
Enc3	chr19:17863050-17863052(+)	1	748	0.0289268
Enc3	chr19:3074304-3074306(+)	1	749	0.0289268
Enc3	chr19:3141182-3141184(+)	1	750	0.0289268
Enc3	chr19:32616752-32616754(+)	1	751	0.0289268
Enc3	chr19:3606867-3606869(-)	1	752	0.0289268
Enc3	chr19:38331695-38331697(-)	1	753	0.0289268
Enc3	chr19:41571759-41571761(+)	1	754	0.0289268
Enc3	chr19:4781715-4781717(-)	1	755	0.0289268
Enc3	chr19:48364562-48364564(-)	1	756	0.0289268
Enc3	chr19:48630267-48630269(+)	1	757	0.0289268
Enc3	chr19:55461179-55461181(+)	1	758	0.0289268
Enc3	chr19:56134344-56134346(-)	1	759	0.0289268
Enc3	chr19:56481701-56481703(+)	1	760	0.0289268
Enc3	chr19:6273948-6273950(-)	1	761	0.0289268
Enc3	chr19:9014590-9014592(+)	1	762	0.0289268
Enc3	chr19:925440-925442(-)	1	763	0.0289268
Enc3	chr2:103632137-103632139(+)	1	764	0.0289268
Enc3	chr2:11669045-11669047(+)	1	765	0.0289268
Enc3	chr2:119304563-119304565(+)	1	766	0.0289268
Enc3	chr2:120735722-120735724(+)	1	767	0.0289268
Enc3	chr2:127057508-127057510(-)	1	768	0.0289268
Enc3	chr2:133389752-133389754(-)	1	769	0.0289268
Enc3	chr2:135211454-135211456(+)	1	770	0.0289268
Enc3	chr2:146306904-146306906(-)	1	771	0.0289268
Enc3	chr2:152097941-152097943(-)	1	772	0.0289268
Enc3	chr2:165575356-165575358(+)	1	773	0.0289268
Enc3	chr2:16719615-16719617(-)	1	774	0.0289268
Enc3	chr2:173895878-173895880(-)	1	775	0.0289268
Enc3	chr2:176861068-176861070(-)	1	776	0.0289268
Enc3	chr2:183037703-183037705(+)	1	777	0.0289268
Enc3	chr2:18410952-18410954(+)	1	778	0.0289268
Enc3	chr2:186465747-186465749(-)	1	779	0.0289268
Enc3	chr2:196921890-196921892(-)	1	780	0.0289268
Enc3	chr2:209423752-209423754(-)	1	781	0.0289268
Enc3	chr2:219453090-219453092(+)	1	782	0.0289268
Enc3	chr2:219546026-219546028(-)	1	783	0.0289268
Enc3	chr2:22998252-22998254(+)	1	784	0.0289268
Enc3	chr2:2311054-2311056(+)	1	785	0.0289268
Enc3	chr2:231342272-231342274(-)	1	786	0.0289268
Enc3	chr2:234135900-234135902(+)	1	787	0.0289268
Enc3	chr2:25327447-25327449(-)	1	788	0.0289268
Enc3	chr2:27346585-27346587(-)	1	789	0.0289268
Enc3	chr2:32834805-32834807(-)	1	790	0.0289268
Enc3	chr2:37925608-37925610(-)	1	791	0.0289268
Enc3	chr2:4411237-4411239(+)	1	792	0.0289268
Enc3	chr2:52967864-52967866(-)	1	793	0.0289268
Enc3	chr2:68606403-68606405(-)	1	794	0.0289268
Enc3	chr2:71276709-71276711(+)	1	795	0.0289268
Enc3	chr2:72245931-72245933(-)	1	796	0.0289268
Enc3	chr2:74418556-74418558(-)	1	797	0.0289268
Enc3	chr2:74647175-74647177(-)	1	798	0.0289268
Enc3	chr2:8005073-8005075(+)	1	799	0.0289268
Enc3	chr2:89831084-89831086(+)	1	800	0.0289268
Enc3	chr2:89841075-89841077(-)	1	801	0.0289268
Enc3	chr2:96616526-96616528(+)	1	802	0.0289268
Enc3	chr20:18508120-18508122(-)	1	803	0.0289268
Enc3	chr20:23659727-23659729(-)	1	804	0.0289268
Enc3	chr20:23755485-23755487(-)	1	805	0.0289268
Enc3	chr20:31063108-31063110(-)	1	806	0.0289268
Enc3	chr20:31065000-31065002(-)	1	807	0.0289268
Enc3	chr20:31166616-31166618(-)	1	808	0.0289268
Enc3	chr20:35727347-35727349(+)	1	809	0.0289268
Enc3	chr20:38095127-38095129(-)	1	810	0.0289268
Enc3	chr20:38731588-38731590(-)	1	811	0.0289268
Enc3	chr20:44390783-44390785(+)	1	812	0.0289268
Enc3	chr20:48038115-48038117(-)	1	813	0.0289268
Enc3	chr20:48210392-48210394(-)	1	814	0.0289268
Enc3	chr20:48234302-48234304(-)	1	815	0.0289268
Enc3	chr20:4990658-4990660(-)	1	816	0.0289268
Enc3	chr20:50691381-50691383(+)	1	817	0.0289268
Enc3	chr20:6165283-6165285(+)	1	818	0.0289268
Enc3	chr20:63924724-63924726(+)	1	819	0.0289268
Enc3	chr21:10416354-10416356(+)	1	820	0.0289268
Enc3	chr21:29606931-29606933(+)	1	821	0.0289268
Enc3	chr21:34668442-34668444(+)	1	822	0.0289268
Enc3	chr21:35234934-35234936(-)	1	823	0.0289268
Enc3	chr21:39001311-39001313(-)	1	824	0.0289268
Enc3	chr21:40053313-40053315(+)	1	825	0.0289268
Enc3	chr21:41816927-41816929(-)	1	826	0.0289268
Enc3	chr21:41974076-41974078(+)	1	827	0.0289268
Enc3	chr21:45318884-45318886(+)	1	828	0.0289268
Enc3	chr22_KI270732v1_random:29751-29753(+)	1	829	0.0289268
Enc3	chr22:17989303-17989305(+)	1	830	0.0289268
Enc3	chr22:20786608-20786610(+)	1	831	0.0289268
Enc3	chr22:21652453-21652455(-)	1	832	0.0289268
Enc3	chr22:22357512-22357514(-)	1	833	0.0289268
Enc3	chr22:22431719-22431721(-)	1	834	0.0289268
Enc3	chr22:22815546-22815548(-)	1	835	0.0289268
Enc3	chr22:23837541-23837543(+)	1	836	0.0289268
Enc3	chr22:24406494-24406496(-)	1	837	0.0289268
Enc3	chr22:26957164-26957166(-)	1	838	0.0289268
Enc3	chr22:32271178-32271180(-)	1	839	0.0289268
Enc3	chr22:35067556-35067558(-)	1	840	0.0289268
Enc3	chr22:35300668-35300670(-)	1	841	0.0289268
Enc3	chr22:37879437-37879439(+)	1	842	0.0289268
Enc3	chr22:41122268-41122270(-)	1	843	0.0289268
Enc3	chr22:45906937-45906939(-)	1	844	0.0289268
Enc3	chr22:45932835-45932837(+)	1	845	0.0289268
Enc3	chr22:50257890-50257892(-)	1	846	0.0289268
Enc3	chr3:10009117-10009119(-)	1	847	0.0289268
Enc3	chr3:10248260-10248262(+)	1	848	0.0289268
Enc3	chr3:10937925-10937927(+)	1	849	0.0289268
Enc3	chr3:113272310-113272312(+)	1	850	0.0289268
Enc3	chr3:11720512-11720514(-)	1	851	0.0289268
Enc3	chr3:120607331-120607333(-)	1	852	0.0289268
Enc3	chr3:123705379-123705381(-)	1	853	0.0289268
Enc3	chr3:12561038-12561040(+)	1	854	0.0289268
Enc3	chr3:12968667-12968669(-)	1	855	0.0289268
Enc3	chr3:132383490-132383492(+)	1	856	0.0289268
Enc3	chr3:13311853-13311855(+)	1	857	0.0289268
Enc3	chr3:136155159-136155161(-)	1	858	0.0289268
Enc3	chr3:14276796-14276798(+)	1	859	0.0289268
Enc3	chr3:155072805-155072807(+)	1	860	0.0289268
Enc3	chr3:165756988-165756990(-)	1	861	0.0289268
Enc3	chr3:169663172-169663174(-)	1	862	0.0289268
Enc3	chr3:170959687-170959689(-)	1	863	0.0289268
Enc3	chr3:173317001-173317003(-)	1	864	0.0289268
Enc3	chr3:178334499-178334501(-)	1	865	0.0289268
Enc3	chr3:185473176-185473178(+)	1	866	0.0289268
Enc3	chr3:186947378-186947380(+)	1	867	0.0289268
Enc3	chr3:194396142-194396144(-)	1	868	0.0289268
Enc3	chr3:194541705-194541707(+)	1	869	0.0289268
Enc3	chr3:196140385-196140387(+)	1	870	0.0289268
Enc3	chr3:25202315-25202317(-)	1	871	0.0289268
Enc3	chr3:45830719-45830721(+)	1	872	0.0289268
Enc3	chr3:45881386-45881388(+)	1	873	0.0289268
Enc3	chr3:49813995-49813997(+)	1	874	0.0289268
Enc3	chr3:51244511-51244513(-)	1	875	0.0289268
Enc3	chr3:51277990-51277992(-)	1	876	0.0289268
Enc3	chr3:51982513-51982515(+)	1	877	0.0289268
Enc3	chr3:57722436-57722438(+)	1	878	0.0289268
Enc3	chr3:58054095-58054097(+)	1	879	0.0289268
Enc3	chr3:58060027-58060029(-)	1	880	0.0289268
Enc3	chr3:59920985-59920987(+)	1	881	0.0289268
Enc3	chr3:72907608-72907610(+)	1	882	0.0289268
Enc3	chr3:76814304-76814306(+)	1	883	0.0289268
Enc3	chr3:78810142-78810144(+)	1	884	0.0289268
Enc3	chr3:94594872-94594874(-)	1	885	0.0289268
Enc3	chr3:97963185-97963187(-)	1	886	0.0289268
Enc3	chr4:125076167-125076169(-)	1	887	0.0289268
Enc3	chr4:127972317-127972319(+)	1	888	0.0289268
Enc3	chr4:128062266-128062268(+)	1	889	0.0289268
Enc3	chr4:135334621-135334623(-)	1	890	0.0289268
Enc3	chr4:139956632-139956634(-)	1	891	0.0289268
Enc3	chr4:149640811-149640813(-)	1	892	0.0289268
Enc3	chr4:154505797-154505799(-)	1	893	0.0289268
Enc3	chr4:156965014-156965016(+)	1	894	0.0289268
Enc3	chr4:172767942-172767944(+)	1	895	0.0289268
Enc3	chr4:178692171-178692173(-)	1	896	0.0289268
Enc3	chr4:183554408-183554410(+)	1	897	0.0289268
Enc3	chr4:184115771-184115773(-)	1	898	0.0289268
Enc3	chr4:184813832-184813834(+)	1	899	0.0289268
Enc3	chr4:186068071-186068073(-)	1	900	0.0289268
Enc3	chr4:186190982-186190984(-)	1	901	0.0289268
Enc3	chr4:188631610-188631612(-)	1	902	0.0289268
Enc3	chr4:2459185-2459187(+)	1	903	0.0289268
Enc3	chr4:28550093-28550095(+)	1	904	0.0289268
Enc3	chr4:31651763-31651765(-)	1	905	0.0289268
Enc3	chr4:3293857-3293859(-)	1	906	0.0289268
Enc3	chr4:33578426-33578428(+)	1	907	0.0289268
Enc3	chr4:37245649-37245651(+)	1	908	0.0289268
Enc3	chr4:41629747-41629749(+)	1	909	0.0289268
Enc3	chr4:49091887-49091889(-)	1	910	0.0289268
Enc3	chr4:49102486-49102488(-)	1	911	0.0289268
Enc3	chr4:49118990-49118992(+)	1	912	0.0289268
Enc3	chr4:49137168-49137170(-)	1	913	0.0289268
Enc3	chr4:49139762-49139764(+)	1	914	0.0289268
Enc3	chr4:49575358-49575360(+)	1	915	0.0289268
Enc3	chr4:49640628-49640630(+)	1	916	0.0289268
Enc3	chr4:56295929-56295931(-)	1	917	0.0289268
Enc3	chr4:6147228-6147230(+)	1	918	0.0289268
Enc3	chr4:6325127-6325129(+)	1	919	0.0289268
Enc3	chr4:6376799-6376801(-)	1	920	0.0289268
Enc3	chr4:7068502-7068504(-)	1	921	0.0289268
Enc3	chr4:74098431-74098433(-)	1	922	0.0289268
Enc3	chr4:77819017-77819019(-)	1	923	0.0289268
Enc3	chr4:8592721-8592723(+)	1	924	0.0289268
Enc3	chr5:111096607-111096609(+)	1	925	0.0289268
Enc3	chr5:12154090-12154092(+)	1	926	0.0289268
Enc3	chr5:122493585-122493587(-)	1	927	0.0289268
Enc3	chr5:132271077-132271079(+)	1	928	0.0289268
Enc3	chr5:133112620-133112622(+)	1	929	0.0289268
Enc3	chr5:134123207-134123209(-)	1	930	0.0289268
Enc3	chr5:137592769-137592771(+)	1	931	0.0289268
Enc3	chr5:138923834-138923836(+)	1	932	0.0289268
Enc3	chr5:141513741-141513743(+)	1	933	0.0289268
Enc3	chr5:142171407-142171409(-)	1	934	0.0289268
Enc3	chr5:14265816-14265818(-)	1	935	0.0289268
Enc3	chr5:146500281-146500283(-)	1	936	0.0289268
Enc3	chr5:149245386-149245388(-)	1	937	0.0289268
Enc3	chr5:149456452-149456454(+)	1	938	0.0289268
Enc3	chr5:1551703-1551705(+)	1	939	0.0289268
Enc3	chr5:157390698-157390700(+)	1	940	0.0289268
Enc3	chr5:157637755-157637757(+)	1	941	0.0289268
Enc3	chr5:16856720-16856722(+)	1	942	0.0289268
Enc3	chr5:170335593-170335595(-)	1	943	0.0289268
Enc3	chr5:172287231-172287233(-)	1	944	0.0289268
Enc3	chr5:173788399-173788401(+)	1	945	0.0289268
Enc3	chr5:174070863-174070865(+)	1	946	0.0289268
Enc3	chr5:174537222-174537224(-)	1	947	0.0289268
Enc3	chr5:174728071-174728073(-)	1	948	0.0289268
Enc3	chr5:176635699-176635701(+)	1	949	0.0289268
Enc3	chr5:178405208-178405210(-)	1	950	0.0289268
Enc3	chr5:180101065-180101067(-)	1	951	0.0289268
Enc3	chr5:18647277-18647279(-)	1	952	0.0289268
Enc3	chr5:26009038-26009040(+)	1	953	0.0289268
Enc3	chr5:3218275-3218277(+)	1	954	0.0289268
Enc3	chr5:34434437-34434439(-)	1	955	0.0289268
Enc3	chr5:36069755-36069757(-)	1	956	0.0289268
Enc3	chr5:36140669-36140671(+)	1	957	0.0289268
Enc3	chr5:45016110-45016112(+)	1	958	0.0289268
Enc3	chr5:52989318-52989320(-)	1	959	0.0289268
Enc3	chr5:61541005-61541007(-)	1	960	0.0289268
Enc3	chr5:65724756-65724758(-)	1	961	0.0289268
Enc3	chr5:74867015-74867017(-)	1	962	0.0289268
Enc3	chr5:7755305-7755307(-)	1	963	0.0289268
Enc3	chr5:80213595-80213597(-)	1	964	0.0289268
Enc3	chr6:107965055-107965057(+)	1	965	0.0289268
Enc3	chr6:121921376-121921378(+)	1	966	0.0289268
Enc3	chr6:123575576-123575578(-)	1	967	0.0289268
Enc3	chr6:12450791-12450793(+)	1	968	0.0289268
Enc3	chr6:125198090-125198092(+)	1	969	0.0289268
Enc3	chr6:130497054-130497056(-)	1	970	0.0289268
Enc3	chr6:1311767-1311769(+)	1	971	0.0289268
Enc3	chr6:134874202-134874204(-)	1	972	0.0289268
Enc3	chr6:144977379-144977381(-)	1	973	0.0289268
Enc3	chr6:150978744-150978746(-)	1	974	0.0289268
Enc3	chr6:151763853-151763855(-)	1	975	0.0289268
Enc3	chr6:157435228-157435230(-)	1	976	0.0289268
Enc3	chr6:160393048-160393050(-)	1	977	0.0289268
Enc3	chr6:162485624-162485626(+)	1	978	0.0289268
Enc3	chr6:163946561-163946563(-)	1	979	0.0289268
Enc3	chr6:16624304-16624306(-)	1	980	0.0289268
Enc3	chr6:170714659-170714661(-)	1	981	0.0289268
Enc3	chr6:22056433-22056435(-)	1	982	0.0289268
Enc3	chr6:26358000-26358002(+)	1	983	0.0289268
Enc3	chr6:306771-306773(+)	1	984	0.0289268
Enc3	chr6:30771502-30771504(-)	1	985	0.0289268
Enc3	chr6:31126680-31126682(+)	1	986	0.0289268
Enc3	chr6:31272346-31272348(+)	1	987	0.0289268
Enc3	chr6:31711241-31711243(-)	1	988	0.0289268
Enc3	chr6:32048677-32048679(+)	1	989	0.0289268
Enc3	chr6:33428771-33428773(+)	1	990	0.0289268
Enc3	chr6:34010361-34010363(-)	1	991	0.0289268
Enc3	chr6:35730481-35730483(-)	1	992	0.0289268
Enc3	chr6:35867734-35867736(+)	1	993	0.0289268
Enc3	chr6:41545319-41545321(-)	1	994	0.0289268
Enc3	chr6:56433029-56433031(-)	1	995	0.0289268
Enc3	chr6:73661810-73661812(-)	1	996	0.0289268
Enc3	chr6:76761045-76761047(-)	1	997	0.0289268
Enc3	chr7:102002776-102002778(-)	1	998	0.0289268
Enc3	chr7:10223793-10223795(+)	1	999	0.0289268
Enc3	chr7:105341129-105341131(-)	1	1000	0.0289268
Enc3	chr7:106285347-106285349(-)	1	1001	0.0289268
Enc3	chr7:108855872-108855874(-)	1	1002	0.0289268
Enc3	chr7:113553725-113553727(-)	1	1003	0.0289268
Enc3	chr7:120855044-120855046(-)	1	1004	0.0289268
Enc3	chr7:120859565-120859567(+)	1	1005	0.0289268
Enc3	chr7:134516257-134516259(-)	1	1006	0.0289268
Enc3	chr7:139195214-139195216(-)	1	1007	0.0289268
Enc3	chr7:151029219-151029221(-)	1	1008	0.0289268
Enc3	chr7:155497827-155497829(+)	1	1009	0.0289268
Enc3	chr7:156605045-156605047(-)	1	1010	0.0289268
Enc3	chr7:2320079-2320081(+)	1	1011	0.0289268
Enc3	chr7:2503037-2503039(-)	1	1012	0.0289268
Enc3	chr7:27097051-27097053(-)	1	1013	0.0289268
Enc3	chr7:33905882-33905884(+)	1	1014	0.0289268
Enc3	chr7:35722220-35722222(-)	1	1015	0.0289268
Enc3	chr7:3655823-3655825(+)	1	1016	0.0289268
Enc3	chr7:4073199-4073201(+)	1	1017	0.0289268
Enc3	chr7:46412141-46412143(+)	1	1018	0.0289268
Enc3	chr7:56051812-56051814(+)	1	1019	0.0289268
Enc3	chr7:56234039-56234041(+)	1	1020	0.0289268
Enc3	chr7:635902-635904(+)	1	1021	0.0289268
Enc3	chr7:64371734-64371736(+)	1	1022	0.0289268
Enc3	chr7:65062461-65062463(+)	1	1023	0.0289268
Enc3	chr7:66682932-66682934(+)	1	1024	0.0289268
Enc3	chr7:68504072-68504074(+)	1	1025	0.0289268
Enc3	chr7:69967815-69967817(+)	1	1026	0.0289268
Enc3	chr7:72577502-72577504(-)	1	1027	0.0289268
Enc3	chr7:74617346-74617348(-)	1	1028	0.0289268
Enc3	chr7:8599721-8599723(+)	1	1029	0.0289268
Enc3	chr8:101414358-101414360(-)	1	1030	0.0289268
Enc3	chr8:109646815-109646817(-)	1	1031	0.0289268
Enc3	chr8:11420588-11420590(+)	1	1032	0.0289268
Enc3	chr8:122386690-122386692(-)	1	1033	0.0289268
Enc3	chr8:123073503-123073505(+)	1	1034	0.0289268
Enc3	chr8:135424499-135424501(-)	1	1035	0.0289268
Enc3	chr8:144467646-144467648(-)	1	1036	0.0289268
Enc3	chr8:21077827-21077829(-)	1	1037	0.0289268
Enc3	chr8:22639512-22639514(-)	1	1038	0.0289268
Enc3	chr8:22987271-22987273(+)	1	1039	0.0289268
Enc3	chr8:26274104-26274106(-)	1	1040	0.0289268
Enc3	chr8:33737116-33737118(-)	1	1041	0.0289268
Enc3	chr8:3460076-3460078(+)	1	1042	0.0289268
Enc3	chr8:4587907-4587909(+)	1	1043	0.0289268
Enc3	chr8:68042655-68042657(+)	1	1044	0.0289268
Enc3	chr8:68586675-68586677(+)	1	1045	0.0289268
Enc3	chr8:70940225-70940227(-)	1	1046	0.0289268
Enc3	chr8:73651326-73651328(+)	1	1047	0.0289268
Enc3	chr8:73971774-73971776(+)	1	1048	0.0289268
Enc3	chr8:7418307-7418309(-)	1	1049	0.0289268
Enc3	chr8:77109829-77109831(+)	1	1050	0.0289268
Enc3	chr8:9620047-9620049(-)	1	1051	0.0289268
Enc3	chr8:98194245-98194247(+)	1	1052	0.0289268
Enc3	chr9:108960191-108960193(+)	1	1053	0.0289268
Enc3	chr9:109752743-109752745(-)	1	1054	0.0289268
Enc3	chr9:111999516-111999518(+)	1	1055	0.0289268
Enc3	chr9:115046770-115046772(+)	1	1056	0.0289268
Enc3	chr9:115149357-115149359(-)	1	1057	0.0289268
Enc3	chr9:125448067-125448069(+)	1	1058	0.0289268
Enc3	chr9:130407513-130407515(+)	1	1059	0.0289268
Enc3	chr9:130547533-130547535(-)	1	1060	0.0289268
Enc3	chr9:130661027-130661029(+)	1	1061	0.0289268
Enc3	chr9:130921161-130921163(+)	1	1062	0.0289268
Enc3	chr9:133495239-133495241(+)	1	1063	0.0289268
Enc3	chr9:134619342-134619344(+)	1	1064	0.0289268
Enc3	chr9:137422934-137422936(+)	1	1065	0.0289268
Enc3	chr9:137431352-137431354(+)	1	1066	0.0289268
Enc3	chr9:19409672-19409674(-)	1	1067	0.0289268
Enc3	chr9:31597726-31597728(-)	1	1068	0.0289268
Enc3	chr9:32847403-32847405(-)	1	1069	0.0289268
Enc3	chr9:37968373-37968375(+)	1	1070	0.0289268
Enc3	chr9:4011874-4011876(+)	1	1071	0.0289268
Enc3	chr9:43247081-43247083(+)	1	1072	0.0289268
Enc3	chr9:76610686-76610688(-)	1	1073	0.0289268
Enc3	chr9:79183736-79183738(-)	1	1074	0.0289268
Enc3	chr9:81722478-81722480(-)	1	1075	0.0289268
Enc3	chr9:82489067-82489069(-)	1	1076	0.0289268
Enc3	chr9:91683091-91683093(+)	1	1077	0.0289268
Enc3	chr9:94374512-94374514(+)	1	1078	0.0289268
Enc3	chr9:96268196-96268198(+)	1	1079	0.0289268
Enc3	chr9:99003791-99003793(+)	1	1080	0.0289268
Enc3	chr9:99461924-99461926(+)	1	1081	0.0289268
Enc3	chrUn_GL000216v2:80258-80260(+)	1	1082	0.0289268
Enc3	chrUn_GL000218v1:40721-40723(-)	1	1083	0.0289268
Enc3	chrUn_KI270467v1:2425-2427(+)	1	1084	0.0289268
Enc3	chrX:118116604-118116606(+)	1	1085	0.0289268
Enc3	chrX:119573965-119573967(-)	1	1086	0.0289268
Enc3	chrX:13801816-13801818(+)	1	1087	0.0289268
Enc3	chrX:151679522-151679524(+)	1	1088	0.0289268
Enc3	chrX:153091976-153091978(+)	1	1089	0.0289268
Enc3	chrX:153641011-153641013(-)	1	1090	0.0289268
Enc3	chrX:21238121-21238123(+)	1	1091	0.0289268
Enc3	chrX:43594372-43594374(+)	1	1092	0.0289268
Enc3	chrX:48819815-48819817(+)	1	1093	0.0289268
Enc3	chrX:53090866-53090868(-)	1	1094	0.0289268
Enc3	chrX:53714737-53714739(-)	1	1095	0.0289268
Enc3	chrX:70159561-70159563(-)	1	1096	0.0289268
Enc3	chrX:72028532-72028534(+)	1	1097	0.0289268
Enc3	chrX:72377051-72377053(-)	1	1098	0.0289268
Enc3	chrX:83521964-83521966(+)	1	1099	0.0289268
Enc3	chrY:11687973-11687975(-)	1	1100	0.0289268
Enc3	chrY:11747743-11747745(+)	1	1101	0.0289268
Pf80	chr1:114009178-114009180(+)	1	13	0.952381
Pf80	chr1:194127683-194127685(+)	1	14	0.952381
Pf80	chr1:227741575-227741577(-)	1	15	0.952381
Pf80	chr10:133787415-133787417(+)	1	16	0.952381
Pf80	chr11:67820189-67820191(-)	1	17	0.952381
Pf80	chr11:71772448-71772450(+)	1	18	0.952381
Pf80	chr14:33551426-33551428(-)	1	19	0.952381
Pf80	chr14:96380929-96380931(+)	1	20	0.952381
Pf80	chr18:69075530-69075532(-)	1	21	0.952381
Pf80	chr19:48239951-48239953(+)	1	22	0.952381
Pf80	chr2:3693604-3693606(+)	1	23	0.952381
Pf80	chr20:64024708-64024710(-)	1	24	0.952381
Pf80	chr22:35899815-35899817(+)	1	25	0.952381
Pf80	chr4:53831037-53831039(+)	1	26	0.952381
Pf80	chr5:144740877-144740879(+)	1	27	0.952381
Pf80	chr5:44347372-44347374(+)	1	28	0.952381
Pf80	chr6:102115993-102115995(-)	1	29	0.952381
Pf80	chr6:130051258-130051260(-)	1	30	0.952381
Pf80	chr7:79582212-79582214(-)	1	31	0.952381
Pf80	chr7:90001009-90001011(+)	1	32	0.952381
Pf80	chr9:119801024-119801026(+)	1	33	0.952381
Phic31	chr1:116406432-116406434(-)	1	72	0.19084
Phic31	chr1:122778344-122778346(-)	1	73	0.19084
Phic31	chr1:156668931-156668933(-)	1	74	0.19084
Phic31	chr1:162344577-162344579(+)	1	75	0.19084
Phic31	chr1:165235521-165235523(-)	1	76	0.19084
Phic31	chr1:165858815-165858817(+)	1	77	0.19084
Phic31	chr1:206518877-206518879(-)	1	78	0.19084
Phic31	chr1:229597626-229597628(+)	1	79	0.19084
Phic31	chr1:239716801-239716803(-)	1	80	0.19084
Phic31	chr1:24127711-24127713(+)	1	81	0.19084
Phic31	chr1:26845161-26845163(-)	1	82	0.19084
Phic31	chr1:41390955-41390957(+)	1	83	0.19084
Phic31	chr1:72822184-72822186(-)	1	84	0.19084
Phic31	chr1:7410733-7410735(+)	1	85	0.19084
Phic31	chr1:98827090-98827092(-)	1	86	0.19084
Phic31	chr10:118270790-118270792(+)	1	87	0.19084
Phic31	chr10:129222208-129222210(-)	1	88	0.19084
Phic31	chr10:2656417-2656419(-)	1	89	0.19084
Phic31	chr10:36021222-36021224(-)	1	90	0.19084
Phic31	chr10:71187545-71187547(+)	1	91	0.19084
Phic31	chr10:72858539-72858541(-)	1	92	0.19084
Phic31	chr10:91172264-91172266(+)	1	93	0.19084
Phic31	chr11:103807702-103807704(-)	1	94	0.19084
Phic31	chr11:118713545-118713547(+)	1	95	0.19084
Phic31	chr11:133103873-133103875(-)	1	96	0.19084
Phic31	chr11:14442252-14442254(+)	1	97	0.19084
Phic31	chr11:17369007-17369009(-)	1	98	0.19084
Phic31	chr11:42428290-42428292(+)	1	99	0.19084
Phic31	chr11:45252302-45252304(+)	1	100	0.19084
Phic31	chr11:64523549-64523551(-)	1	101	0.19084
Phic31	chr11:77138048-77138050(+)	1	102	0.19084
Phic31	chr11:96580107-96580109(-)	1	103	0.19084
Phic31	chr12:13037786-13037788(-)	1	104	0.19084
Phic31	chr12:25518597-25518599(+)	1	105	0.19084
Phic31	chr12:256694-256696(-)	1	106	0.19084
Phic31	chr12:34383962-34383964(-)	1	107	0.19084
Phic31	chr12:50413235-50413237(+)	1	108	0.19084
Phic31	chr12:93591693-93591695(-)	1	109	0.19084
Phic31	chr13:72993280-72993282(+)	1	110	0.19084
Phic31	chr13:90663166-90663168(-)	1	111	0.19084
Phic31	chr14_GL000225v1_random:29100-29102(+)	1	112	0.19084
Phic31	chr14:101899373-101899375(+)	1	113	0.19084
Phic31	chr14:104836813-104836815(+)	1	114	0.19084
Phic31	chr14:104908753-104908755(+)	1	115	0.19084
Phic31	chr14:55526061-55526063(-)	1	116	0.19084
Phic31	chr14:99802837-99802839(-)	1	117	0.19084
Phic31	chr15:101541337-101541339(+)	1	118	0.19084
Phic31	chr15:101736369-101736371(+)	1	119	0.19084
Phic31	chr15:74351606-74351608(+)	1	120	0.19084
Phic31	chr15:75926250-75926252(-)	1	121	0.19084
Phic31	chr15:90084586-90084588(-)	1	122	0.19084
Phic31	chr15:99323072-99323074(-)	1	123	0.19084
Phic31	chr16:14138475-14138477(-)	1	124	0.19084
Phic31	chr16:35217481-35217483(-)	1	125	0.19084
Phic31	chr16:74297011-74297013(-)	1	126	0.19084
Phic31	chr16:81474757-81474759(-)	1	127	0.19084
Phic31	chr17:160780-160782(+)	1	128	0.19084
Phic31	chr17:50501714-50501716(+)	1	129	0.19084
Phic31	chr17:53599568-53599570(+)	1	130	0.19084
Phic31	chr17:55616882-55616884(-)	1	131	0.19084
Phic31	chr17:58185188-58185190(-)	1	132	0.19084
Phic31	chr17:63998160-63998162(-)	1	133	0.19084
Phic31	chr17:72609801-72609803(-)	1	134	0.19084
Phic31	chr17:979732-979734(+)	1	135	0.19084
Phic31	chr18:27184273-27184275(+)	1	136	0.19084
Phic31	chr18:60208434-60208436(-)	1	137	0.19084
Phic31	chr19:16226907-16226909(-)	1	138	0.19084
Phic31	chr19:2587387-2587389(+)	1	139	0.19084
Phic31	chr19:29212669-29212671(-)	1	140	0.19084
Phic31	chr19:3093257-3093259(-)	1	141	0.19084
Phic31	chr19:34681705-34681707(-)	1	142	0.19084
Phic31	chr19:44059864-44059866(-)	1	143	0.19084	TRUE
Phic31	chr19:54794611-54794613(+)	1	144	0.19084
Phic31	chr19:58563578-58563580(+)	1	145	0.19084
Phic31	chr19:7867262-7867264(-)	1	146	0.19084
Phic31	chr19:7944628-7944630(+)	1	147	0.19084
Phic31	chr19:8888945-8888947(+)	1	148	0.19084
Phic31	chr2:132373805-132373807(-)	1	149	0.19084
Phic31	chr2:147844178-147844180(-)	1	150	0.19084
Phic31	chr2:15420304-15420306(+)	1	151	0.19084
Phic31	chr2:2474937-2474939(-)	1	152	0.19084
Phic31	chr2:89764807-89764809(-)	1	153	0.19084
Phic31	chr2:98084528-98084530(-)	1	154	0.19084
Phic31	chr2:98189592-98189594(-)	1	155	0.19084
Phic31	chr20:45882503-45882505(-)	1	156	0.19084
Phic31	chr20:63816048-63816050(+)	1	157	0.19084
Phic31	chr21:8228645-8228647(-)	1	158	0.19084
Phic31	chr22:22935310-22935312(-)	1	159	0.19084
Phic31	chr22:23457018-23457020(-)	1	160	0.19084
Phic31	chr22:27009232-27009234(+)	1	161	0.19084
Phic31	chr22:31978465-31978467(-)	1	162	0.19084
Phic31	chr22:37129895-37129897(-)	1	163	0.19084
Phic31	chr22:48617904-48617906(+)	1	164	0.19084
Phic31	chr3:120420175-120420177(+)	1	165	0.19084
Phic31	chr3:126406613-126406615(-)	1	166	0.19084
Phic31	chr3:128193404-128193406(-)	1	167	0.19084
Phic31	chr3:130094017-130094019(+)	1	168	0.19084
Phic31	chr3:152472556-152472558(-)	1	169	0.19084
Phic31	chr3:175450586-175450588(-)	1	170	0.19084
Phic31	chr3:180036435-180036437(+)	1	171	0.19084
Phic31	chr3:40251914-40251916(-)	1	172	0.19084
Phic31	chr3:9752867-9752869(-)	1	173	0.19084
Phic31	chr4:115975884-115975886(+)	1	174	0.19084
Phic31	chr4:116730032-116730034(+)	1	175	0.19084
Phic31	chr4:144440941-144440943(-)	1	176	0.19084
Phic31	chr4:147562672-147562674(-)	1	177	0.19084
Phic31	chr4:171093969-171093971(+)	1	178	0.19084
Phic31	chr4:178196296-178196298(-)	1	179	0.19084
Phic31	chr4:182864980-182864982(+)	1	180	0.19084
Phic31	chr4:99308549-99308551(-)	1	181	0.19084
Phic31	chr5:122970156-122970158(+)	1	182	0.19084
Phic31	chr5:124015640-124015642(+)	1	183	0.19084
Phic31	chr5:150817659-150817661(+)	1	184	0.19084
Phic31	chr5:157923713-157923715(-)	1	185	0.19084
Phic31	chr5:181100839-181100841(+)	1	186	0.19084
Phic31	chr5:24362014-24362016(+)	1	187	0.19084
Phic31	chr5:81874133-81874135(+)	1	188	0.19084
Phic31	chr6:134145824-134145826(+)	1	189	0.19084
Phic31	chr6:157525069-157525071(-)	1	190	0.19084
Phic31	chr6:169581756-169581758(+)	1	191	0.19084
Phic31	chr6:31559908-31559910(-)	1	192	0.19084
Phic31	chr6:40747157-40747159(-)	1	193	0.19084
Phic31	chr6:41439316-41439318(-)	1	194	0.19084
Phic31	chr6:46874804-46874806(-)	1	195	0.19084
Phic31	chr6:7204445-7204447(+)	1	196	0.19084
Phic31	chr6:93511364-93511366(+)	1	197	0.19084
Phic31	chr7:100584461-100584463(-)	1	198	0.19084
Phic31	chr7:100647344-100647346(-)	1	199	0.19084
Phic31	chr7:141370476-141370478(+)	1	200	0.19084
Phic31	chr7:142813012-142813014(-)	1	201	0.19084
Phic31	chr7:145002391-145002393(-)	1	202	0.19084
Phic31	chr7:149824447-149824449(-)	1	203	0.19084
Phic31	chr7:159291128-159291130(-)	1	204	0.19084
Phic31	chr7:18759525-18759527(+)	1	205	0.19084
Phic31	chr7:41964154-41964156(+)	1	206	0.19084	TRUE
Phic31	chr7:47042229-47042231(-)	1	207	0.19084
Phic31	chr7:75602035-75602037(-)	1	208	0.19084
Phic31	chr7:76445472-76445474(+)	1	209	0.19084
Phic31	chr8:125242262-125242264(+)	1	210	0.19084
Phic31	chr8:125744365-125744367(+)	1	211	0.19084
Phic31	chr8:132460756-132460758(-)	1	212	0.19084
Phic31	chr8:140590822-140590824(-)	1	213	0.19084
Phic31	chr8:62038745-62038747(-)	1	214	0.19084
Phic31	chr8:80079180-80079182(-)	1	215	0.19084
Phic31	chr8:9799584-9799586(+)	1	216	0.19084
Phic31	chr9:129862152-129862154(+)	1	217	0.19084
Phic31	chr9:134190782-134190784(-)	1	218	0.19084
Phic31	chr9:71359554-71359556(-)	1	219	0.19084
Phic31	chr9:79374830-79374832(-)	1	220	0.19084
Phic31	chr9:98255763-98255765(-)	1	221	0.19084
Phic31	chrM:10705-10707(+)	1	222	0.19084
Phic31	chrUn_GL000220v1:144838-144840(+)	1	223	0.19084
Phic31	chrX:132174372-132174374(+)	1	224	0.19084
Phic31	chrX:154437219-154437221(+)	1	225	0.19084
Phic31	chrX:437445-437447(+)	1	226	0.19084
Phic31	chrX:52838276-52838278(+)	1	227	0.19084
Phic31	chrX:6794253-6794255(+)	1	228	0.19084
Phic31	chrX:73627641-73627643(-)	1	229	0.19084
Sp56	chr1:104275169-104275171(-)	1	124	0.161551
Sp56	chr1:105287915-105287917(-)	1	125	0.161551
Sp56	chr1:105818316-105818318(-)	1	126	0.161551
Sp56	chr1:114342496-114342498(+)	1	127	0.161551
Sp56	chr1:152079039-152079041(-)	1	128	0.161551
Sp56	chr1:152915485-152915487(+)	1	129	0.161551
Sp56	chr1:154101325-154101327(+)	1	130	0.161551
Sp56	chr1:154554524-154554526(-)	1	131	0.161551
Sp56	chr1:155975696-155975698(-)	1	132	0.161551
Sp56	chr1:160965138-160965140(+)	1	133	0.161551
Sp56	chr1:164245214-164245216(-)	1	134	0.161551
Sp56	chr1:177059933-177059935(+)	1	135	0.161551
Sp56	chr1:177827983-177827985(+)	1	136	0.161551
Sp56	chr1:186050423-186050425(+)	1	137	0.161551
Sp56	chr1:1907193-1907195(-)	1	138	0.161551
Sp56	chr1:190937086-190937088(+)	1	139	0.161551
Sp56	chr1:197139229-197139231(-)	1	140	0.161551
Sp56	chr1:212596212-212596214(-)	1	141	0.161551
Sp56	chr1:216622187-216622189(+)	1	142	0.161551
Sp56	chr1:232342831-232342833(+)	1	143	0.161551
Sp56	chr1:23964562-23964564(+)	1	144	0.161551
Sp56	chr1:241360343-241360345(+)	1	145	0.161551
Sp56	chr1:2444531-2444533(-)	1	146	0.161551
Sp56	chr1:245420064-245420066(+)	1	147	0.161551
Sp56	chr1:245938801-245938803(+)	1	148	0.161551
Sp56	chr1:27888736-27888738(+)	1	149	0.161551
Sp56	chr1:28656423-28656425(+)	1	150	0.161551
Sp56	chr1:29320026-29320028(+)	1	151	0.161551
Sp56	chr1:31563905-31563907(-)	1	152	0.161551
Sp56	chr1:35167235-35167237(+)	1	153	0.161551
Sp56	chr1:37688139-37688141(-)	1	154	0.161551
Sp56	chr1:38161435-38161437(+)	1	155	0.161551
Sp56	chr1:38809285-38809287(+)	1	156	0.161551
Sp56	chr1:39604149-39604151(-)	1	157	0.161551
Sp56	chr1:49956922-49956924(+)	1	158	0.161551
Sp56	chr1:63943679-63943681(+)	1	159	0.161551
Sp56	chr1:65660226-65660228(+)	1	160	0.161551
Sp56	chr1:78213588-78213590(-)	1	161	0.161551
Sp56	chr1:81826651-81826653(+)	1	162	0.161551
Sp56	chr1:85968108-85968110(+)	1	163	0.161551
Sp56	chr1:95778378-95778380(-)	1	164	0.161551
Sp56	chr10:114590953-114590955(+)	1	165	0.161551
Sp56	chr10:118838144-118838146(+)	1	166	0.161551
Sp56	chr10:1738912-1738914(-)	1	167	0.161551
Sp56	chr10:1959175-1959177(+)	1	168	0.161551
Sp56	chr10:34034878-34034880(+)	1	169	0.161551
Sp56	chr10:37776789-37776791(+)	1	170	0.161551
Sp56	chr10:488094-488096(-)	1	171	0.161551
Sp56	chr10:49224539-49224541(+)	1	172	0.161551
Sp56	chr10:57283852-57283854(-)	1	173	0.161551
Sp56	chr10:67511123-67511125(+)	1	174	0.161551
Sp56	chr10:73822131-73822133(-)	1	175	0.161551
Sp56	chr10:75238-75240(-)	1	176	0.161551
Sp56	chr10:78672962-78672964(+)	1	177	0.161551
Sp56	chr11:104148793-104148795(+)	1	178	0.161551
Sp56	chr11:105187028-105187030(-)	1	179	0.161551
Sp56	chr11:119006111-119006113(+)	1	180	0.161551
Sp56	chr11:128181694-128181696(-)	1	181	0.161551
Sp56	chr11:133367677-133367679(+)	1	182	0.161551
Sp56	chr11:15429899-15429901(-)	1	183	0.161551
Sp56	chr11:62915288-62915290(+)	1	184	0.161551
Sp56	chr11:74163764-74163766(-)	1	185	0.161551
Sp56	chr11:76895552-76895554(-)	1	186	0.161551
Sp56	chr11:79956394-79956396(+)	1	187	0.161551
Sp56	chr11:88230490-88230492(-)	1	188	0.161551
Sp56	chr11:95727849-95727851(+)	1	189	0.161551
Sp56	chr12:111494088-111494090(+)	1	190	0.161551
Sp56	chr12:111518573-111518575(-)	1	191	0.161551
Sp56	chr12:3676189-3676191(-)	1	192	0.161551
Sp56	chr12:457228-457230(-)	1	193	0.161551
Sp56	chr12:70877316-70877318(+)	1	194	0.161551
Sp56	chr13:101187747-101187749(-)	1	195	0.161551
Sp56	chr13:104346432-104346434(+)	1	196	0.161551
Sp56	chr13:108003621-108003623(+)	1	197	0.161551
Sp56	chr13:114350234-114350236(+)	1	198	0.161551
Sp56	chr13:46188471-46188473(-)	1	199	0.161551
Sp56	chr13:54368114-54368116(+)	1	200	0.161551
Sp56	chr13:73501139-73501141(-)	1	201	0.161551
Sp56	chr13:91578228-91578230(+)	1	202	0.161551
Sp56	chr13:92499584-92499586(-)	1	203	0.161551
Sp56	chr13:98925209-98925211(+)	1	204	0.161551
Sp56	chr14:23822167-23822169(-)	1	205	0.161551
Sp56	chr14:79170487-79170489(-)	1	206	0.161551
Sp56	chr15:39005682-39005684(-)	1	207	0.161551
Sp56	chr15:62068507-62068509(-)	1	208	0.161551
Sp56	chr15:88708612-88708614(+)	1	209	0.161551
Sp56	chr15:89577582-89577584(+)	1	210	0.161551
Sp56	chr15:92683561-92683563(+)	1	211	0.161551
Sp56	chr16:16535400-16535402(+)	1	212	0.161551
Sp56	chr16:2101967-2101969(+)	1	213	0.161551
Sp56	chr16:23774397-23774399(-)	1	214	0.161551
Sp56	chr16:35808243-35808245(+)	1	215	0.161551
Sp56	chr16:53147966-53147968(-)	1	216	0.161551
Sp56	chr16:67164701-67164703(-)	1	217	0.161551
Sp56	chr16:70535011-70535013(+)	1	218	0.161551
Sp56	chr16:76558964-76558966(+)	1	219	0.161551
Sp56	chr16:81070360-81070362(-)	1	220	0.161551
Sp56	chr16:88536871-88536873(-)	1	221	0.161551
Sp56	chr16:89418302-89418304(-)	1	222	0.161551
Sp56	chr16:89422703-89422705(-)	1	223	0.161551
Sp56	chr17:5082512-5082514(+)	1	224	0.161551
Sp56	chr17:61764770-61764772(+)	1	225	0.161551
Sp56	chr17:80560817-80560819(-)	1	226	0.161551
Sp56	chr17:82247989-82247991(-)	1	227	0.161551
Sp56	chr18:22292995-22292997(+)	1	228	0.161551
Sp56	chr18:25717843-25717845(+)	1	229	0.161551
Sp56	chr18:31611654-31611656(-)	1	230	0.161551
Sp56	chr18:37485372-37485374(+)	1	231	0.161551
Sp56	chr18:43808593-43808595(+)	1	232	0.161551
Sp56	chr18:60937180-60937182(-)	1	233	0.161551
Sp56	chr18:66504397-66504399(+)	1	234	0.161551
Sp56	chr19:18673651-18673653(-)	1	235	0.161551
Sp56	chr19:42283271-42283273(+)	1	236	0.161551
Sp56	chr19:51134115-51134117(+)	1	237	0.161551
Sp56	chr19:53721663-53721665(+)	1	238	0.161551
Sp56	chr19:57506037-57506039(-)	1	239	0.161551
Sp56	chr19:57974624-57974626(+)	1	240	0.161551
Sp56	chr19:796580-796582(-)	1	241	0.161551
Sp56	chr2:118580361-118580363(-)	1	242	0.161551
Sp56	chr2:1460819-1460821(-)	1	243	0.161551
Sp56	chr2:155539765-155539767(-)	1	244	0.161551
Sp56	chr2:163707475-163707477(+)	1	245	0.161551
Sp56	chr2:165225825-165225827(-)	1	246	0.161551
Sp56	chr2:175355731-175355733(+)	1	247	0.161551
Sp56	chr2:178263263-178263265(-)	1	248	0.161551
Sp56	chr2:187347155-187347157(+)	1	249	0.161551
Sp56	chr2:202088385-202088387(+)	1	250	0.161551
Sp56	chr2:212010053-212010055(-)	1	251	0.161551
Sp56	chr2:21576480-21576482(-)	1	252	0.161551
Sp56	chr2:225679915-225679917(+)	1	253	0.161551
Sp56	chr2:235722918-235722920(+)	1	254	0.161551
Sp56	chr2:38865939-38865941(+)	1	255	0.161551
Sp56	chr2:41155510-41155512(-)	1	256	0.161551
Sp56	chr2:4532133-4532135(-)	1	257	0.161551
Sp56	chr2:55062215-55062217(-)	1	258	0.161551
Sp56	chr20:15021330-15021332(+)	1	259	0.161551
Sp56	chr20:15575147-15575149(-)	1	260	0.161551
Sp56	chr20:23567366-23567368(-)	1	261	0.161551
Sp56	chr20:34679867-34679869(+)	1	262	0.161551
Sp56	chr20:39569588-39569590(-)	1	263	0.161551
Sp56	chr20:64193181-64193183(+)	1	264	0.161551
Sp56	chr21:20870254-20870256(-)	1	265	0.161551
Sp56	chr22:39501455-39501457(+)	1	266	0.161551
Sp56	chr22:44437084-44437086(+)	1	267	0.161551
Sp56	chr3:12420977-12420979(-)	1	268	0.161551
Sp56	chr3:12576574-12576576(+)	1	269	0.161551
Sp56	chr3:148439169-148439171(-)	1	270	0.161551
Sp56	chr3:151695944-151695946(-)	1	271	0.161551
Sp56	chr3:165199464-165199466(-)	1	272	0.161551
Sp56	chr3:180919121-180919123(+)	1	273	0.161551
Sp56	chr3:192048247-192048249(+)	1	274	0.161551
Sp56	chr3:192775021-192775023(+)	1	275	0.161551
Sp56	chr3:26951420-26951422(+)	1	276	0.161551
Sp56	chr3:30310193-30310195(+)	1	277	0.161551
Sp56	chr3:31289694-31289696(-)	1	278	0.161551
Sp56	chr3:32584359-32584361(+)	1	279	0.161551
Sp56	chr3:4496757-4496759(-)	1	280	0.161551
Sp56	chr3:67335302-67335304(+)	1	281	0.161551
Sp56	chr3:67641965-67641967(-)	1	282	0.161551
Sp56	chr3:97590425-97590427(+)	1	283	0.161551
Sp56	chr4:117985862-117985864(-)	1	284	0.161551
Sp56	chr4:123379167-123379169(+)	1	285	0.161551
Sp56	chr4:134388589-134388591(-)	1	286	0.161551
Sp56	chr4:136638067-136638069(+)	1	287	0.161551
Sp56	chr4:137553297-137553299(+)	1	288	0.161551
Sp56	chr4:138605941-138605943(-)	1	289	0.161551
Sp56	chr4:148353427-148353429(-)	1	290	0.161551
Sp56	chr4:150205780-150205782(-)	1	291	0.161551
Sp56	chr4:178687503-178687505(+)	1	292	0.161551
Sp56	chr4:178816311-178816313(-)	1	293	0.161551
Sp56	chr4:180463446-180463448(-)	1	294	0.161551
Sp56	chr4:185911634-185911636(+)	1	295	0.161551
Sp56	chr4:188229401-188229403(-)	1	296	0.161551
Sp56	chr4:19826090-19826092(-)	1	297	0.161551
Sp56	chr4:32359729-32359731(+)	1	298	0.161551
Sp56	chr4:52397626-52397628(+)	1	299	0.161551
Sp56	chr4:72588896-72588898(+)	1	300	0.161551
Sp56	chr4:79823354-79823356(+)	1	301	0.161551
Sp56	chr4:84924817-84924819(-)	1	302	0.161551
Sp56	chr4:87381124-87381126(+)	1	303	0.161551
Sp56	chr4:92005846-92005848(+)	1	304	0.161551
Sp56	chr4:93055672-93055674(+)	1	305	0.161551
Sp56	chr5:10948997-10948999(-)	1	306	0.161551
Sp56	chr5:11335184-11335186(-)	1	307	0.161551
Sp56	chr5:117207896-117207898(+)	1	308	0.161551
Sp56	chr5:120962925-120962927(-)	1	309	0.161551
Sp56	chr5:12398930-12398932(-)	1	310	0.161551
Sp56	chr5:129966714-129966716(-)	1	311	0.161551
Sp56	chr5:131333277-131333279(+)	1	312	0.161551
Sp56	chr5:133752248-133752250(-)	1	313	0.161551
Sp56	chr5:137108560-137108562(-)	1	314	0.161551
Sp56	chr5:148574824-148574826(+)	1	315	0.161551
Sp56	chr5:152898671-152898673(+)	1	316	0.161551
Sp56	chr5:15470170-15470172(+)	1	317	0.161551
Sp56	chr5:154840666-154840668(+)	1	318	0.161551
Sp56	chr5:164462313-164462315(+)	1	319	0.161551
Sp56	chr5:169584810-169584812(+)	1	320	0.161551
Sp56	chr5:21377752-21377754(+)	1	321	0.161551
Sp56	chr5:29818227-29818229(-)	1	322	0.161551
Sp56	chr5:30518720-30518722(+)	1	323	0.161551
Sp56	chr5:33214392-33214394(-)	1	324	0.161551
Sp56	chr5:65324367-65324369(-)	1	325	0.161551
Sp56	chr5:86941655-86941657(+)	1	326	0.161551
Sp56	chr5:93061588-93061590(-)	1	327	0.161551
Sp56	chr6:102028214-102028216(+)	1	328	0.161551
Sp56	chr6:103261869-103261871(+)	1	329	0.161551
Sp56	chr6:103455198-103455200(+)	1	330	0.161551
Sp56	chr6:115333363-115333365(+)	1	331	0.161551
Sp56	chr6:119928173-119928175(+)	1	332	0.161551
Sp56	chr6:130506815-130506817(-)	1	333	0.161551
Sp56	chr6:134546155-134546157(+)	1	334	0.161551
Sp56	chr6:141387622-141387624(-)	1	335	0.161551
Sp56	chr6:141890157-141890159(-)	1	336	0.161551
Sp56	chr6:158940814-158940816(-)	1	337	0.161551
Sp56	chr6:186298-186300(-)	1	338	0.161551
Sp56	chr6:18893305-18893307(+)	1	339	0.161551
Sp56	chr6:19470974-19470976(+)	1	340	0.161551
Sp56	chr6:56539739-56539741(-)	1	341	0.161551
Sp56	chr6:79223576-79223578(-)	1	342	0.161551
Sp56	chr6:83888425-83888427(+)	1	343	0.161551
Sp56	chr7:11510180-11510182(-)	1	344	0.161551
Sp56	chr7:142459663-142459665(-)	1	345	0.161551
Sp56	chr7:145852413-145852415(-)	1	346	0.161551
Sp56	chr7:146048294-146048296(+)	1	347	0.161551
Sp56	chr7:17900367-17900369(+)	1	348	0.161551
Sp56	chr7:26587428-26587430(-)	1	349	0.161551
Sp56	chr7:27798171-27798173(-)	1	350	0.161551
Sp56	chr7:30356411-30356413(-)	1	351	0.161551
Sp56	chr7:32648797-32648799(-)	1	352	0.161551
Sp56	chr7:48752562-48752564(+)	1	353	0.161551
Sp56	chr7:58316789-58316791(-)	1	354	0.161551
Sp56	chr7:69734147-69734149(+)	1	355	0.161551
Sp56	chr7:91528508-91528510(-)	1	356	0.161551
Sp56	chr7:91534118-91534120(-)	1	357	0.161551
Sp56	chr7:93964194-93964196(+)	1	358	0.161551
Sp56	chr8:108007279-108007281(+)	1	359	0.161551
Sp56	chr8:117306773-117306775(+)	1	360	0.161551
Sp56	chr8:137813693-137813695(-)	1	361	0.161551
Sp56	chr8:34003879-34003881(-)	1	362	0.161551
Sp56	chr8:52108556-52108558(+)	1	363	0.161551
Sp56	chr8:58304422-58304424(+)	1	364	0.161551
Sp56	chr8:61315518-61315520(-)	1	365	0.161551
Sp56	chr8:62272593-62272595(+)	1	366	0.161551
Sp56	chr8:66472416-66472418(+)	1	367	0.161551
Sp56	chr8:66743209-66743211(-)	1	368	0.161551
Sp56	chr8:71208659-71208661(-)	1	369	0.161551
Sp56	chr8:92192210-92192212(+)	1	370	0.161551
Sp56	chr9:104187-104189(-)	1	371	0.161551
Sp56	chr9:105939017-105939019(+)	1	372	0.161551
Sp56	chr9:137309488-137309490(+)	1	373	0.161551
Sp56	chr9:71522590-71522592(-)	1	374	0.161551
Sp56	chr9:79393104-79393106(+)	1	375	0.161551
Sp56	chr9:82478361-82478363(-)	1	376	0.161551
Sp56	chr9:8947732-8947734(-)	1	377	0.161551
Sp56	chrM:14110-14112(+)	1	378	0.161551
Sp56	chrUn_KI270438v1:109310-109312(-)	1	379	0.161551
Sp56	chrX:11392171-11392173(-)	1	380	0.161551
Sp56	chrX:117726114-117726116(+)	1	381	0.161551
Sp56	chrX:118498648-118498650(-)	1	382	0.161551
Sp56	chrX:146700837-146700839(-)	1	383	0.161551
Sp56	chrX:149115409-149115411(+)	1	384	0.161551
Sp56	chrX:17513961-17513963(-)	1	385	0.161551
Sp56	chrX:45734913-45734915(-)	1	386	0.161551
Sp56	chrX:49100842-49100844(-)	1	387	0.161551
Sp56	chrX:50609387-50609389(-)	1	388	0.161551
Sp56	chrX:55185616-55185618(+)	1	389	0.161551
Sp56	chrX:90881969-90881971(-)	1	390	0.161551

## Sheet: Fig. 4F Dn29 integration sites
bio_repl	atth_site	UMI_count	perc_UMI	rank_UMI
1	chr10:21130404-21130406(-)	1292	28.185	1
2	chr10:21130404-21130406(-)	429	26.319	1
2	chr11:77367459-77367461(-)	342	20.9816	2
1	chr11:77367459-77367461(-)	857	18.6955	2
2	chr1:230490334-230490336(+)	128	7.85276	3
1	chr1:230490334-230490336(+)	323	7.04625	3
2	chr2:14280297-14280299(+)	101	6.19632	4
1	chr2:14280297-14280299(+)	246	5.36649	4
2	chr9:116464427-116464429(+)	35	2.14724	5
1	chr9:116464427-116464429(+)	95	2.07243	5
2	chr5:3553012-3553014(-)	22	1.34969	6
2	chr14:58470642-58470644(-)	17	1.04294	7
2	chr20:38982599-38982601(+)	13	0.797546	8
1	chr20:38982599-38982601(+)	36	0.78534	6
1	chr7:134676315-134676317(-)	30	0.65445	7
2	chr4:92338934-92338936(+)	10	0.613497	9
1	chr12:46942748-46942750(+)	25	0.545375	8
1	chr10:58514255-58514257(+)	24	0.52356	9
1	chr5:3553012-3553014(-)	24	0.52356	10
1	chr22:22042150-22042152(+)	23	0.501745	11
2	chr10:58514255-58514257(+)	8	0.490798	10
1	chr4:92338934-92338936(+)	21	0.458115	12
1	chr8:38431975-38431977(-)	20	0.4363	13
2	chr6:13675169-13675171(-)	7	0.429448	11
2	chr8:132290108-132290110(-)	7	0.429448	12
1	chr2:81787671-81787673(-)	19	0.414485	14
1	chr8:132290108-132290110(-)	19	0.414485	15
1	chr10:97606588-97606590(-)	18	0.39267	16
1	chr2:106552198-106552200(+)	18	0.39267	17
1	chr6:145869661-145869663(-)	17	0.370855	18
2	chr16:46391221-46391223(+)	6	0.368098	13
2	chr7:78085649-78085651(+)	6	0.368098	14
1	chr12:72994372-72994374(-)	15	0.327225	19
1	chr7:76087634-76087636(-)	15	0.327225	20
1	chrX:107542926-107542928(-)	15	0.327225	21
2	chr1:235391512-235391514(+)	5	0.306748	15
2	chr12:29380504-29380506(-)	5	0.306748	16
2	chr22:22042150-22042152(+)	5	0.306748	17
2	chr6:145869661-145869663(-)	5	0.306748	18
2	chr6:2977341-2977343(+)	5	0.306748	19
2	chr6:57048756-57048758(+)	5	0.306748	20
1	chr16:15296536-15296538(-)	14	0.30541	22
1	chr8:105315697-105315699(+)	13	0.283595	23
1	chr14:58470642-58470644(-)	12	0.26178	24
1	chr17:37632457-37632459(-)	12	0.26178	25
1	chr18:8789421-8789423(+)	12	0.26178	26
1	chr19:57853667-57853669(+)	12	0.26178	27
1	chr6:137470869-137470871(+)	12	0.26178	28
2	chr1:160459237-160459239(-)	4	0.245399	21
2	chr11:3178535-3178537(+)	4	0.245399	22
2	chr16:15296536-15296538(-)	4	0.245399	23
2	chr17:37632457-37632459(-)	4	0.245399	24
2	chr2:230210498-230210500(-)	4	0.245399	25
2	chr22:21056907-21056909(-)	4	0.245399	26
2	chr3:23624264-23624266(-)	4	0.245399	27
2	chr5:61018359-61018361(+)	4	0.245399	28
2	chr6:16933857-16933859(+)	4	0.245399	29
2	chr7:134676315-134676317(-)	4	0.245399	30
2	chr7:140530494-140530496(+)	4	0.245399	31
2	chr7:18181976-18181978(+)	4	0.245399	32
2	chr7:29111196-29111198(-)	4	0.245399	33
2	chr8:38431975-38431977(-)	4	0.245399	34
1	chr1:23081396-23081398(+)	11	0.239965	29
1	chr5:142625174-142625176(+)	11	0.239965	30
1	chr1:235391512-235391514(+)	10	0.21815	31
1	chr1:76846161-76846163(-)	10	0.21815	32
1	chr16:34588118-34588120(+)	10	0.21815	33
1	chr5:22874531-22874533(+)	10	0.21815	34
1	chr6:41812859-41812861(-)	10	0.21815	35
1	chr7:78085649-78085651(+)	10	0.21815	36
1	chr6:13675169-13675171(-)	9	0.196335	37
1	chr6:57048756-57048758(+)	9	0.196335	38
1	chr9:116475329-116475331(-)	9	0.196335	39
2	chr1:216685584-216685586(+)	3	0.184049	35
2	chr1:239249804-239249806(-)	3	0.184049	36
2	chr1:31931605-31931607(-)	3	0.184049	37
2	chr1:65431237-65431239(+)	3	0.184049	38
2	chr1:65688007-65688009(-)	3	0.184049	39
2	chr11:36339559-36339561(-)	3	0.184049	40
2	chr11:60056745-60056747(+)	3	0.184049	41
2	chr16:34588078-34588080(+)	3	0.184049	42
2	chr18:8789421-8789423(+)	3	0.184049	43
2	chr19:57853667-57853669(+)	3	0.184049	44
2	chr2:106552198-106552200(+)	3	0.184049	45
2	chr2:157192021-157192023(-)	3	0.184049	46
2	chr2:20988258-20988260(-)	3	0.184049	47
2	chr2:6986643-6986645(-)	3	0.184049	48
2	chr2:81787671-81787673(-)	3	0.184049	49
2	chr21:45035641-45035643(-)	3	0.184049	50
2	chr3:116000296-116000298(+)	3	0.184049	51
2	chr3:58053156-58053158(+)	3	0.184049	52
2	chr4:14860190-14860192(+)	3	0.184049	53
2	chr5:64522849-64522851(-)	3	0.184049	54
2	chr6:150547620-150547622(-)	3	0.184049	55
2	chr6:37304865-37304867(+)	3	0.184049	56
2	chr6:42835021-42835023(+)	3	0.184049	57
2	chr7:19938595-19938597(+)	3	0.184049	58
2	chr7:53516668-53516670(-)	3	0.184049	59
2	chr7:66395370-66395372(-)	3	0.184049	60
2	chr7:76087634-76087636(-)	3	0.184049	61
2	chr7:84106887-84106889(-)	3	0.184049	62
2	chr8:105315697-105315699(+)	3	0.184049	63
2	chr8:5666730-5666732(+)	3	0.184049	64
2	chr8:98719039-98719041(+)	3	0.184049	65
2	chr9:71807154-71807156(-)	3	0.184049	66
1	chr16:76512518-76512520(+)	8	0.17452	40
1	chr22:45465761-45465763(-)	8	0.17452	41
1	chr5:137959385-137959387(-)	8	0.17452	42
1	chr5:16068860-16068862(+)	8	0.17452	43
1	chr6:116766723-116766725(+)	8	0.17452	44
1	chr7:143267365-143267367(-)	8	0.17452	45
1	chr8:9636675-9636677(-)	8	0.17452	46
1	chr1:40806698-40806700(+)	7	0.152705	47
1	chr10:72056315-72056317(+)	7	0.152705	48
1	chr13:24804814-24804816(-)	7	0.152705	49
1	chr15:34183004-34183006(-)	7	0.152705	50
1	chr15:55239208-55239210(+)	7	0.152705	51
1	chr17:77283862-77283864(+)	7	0.152705	52
1	chr18:9399582-9399584(-)	7	0.152705	53
1	chr2:20276964-20276966(-)	7	0.152705	54
1	chr6:110598393-110598395(+)	7	0.152705	55
1	chr6:57017701-57017703(-)	7	0.152705	56
1	chr9:4973139-4973141(-)	7	0.152705	57
1	chr1:62592895-62592897(+)	6	0.13089	58
1	chr10:18382718-18382720(-)	6	0.13089	59
1	chr10:46223896-46223898(+)	6	0.13089	60
1	chr11:66893648-66893650(-)	6	0.13089	61
1	chr11:94795288-94795290(+)	6	0.13089	62
1	chr12:72860732-72860734(+)	6	0.13089	63
1	chr14:77557130-77557132(-)	6	0.13089	64
1	chr15:66278909-66278911(-)	6	0.13089	65
1	chr15:84577047-84577049(-)	6	0.13089	66
1	chr17:27291139-27291141(-)	6	0.13089	67
1	chr18:48006022-48006024(+)	6	0.13089	68
1	chr2:173479697-173479699(+)	6	0.13089	69
1	chr2:186800064-186800066(-)	6	0.13089	70
1	chr2:6986643-6986645(-)	6	0.13089	71
1	chr2:83939795-83939797(-)	6	0.13089	72
1	chr21:41498154-41498156(+)	6	0.13089	73
1	chr22:21056907-21056909(-)	6	0.13089	74
1	chr3:138531344-138531346(-)	6	0.13089	75
1	chr4:35329835-35329837(-)	6	0.13089	76
1	chr8:84111436-84111438(-)	6	0.13089	77
2	chr1:101667177-101667179(-)	2	0.122699	67
2	chr1:108806281-108806283(+)	2	0.122699	68
2	chr1:166657438-166657440(+)	2	0.122699	69
2	chr1:193547536-193547538(-)	2	0.122699	70
2	chr1:76132538-76132540(-)	2	0.122699	71
2	chr10:128206404-128206406(+)	2	0.122699	72
2	chr10:18382718-18382720(-)	2	0.122699	73
2	chr10:41859970-41859972(+)	2	0.122699	74
2	chr10:84740433-84740435(+)	2	0.122699	75
2	chr10:97606588-97606590(-)	2	0.122699	76
2	chr11:28974261-28974263(-)	2	0.122699	77
2	chr11:46158464-46158466(+)	2	0.122699	78
2	chr11:92140501-92140503(+)	2	0.122699	79
2	chr12:104579401-104579403(+)	2	0.122699	80
2	chr12:105058523-105058525(-)	2	0.122699	81
2	chr12:106358710-106358712(-)	2	0.122699	82
2	chr12:72994372-72994374(-)	2	0.122699	83
2	chr12:92879850-92879852(-)	2	0.122699	84
2	chr13:30226154-30226156(+)	2	0.122699	85
2	chr14:77557130-77557132(-)	2	0.122699	86
2	chr15:34183004-34183006(-)	2	0.122699	87
2	chr15:74889073-74889075(+)	2	0.122699	88
2	chr16:21259824-21259826(+)	2	0.122699	89
2	chr17:36577228-36577230(-)	2	0.122699	90
2	chr17:72997921-72997923(+)	2	0.122699	91
2	chr19:31586501-31586503(+)	2	0.122699	92
2	chr19:40220244-40220246(-)	2	0.122699	93
2	chr19:52901829-52901831(+)	2	0.122699	94
2	chr19:6136736-6136738(+)	2	0.122699	95
2	chr2:111201157-111201159(+)	2	0.122699	96
2	chr2:150704984-150704986(+)	2	0.122699	97
2	chr2:177189841-177189843(+)	2	0.122699	98
2	chr2:177659887-177659889(+)	2	0.122699	99
2	chr2:186800064-186800066(-)	2	0.122699	100
2	chr2:186951359-186951361(+)	2	0.122699	101
2	chr2:191838996-191838998(-)	2	0.122699	102
2	chr2:203907535-203907537(+)	2	0.122699	103
2	chr2:33108799-33108801(+)	2	0.122699	104
2	chr2:39656613-39656615(+)	2	0.122699	105
2	chr2:47303652-47303654(+)	2	0.122699	106
2	chr3:13002761-13002763(-)	2	0.122699	107
2	chr3:150110379-150110381(+)	2	0.122699	108
2	chr3:159577545-159577547(+)	2	0.122699	109
2	chr3:163610875-163610877(+)	2	0.122699	110
2	chr4:139130520-139130522(-)	2	0.122699	111
2	chr4:35329835-35329837(-)	2	0.122699	112
2	chr4:46859569-46859571(-)	2	0.122699	113
2	chr4:87033503-87033505(-)	2	0.122699	114
2	chr5:155299677-155299679(-)	2	0.122699	115
2	chr5:1758903-1758905(-)	2	0.122699	116
2	chr5:33643813-33643815(-)	2	0.122699	117
2	chr5:80683036-80683038(-)	2	0.122699	118
2	chr5:8078671-8078673(+)	2	0.122699	119
2	chr6:119276599-119276601(+)	2	0.122699	120
2	chr6:137470869-137470871(+)	2	0.122699	121
2	chr6:159194306-159194308(+)	2	0.122699	122
2	chr6:27170863-27170865(+)	2	0.122699	123
2	chr6:28560277-28560279(+)	2	0.122699	124
2	chr6:35132373-35132375(-)	2	0.122699	125
2	chr6:4636093-4636095(-)	2	0.122699	126
2	chr6:57017701-57017703(-)	2	0.122699	127
2	chr6:58886975-58886977(-)	2	0.122699	128
2	chr6:5896024-5896026(+)	2	0.122699	129
2	chr7:11386045-11386047(-)	2	0.122699	130
2	chr7:134960585-134960587(-)	2	0.122699	131
2	chr7:143497072-143497074(-)	2	0.122699	132
2	chr7:158141824-158141826(-)	2	0.122699	133
2	chr7:42315014-42315016(+)	2	0.122699	134
2	chr7:45855734-45855736(-)	2	0.122699	135
2	chr8:140256957-140256959(-)	2	0.122699	136
2	chr8:18850138-18850140(+)	2	0.122699	137
2	chr9:4973139-4973141(-)	2	0.122699	138
2	chr9:95617138-95617140(-)	2	0.122699	139
2	chrX:2716942-2716944(-)	2	0.122699	140
2	chrX:31633642-31633644(-)	2	0.122699	141
2	chrX:74806932-74806934(+)	2	0.122699	142
1	chr1:121163125-121163127(-)	5	0.109075	78
1	chr1:160459237-160459239(-)	5	0.109075	79
1	chr1:225402135-225402137(+)	5	0.109075	80
1	chr1:27312581-27312583(+)	5	0.109075	81
1	chr10:103121599-103121601(+)	5	0.109075	82
1	chr11:124265288-124265290(+)	5	0.109075	83
1	chr12:31899631-31899633(+)	5	0.109075	84
1	chr12:98427440-98427442(-)	5	0.109075	85
1	chr14:96667312-96667314(-)	5	0.109075	86
1	chr15:90667394-90667396(+)	5	0.109075	87
1	chr16:21259824-21259826(+)	5	0.109075	88
1	chr16:54783262-54783264(+)	5	0.109075	89
1	chr16:81136609-81136611(+)	5	0.109075	90
1	chr19:42390141-42390143(+)	5	0.109075	91
1	chr2:189707063-189707065(-)	5	0.109075	92
1	chr2:85474274-85474276(-)	5	0.109075	93
1	chr21:38015805-38015807(-)	5	0.109075	94
1	chr21:45035641-45035643(-)	5	0.109075	95
1	chr3:5497019-5497021(+)	5	0.109075	96
1	chr4:89046429-89046431(-)	5	0.109075	97
1	chr5:136182879-136182881(+)	5	0.109075	98
1	chr6:135594698-135594700(-)	5	0.109075	99
1	chr6:150547620-150547622(-)	5	0.109075	100
1	chr7:18181976-18181978(+)	5	0.109075	101
1	chr7:1943490-1943492(-)	5	0.109075	102
1	chr9:133095271-133095273(-)	5	0.109075	103
1	chr9:65417189-65417191(-)	5	0.109075	104
1	chrX:2716942-2716944(-)	5	0.109075	105
1	chr1:184387846-184387848(-)	4	0.08726	106
1	chr1:230218718-230218720(-)	4	0.08726	107
1	chr1:58286999-58287001(+)	4	0.08726	108
1	chr10:30382545-30382547(-)	4	0.08726	109
1	chr10:61757811-61757813(+)	4	0.08726	110
1	chr11:68981315-68981317(-)	4	0.08726	111
1	chr11:86902408-86902410(-)	4	0.08726	112
1	chr13:102308345-102308347(-)	4	0.08726	113
1	chr13:52080528-52080530(-)	4	0.08726	114
1	chr13:99768866-99768868(-)	4	0.08726	115
1	chr14:60943221-60943223(+)	4	0.08726	116
1	chr15:44489618-44489620(+)	4	0.08726	117
1	chr15:63736429-63736431(+)	4	0.08726	118
1	chr17:3509494-3509496(-)	4	0.08726	119
1	chr17:49742429-49742431(+)	4	0.08726	120
1	chr19:40220244-40220246(-)	4	0.08726	121
1	chr2:158220397-158220399(+)	4	0.08726	122
1	chr2:188599271-188599273(-)	4	0.08726	123
1	chr2:190416565-190416567(-)	4	0.08726	124
1	chr22:17954306-17954308(-)	4	0.08726	125
1	chr3:106213680-106213682(-)	4	0.08726	126
1	chr3:186197885-186197887(-)	4	0.08726	127
1	chr4:181994-181996(-)	4	0.08726	128
1	chr5:25302596-25302598(+)	4	0.08726	129
1	chr6:117462597-117462599(-)	4	0.08726	130
1	chr6:76632911-76632913(-)	4	0.08726	131
1	chr7:29111196-29111198(-)	4	0.08726	132
1	chr7:55094188-55094190(+)	4	0.08726	133
1	chr8:7450746-7450748(-)	4	0.08726	134
1	chrX:147760965-147760967(+)	4	0.08726	135
1	chrX:53070791-53070793(-)	4	0.08726	136
1	chr1:166946868-166946870(+)	3	0.065445	137
1	chr1:179305457-179305459(+)	3	0.065445	138
1	chr1:74695541-74695543(-)	3	0.065445	139
1	chr10:123005879-123005881(-)	3	0.065445	140
1	chr10:5510387-5510389(-)	3	0.065445	141
1	chr11:2546442-2546444(+)	3	0.065445	142
1	chr11:46158464-46158466(+)	3	0.065445	143
1	chr11:59533184-59533186(+)	3	0.065445	144
1	chr11:8948785-8948787(+)	3	0.065445	145
1	chr12:29771981-29771983(+)	3	0.065445	146
1	chr12:41739290-41739292(-)	3	0.065445	147
1	chr12:47602352-47602354(+)	3	0.065445	148
1	chr12:48397546-48397548(-)	3	0.065445	149
1	chr12:73334150-73334152(+)	3	0.065445	150
1	chr12:91637132-91637134(+)	3	0.065445	151
1	chr16:34574501-34574503(+)	3	0.065445	152
1	chr16:68647965-68647967(-)	3	0.065445	153
1	chr17:29788685-29788687(+)	3	0.065445	154
1	chr17:55316519-55316521(+)	3	0.065445	155
1	chr17:72041459-72041461(+)	3	0.065445	156
1	chr18:190772-190774(-)	3	0.065445	157
1	chr19:32511073-32511075(+)	3	0.065445	158
1	chr2:145597087-145597089(-)	3	0.065445	159
1	chr2:161971812-161971814(+)	3	0.065445	160
1	chr2:46532245-46532247(-)	3	0.065445	161
1	chr20:47316822-47316824(+)	3	0.065445	162
1	chr21:8989602-8989604(+)	3	0.065445	163
1	chr3:160387563-160387565(+)	3	0.065445	164
1	chr3:171940293-171940295(+)	3	0.065445	165
1	chr3:194235303-194235305(+)	3	0.065445	166
1	chr3:99052855-99052857(-)	3	0.065445	167
1	chr4:128554360-128554362(-)	3	0.065445	168
1	chr4:159058682-159058684(+)	3	0.065445	169
1	chr4:88782198-88782200(+)	3	0.065445	170
1	chr5:99398963-99398965(+)	3	0.065445	171
1	chr6:136067780-136067782(-)	3	0.065445	172
1	chr6:137665077-137665079(-)	3	0.065445	173
1	chr6:149358258-149358260(+)	3	0.065445	174
1	chr6:3047868-3047870(+)	3	0.065445	175
1	chr6:58618596-58618598(-)	3	0.065445	176
1	chr6:58780058-58780060(-)	3	0.065445	177
1	chr6:59441991-59441993(-)	3	0.065445	178
1	chr6:59610169-59610171(-)	3	0.065445	179
1	chr7:106126618-106126620(+)	3	0.065445	180
1	chr7:122159559-122159561(-)	3	0.065445	181
1	chr7:135944822-135944824(-)	3	0.065445	182
1	chr7:157034603-157034605(-)	3	0.065445	183
1	chr7:5573298-5573300(+)	3	0.065445	184
1	chr7:65906015-65906017(-)	3	0.065445	185
1	chr8:90781777-90781779(+)	3	0.065445	186
1	chr9:18276239-18276241(+)	3	0.065445	187
1	chr9:77345613-77345615(-)	3	0.065445	188
1	chr9:95617138-95617140(-)	3	0.065445	189
1	chrX:103374156-103374158(-)	3	0.065445	190
1	chrX:29132253-29132255(-)	3	0.065445	191
1	chrX:56291803-56291805(+)	3	0.065445	192
2	chr1:108136667-108136669(-)	1	0.0613497	143
2	chr1:109793784-109793786(+)	1	0.0613497	144
2	chr1:110086850-110086852(+)	1	0.0613497	145
2	chr1:146033262-146033264(-)	1	0.0613497	146
2	chr1:153054982-153054984(-)	1	0.0613497	147
2	chr1:156127453-156127455(-)	1	0.0613497	148
2	chr1:166988612-166988614(-)	1	0.0613497	149
2	chr1:172220802-172220804(+)	1	0.0613497	150
2	chr1:207858190-207858192(-)	1	0.0613497	151
2	chr1:225402135-225402137(+)	1	0.0613497	152
2	chr1:35771906-35771908(-)	1	0.0613497	153
2	chr1:40806698-40806700(+)	1	0.0613497	154
2	chr1:45221191-45221193(+)	1	0.0613497	155
2	chr1:45530824-45530826(+)	1	0.0613497	156
2	chr1:45752080-45752082(+)	1	0.0613497	157
2	chr1:46216969-46216971(-)	1	0.0613497	158
2	chr1:47239242-47239244(+)	1	0.0613497	159
2	chr1:52425857-52425859(-)	1	0.0613497	160
2	chr1:61233714-61233716(+)	1	0.0613497	161
2	chr1:70261443-70261445(-)	1	0.0613497	162
2	chr1:76090552-76090554(-)	1	0.0613497	163
2	chr1:8701167-8701169(-)	1	0.0613497	164
2	chr1:98011359-98011361(-)	1	0.0613497	165
2	chr1:99776094-99776096(-)	1	0.0613497	166
2	chr10:128600512-128600514(-)	1	0.0613497	167
2	chr10:21661309-21661311(-)	1	0.0613497	168
2	chr10:30196277-30196279(-)	1	0.0613497	169
2	chr10:52032135-52032137(+)	1	0.0613497	170
2	chr10:79577356-79577358(-)	1	0.0613497	171
2	chr10:90180001-90180003(-)	1	0.0613497	172
2	chr11:46541888-46541890(+)	1	0.0613497	173
2	chr11:47083213-47083215(-)	1	0.0613497	174
2	chr11:58677787-58677789(-)	1	0.0613497	175
2	chr11:60837247-60837249(+)	1	0.0613497	176
2	chr11:61127973-61127975(-)	1	0.0613497	177
2	chr11:86320910-86320912(-)	1	0.0613497	178
2	chr11:86902408-86902410(-)	1	0.0613497	179
2	chr11:95727572-95727574(+)	1	0.0613497	180
2	chr12:102791681-102791683(+)	1	0.0613497	181
2	chr12:119918182-119918184(+)	1	0.0613497	182
2	chr12:130736446-130736448(+)	1	0.0613497	183
2	chr12:29771981-29771983(+)	1	0.0613497	184
2	chr12:44035217-44035219(+)	1	0.0613497	185
2	chr12:49349757-49349759(-)	1	0.0613497	186
2	chr12:74409430-74409432(-)	1	0.0613497	187
2	chr14:40154530-40154532(-)	1	0.0613497	188
2	chr14:67180339-67180341(-)	1	0.0613497	189
2	chr15:55239208-55239210(+)	1	0.0613497	190
2	chr15:58466179-58466181(+)	1	0.0613497	191
2	chr15:64324699-64324701(+)	1	0.0613497	192
2	chr15:68034423-68034425(-)	1	0.0613497	193
2	chr15:78119507-78119509(-)	1	0.0613497	194
2	chr15:84577047-84577049(-)	1	0.0613497	195
2	chr16:25550837-25550839(+)	1	0.0613497	196
2	chr16:55966833-55966835(-)	1	0.0613497	197
2	chr16:63132063-63132065(+)	1	0.0613497	198
2	chr16:65271956-65271958(-)	1	0.0613497	199
2	chr16:82298797-82298799(+)	1	0.0613497	200
2	chr17:29721173-29721175(+)	1	0.0613497	201
2	chr17:29788685-29788687(+)	1	0.0613497	202
2	chr17:39106442-39106444(-)	1	0.0613497	203
2	chr17:40824716-40824718(+)	1	0.0613497	204
2	chr18:65051493-65051495(-)	1	0.0613497	205
2	chr19:45965090-45965092(-)	1	0.0613497	206
2	chr2:126214934-126214936(+)	1	0.0613497	207
2	chr2:129825926-129825928(-)	1	0.0613497	208
2	chr2:158445752-158445754(+)	1	0.0613497	209
2	chr2:15920646-15920648(-)	1	0.0613497	210
2	chr2:160429670-160429672(-)	1	0.0613497	211
2	chr2:164757199-164757201(+)	1	0.0613497	212
2	chr2:172682107-172682109(-)	1	0.0613497	213
2	chr2:174131637-174131639(+)	1	0.0613497	214
2	chr2:175042414-175042416(-)	1	0.0613497	215
2	chr2:20276964-20276966(-)	1	0.0613497	216
2	chr2:238875220-238875222(+)	1	0.0613497	217
2	chr2:241439283-241439285(+)	1	0.0613497	218
2	chr2:25368800-25368802(-)	1	0.0613497	219
2	chr2:41912457-41912459(-)	1	0.0613497	220
2	chr2:51471804-51471806(+)	1	0.0613497	221
2	chr2:64497008-64497010(+)	1	0.0613497	222
2	chr2:79651672-79651674(+)	1	0.0613497	223
2	chr2:96065123-96065125(-)	1	0.0613497	224
2	chr20:22432050-22432052(+)	1	0.0613497	225
2	chr20:41010153-41010155(-)	1	0.0613497	226
2	chr20:41664743-41664745(-)	1	0.0613497	227
2	chr20:50434676-50434678(+)	1	0.0613497	228
2	chr20:5334740-5334742(-)	1	0.0613497	229
2	chr20:53652461-53652463(+)	1	0.0613497	230
2	chr21:15905244-15905246(-)	1	0.0613497	231
2	chr21:42203440-42203442(+)	1	0.0613497	232
2	chr22:16942286-16942288(-)	1	0.0613497	233
2	chr22:21483589-21483591(+)	1	0.0613497	234
2	chr22:25307103-25307105(+)	1	0.0613497	235
2	chr22:29597697-29597699(-)	1	0.0613497	236
2	chr22:45465761-45465763(-)	1	0.0613497	237
2	chr3:100461190-100461192(-)	1	0.0613497	238
2	chr3:102180939-102180941(+)	1	0.0613497	239
2	chr3:141366292-141366294(-)	1	0.0613497	240
2	chr3:157952103-157952105(+)	1	0.0613497	241
2	chr3:160387563-160387565(+)	1	0.0613497	242
2	chr3:186754128-186754130(-)	1	0.0613497	243
2	chr3:194235303-194235305(+)	1	0.0613497	244
2	chr3:25559699-25559701(+)	1	0.0613497	245
2	chr3:5775616-5775618(-)	1	0.0613497	246
2	chr3:64262448-64262450(+)	1	0.0613497	247
2	chr3:69060643-69060645(+)	1	0.0613497	248
2	chr4:116756682-116756684(+)	1	0.0613497	249
2	chr4:151115222-151115224(+)	1	0.0613497	250
2	chr4:162368466-162368468(+)	1	0.0613497	251
2	chr4:168073083-168073085(-)	1	0.0613497	252
2	chr4:55437501-55437503(-)	1	0.0613497	253
2	chr5:106552385-106552387(+)	1	0.0613497	254
2	chr5:120546713-120546715(-)	1	0.0613497	255
2	chr5:12241994-12241996(-)	1	0.0613497	256
2	chr5:130813518-130813520(-)	1	0.0613497	257
2	chr5:134461630-134461632(+)	1	0.0613497	258
2	chr5:134467081-134467083(-)	1	0.0613497	259
2	chr5:136182879-136182881(+)	1	0.0613497	260
2	chr5:148746682-148746684(+)	1	0.0613497	261
2	chr5:168433519-168433521(+)	1	0.0613497	262
2	chr5:171740256-171740258(-)	1	0.0613497	263
2	chr5:43632845-43632847(+)	1	0.0613497	264
2	chr5:62371984-62371986(-)	1	0.0613497	265
2	chr5:6267135-6267137(+)	1	0.0613497	266
2	chr5:72283313-72283315(-)	1	0.0613497	267
2	chr6:115875361-115875363(+)	1	0.0613497	268
2	chr6:119628026-119628028(+)	1	0.0613497	269
2	chr6:135488172-135488174(-)	1	0.0613497	270
2	chr6:138285959-138285961(+)	1	0.0613497	271
2	chr6:147044572-147044574(-)	1	0.0613497	272
2	chr6:157747647-157747649(-)	1	0.0613497	273
2	chr6:158861500-158861502(-)	1	0.0613497	274
2	chr6:167095464-167095466(+)	1	0.0613497	275
2	chr6:26840435-26840437(+)	1	0.0613497	276
2	chr6:32840537-32840539(+)	1	0.0613497	277
2	chr6:34865316-34865318(-)	1	0.0613497	278
2	chr6:66005361-66005363(+)	1	0.0613497	279
2	chr7:110917460-110917462(-)	1	0.0613497	280
2	chr7:112842527-112842529(+)	1	0.0613497	281
2	chr7:119732558-119732560(+)	1	0.0613497	282
2	chr7:122159559-122159561(-)	1	0.0613497	283
2	chr7:123634380-123634382(-)	1	0.0613497	284
2	chr7:140862161-140862163(+)	1	0.0613497	285
2	chr7:18189174-18189176(+)	1	0.0613497	286
2	chr7:4679528-4679530(+)	1	0.0613497	287
2	chr7:66439666-66439668(+)	1	0.0613497	288
2	chr7:99876979-99876981(+)	1	0.0613497	289
2	chr8:101156721-101156723(+)	1	0.0613497	290
2	chr8:123103820-123103822(+)	1	0.0613497	291
2	chr8:128492892-128492894(+)	1	0.0613497	292
2	chr8:68855353-68855355(-)	1	0.0613497	293
2	chr8:7450746-7450748(-)	1	0.0613497	294
2	chr8:86051771-86051773(+)	1	0.0613497	295
2	chr9:125042465-125042467(-)	1	0.0613497	296
2	chr9:72879745-72879747(+)	1	0.0613497	297
2	chrX:100045206-100045208(-)	1	0.0613497	298
2	chrX:107583417-107583419(-)	1	0.0613497	299
2	chrX:118272433-118272435(-)	1	0.0613497	300
2	chrX:118562781-118562783(+)	1	0.0613497	301
2	chrX:120122248-120122250(-)	1	0.0613497	302
2	chrX:137861240-137861242(-)	1	0.0613497	303
2	chrX:30443845-30443847(+)	1	0.0613497	304
2	chrX:55179014-55179016(+)	1	0.0613497	305
2	chrX:78327370-78327372(-)	1	0.0613497	306
2	chrX:88818149-88818151(-)	1	0.0613497	307
1	chr1:153054982-153054984(-)	2	0.04363	193
1	chr1:202349777-202349779(+)	2	0.04363	194
1	chr1:216117865-216117867(+)	2	0.04363	195
1	chr1:2235961-2235963(+)	2	0.04363	196
1	chr1:223813649-223813651(-)	2	0.04363	197
1	chr1:225360176-225360178(-)	2	0.04363	198
1	chr1:24158915-24158917(-)	2	0.04363	199
1	chr1:38064505-38064507(+)	2	0.04363	200
1	chr1:57034380-57034382(-)	2	0.04363	201
1	chr1:94856057-94856059(-)	2	0.04363	202
1	chr10:10178838-10178840(+)	2	0.04363	203
1	chr10:30196277-30196279(-)	2	0.04363	204
1	chr10:74021633-74021635(-)	2	0.04363	205
1	chr10:84740433-84740435(+)	2	0.04363	206
1	chr11:109007151-109007153(+)	2	0.04363	207
1	chr11:110425039-110425041(-)	2	0.04363	208
1	chr11:117907296-117907298(-)	2	0.04363	209
1	chr11:86962812-86962814(+)	2	0.04363	210
1	chr12:32144905-32144907(-)	2	0.04363	211
1	chr12:72674546-72674548(+)	2	0.04363	212
1	chr12:79594905-79594907(-)	2	0.04363	213
1	chr12:93720440-93720442(-)	2	0.04363	214
1	chr13:24379881-24379883(+)	2	0.04363	215
1	chr13:26093575-26093577(+)	2	0.04363	216
1	chr14:25012662-25012664(+)	2	0.04363	217
1	chr14:31009229-31009231(+)	2	0.04363	218
1	chr14:34876138-34876140(-)	2	0.04363	219
1	chr14:67786868-67786870(+)	2	0.04363	220
1	chr15:50545539-50545541(-)	2	0.04363	221
1	chr16:29059897-29059899(+)	2	0.04363	222
1	chr16:46391221-46391223(+)	2	0.04363	223
1	chr16:49852088-49852090(-)	2	0.04363	224
1	chr16:53498797-53498799(+)	2	0.04363	225
1	chr16:76301753-76301755(+)	2	0.04363	226
1	chr16:80079974-80079976(+)	2	0.04363	227
1	chr17:11928494-11928496(+)	2	0.04363	228
1	chr17:15978848-15978850(+)	2	0.04363	229
1	chr17:81838145-81838147(-)	2	0.04363	230
1	chr18:36993666-36993668(-)	2	0.04363	231
1	chr18:65051493-65051495(-)	2	0.04363	232
1	chr19:52113791-52113793(-)	2	0.04363	233
1	chr2:107083797-107083799(+)	2	0.04363	234
1	chr2:111699374-111699376(+)	2	0.04363	235
1	chr2:130273626-130273628(-)	2	0.04363	236
1	chr2:130826270-130826272(+)	2	0.04363	237
1	chr2:147090003-147090005(-)	2	0.04363	238
1	chr2:152246957-152246959(-)	2	0.04363	239
1	chr2:168461506-168461508(-)	2	0.04363	240
1	chr2:171621774-171621776(+)	2	0.04363	241
1	chr2:198743758-198743760(-)	2	0.04363	242
1	chr2:207206646-207206648(-)	2	0.04363	243
1	chr2:58594956-58594958(-)	2	0.04363	244
1	chr2:67438663-67438665(+)	2	0.04363	245
1	chr2:8992147-8992149(-)	2	0.04363	246
1	chr20:47624835-47624837(-)	2	0.04363	247
1	chr21:36714995-36714997(+)	2	0.04363	248
1	chr21:44025566-44025568(-)	2	0.04363	249
1	chr22_KI270737v1_random:76030-76032(+)	2	0.04363	250
1	chr22:22953833-22953835(+)	2	0.04363	251
1	chr22:32963569-32963571(+)	2	0.04363	252
1	chr3:107045028-107045030(-)	2	0.04363	253
1	chr3:119848761-119848763(+)	2	0.04363	254
1	chr3:146750417-146750419(-)	2	0.04363	255
1	chr3:146907324-146907326(-)	2	0.04363	256
1	chr3:192469393-192469395(+)	2	0.04363	257
1	chr3:45528749-45528751(-)	2	0.04363	258
1	chr3:60869433-60869435(-)	2	0.04363	259
1	chr4:107352424-107352426(-)	2	0.04363	260
1	chr4:138108764-138108766(-)	2	0.04363	261
1	chr4:14860190-14860192(+)	2	0.04363	262
1	chr4:55810326-55810328(-)	2	0.04363	263
1	chr4:83202675-83202677(+)	2	0.04363	264
1	chr5:12241994-12241996(-)	2	0.04363	265
1	chr5:123276900-123276902(+)	2	0.04363	266
1	chr5:1758903-1758905(-)	2	0.04363	267
1	chr5:176186305-176186307(-)	2	0.04363	268
1	chr5:7694765-7694767(+)	2	0.04363	269
1	chr5:90617072-90617074(-)	2	0.04363	270
1	chr6:105076422-105076424(-)	2	0.04363	271
1	chr6:10595101-10595103(+)	2	0.04363	272
1	chr6:136564619-136564621(-)	2	0.04363	273
1	chr6:13959031-13959033(-)	2	0.04363	274
1	chr6:140585497-140585499(+)	2	0.04363	275
1	chr6:144804065-144804067(-)	2	0.04363	276
1	chr6:145908093-145908095(-)	2	0.04363	277
1	chr6:2633634-2633636(-)	2	0.04363	278
1	chr6:30218192-30218194(+)	2	0.04363	279
1	chr6:35203322-35203324(-)	2	0.04363	280
1	chr6:44635560-44635562(-)	2	0.04363	281
1	chr6:95412808-95412810(+)	2	0.04363	282
1	chr7:102693565-102693567(-)	2	0.04363	283
1	chr7:13530120-13530122(+)	2	0.04363	284
1	chr7:150525804-150525806(+)	2	0.04363	285
1	chr7:157384093-157384095(-)	2	0.04363	286
1	chr7:66395370-66395372(-)	2	0.04363	287
1	chr7:73241448-73241450(-)	2	0.04363	288
1	chr7:86001368-86001370(+)	2	0.04363	289
1	chr7:95468423-95468425(-)	2	0.04363	290
1	chr8:105773371-105773373(+)	2	0.04363	291
1	chr8:140668653-140668655(+)	2	0.04363	292
1	chr8:22743377-22743379(+)	2	0.04363	293
1	chr8:37820162-37820164(+)	2	0.04363	294
1	chr8:39753543-39753545(-)	2	0.04363	295
1	chr8:60934643-60934645(-)	2	0.04363	296
1	chr8:73083670-73083672(-)	2	0.04363	297
1	chr8:92450805-92450807(-)	2	0.04363	298
1	chr9:101861163-101861165(+)	2	0.04363	299
1	chr9:106636465-106636467(+)	2	0.04363	300
1	chr9:465356-465358(-)	2	0.04363	301
1	chr9:95533396-95533398(+)	2	0.04363	302
1	chrUn_KI270438v1:104948-104950(+)	2	0.04363	303
1	chrUn_KI270438v1:109757-109759(+)	2	0.04363	304
1	chrUn_KI270744v1:131035-131037(-)	2	0.04363	305
1	chrX:107038646-107038648(+)	2	0.04363	306
1	chrX:133798537-133798539(+)	2	0.04363	307
1	chrX:31936679-31936681(+)	2	0.04363	308
1	chrX:99158519-99158521(+)	2	0.04363	309
1	chr1:100061963-100061965(-)	1	0.021815	310
1	chr1:100441903-100441905(+)	1	0.021815	311
1	chr1:101301476-101301478(+)	1	0.021815	312
1	chr1:104928148-104928150(-)	1	0.021815	313
1	chr1:108615475-108615477(+)	1	0.021815	314
1	chr1:108953288-108953290(+)	1	0.021815	315
1	chr1:113364428-113364430(-)	1	0.021815	316
1	chr1:118677273-118677275(+)	1	0.021815	317
1	chr1:143591223-143591225(+)	1	0.021815	318
1	chr1:159849250-159849252(+)	1	0.021815	319
1	chr1:164714327-164714329(-)	1	0.021815	320
1	chr1:171451472-171451474(-)	1	0.021815	321
1	chr1:186397206-186397208(-)	1	0.021815	322
1	chr1:198342475-198342477(+)	1	0.021815	323
1	chr1:203596839-203596841(-)	1	0.021815	324
1	chr1:206181649-206181651(-)	1	0.021815	325
1	chr1:212164092-212164094(-)	1	0.021815	326
1	chr1:213050187-213050189(+)	1	0.021815	327
1	chr1:216456385-216456387(-)	1	0.021815	328
1	chr1:225548887-225548889(+)	1	0.021815	329
1	chr1:226586618-226586620(-)	1	0.021815	330
1	chr1:236188474-236188476(+)	1	0.021815	331
1	chr1:242027440-242027442(-)	1	0.021815	332
1	chr1:28495155-28495157(-)	1	0.021815	333
1	chr1:32291597-32291599(-)	1	0.021815	334
1	chr1:32688477-32688479(+)	1	0.021815	335
1	chr1:37598955-37598957(+)	1	0.021815	336
1	chr1:40373524-40373526(-)	1	0.021815	337
1	chr1:47239242-47239244(+)	1	0.021815	338
1	chr1:48860633-48860635(+)	1	0.021815	339
1	chr1:52099478-52099480(-)	1	0.021815	340
1	chr1:54561479-54561481(+)	1	0.021815	341
1	chr1:65431237-65431239(+)	1	0.021815	342
1	chr1:75672863-75672865(-)	1	0.021815	343
1	chr1:76132538-76132540(-)	1	0.021815	344
1	chr1:89429152-89429154(+)	1	0.021815	345
1	chr10:131839007-131839009(-)	1	0.021815	346
1	chr10:19127086-19127088(-)	1	0.021815	347
1	chr10:21285732-21285734(+)	1	0.021815	348
1	chr10:22995595-22995597(+)	1	0.021815	349
1	chr10:27383042-27383044(-)	1	0.021815	350
1	chr10:39532250-39532252(-)	1	0.021815	351
1	chr10:50486988-50486990(+)	1	0.021815	352
1	chr10:50904272-50904274(-)	1	0.021815	353
1	chr10:55894838-55894840(+)	1	0.021815	354
1	chr10:6657479-6657481(-)	1	0.021815	355
1	chr10:73251841-73251843(+)	1	0.021815	356
1	chr10:79145167-79145169(-)	1	0.021815	357
1	chr11:103406096-103406098(+)	1	0.021815	358
1	chr11:111936600-111936602(+)	1	0.021815	359
1	chr11:116957044-116957046(-)	1	0.021815	360
1	chr11:119092231-119092233(-)	1	0.021815	361
1	chr11:119330075-119330077(-)	1	0.021815	362
1	chr11:45421154-45421156(+)	1	0.021815	363
1	chr11:46541888-46541890(+)	1	0.021815	364
1	chr11:58677787-58677789(-)	1	0.021815	365
1	chr11:60837247-60837249(+)	1	0.021815	366
1	chr11:86066700-86066702(+)	1	0.021815	367
1	chr12:120974856-120974858(-)	1	0.021815	368
1	chr12:26323992-26323994(+)	1	0.021815	369
1	chr12:33752663-33752665(+)	1	0.021815	370
1	chr12:39871037-39871039(-)	1	0.021815	371
1	chr12:40670-40672(+)	1	0.021815	372
1	chr12:49166527-49166529(-)	1	0.021815	373
1	chr12:54276697-54276699(+)	1	0.021815	374
1	chr12:60468647-60468649(+)	1	0.021815	375
1	chr12:69429056-69429058(+)	1	0.021815	376
1	chr12:71466116-71466118(+)	1	0.021815	377
1	chr12:76401854-76401856(-)	1	0.021815	378
1	chr12:92078926-92078928(+)	1	0.021815	379
1	chr12:92183782-92183784(-)	1	0.021815	380
1	chr12:97376584-97376586(+)	1	0.021815	381
1	chr13:24860126-24860128(+)	1	0.021815	382
1	chr13:38391888-38391890(-)	1	0.021815	383
1	chr13:43512016-43512018(-)	1	0.021815	384
1	chr13:45771975-45771977(-)	1	0.021815	385
1	chr13:53724259-53724261(-)	1	0.021815	386
1	chr13:66039124-66039126(-)	1	0.021815	387
1	chr13:73004813-73004815(+)	1	0.021815	388
1	chr14:23384346-23384348(-)	1	0.021815	389
1	chr14:58192259-58192261(-)	1	0.021815	390
1	chr14:61306662-61306664(+)	1	0.021815	391
1	chr14:74644653-74644655(+)	1	0.021815	392
1	chr14:75935006-75935008(+)	1	0.021815	393
1	chr14:87990922-87990924(+)	1	0.021815	394
1	chr14:88584485-88584487(+)	1	0.021815	395
1	chr15:100903595-100903597(+)	1	0.021815	396
1	chr15:36342250-36342252(+)	1	0.021815	397
1	chr15:38465403-38465405(+)	1	0.021815	398
1	chr15:45588022-45588024(+)	1	0.021815	399
1	chr15:51197309-51197311(-)	1	0.021815	400
1	chr15:63052054-63052056(+)	1	0.021815	401
1	chr15:64324699-64324701(+)	1	0.021815	402
1	chr15:67871366-67871368(-)	1	0.021815	403
1	chr15:72127311-72127313(+)	1	0.021815	404
1	chr15:89931027-89931029(+)	1	0.021815	405
1	chr16:28449203-28449205(-)	1	0.021815	406
1	chr16:28665836-28665838(+)	1	0.021815	407
1	chr16:28779973-28779975(+)	1	0.021815	408
1	chr16:29134748-29134750(-)	1	0.021815	409
1	chr16:53935869-53935871(-)	1	0.021815	410
1	chr16:71067487-71067489(-)	1	0.021815	411
1	chr16:81963554-81963556(-)	1	0.021815	412
1	chr16:88095119-88095121(-)	1	0.021815	413
1	chr17:41025493-41025495(-)	1	0.021815	414
1	chr17:54194957-54194959(-)	1	0.021815	415
1	chr17:68582348-68582350(+)	1	0.021815	416
1	chr17:80995683-80995685(+)	1	0.021815	417
1	chr18:19501251-19501253(+)	1	0.021815	418
1	chr18:26161066-26161068(+)	1	0.021815	419
1	chr18:26898257-26898259(-)	1	0.021815	420
1	chr18:3656696-3656698(-)	1	0.021815	421
1	chr18:48727502-48727504(-)	1	0.021815	422
1	chr18:63202696-63202698(-)	1	0.021815	423
1	chr18:8021691-8021693(-)	1	0.021815	424
1	chr18:8956741-8956743(+)	1	0.021815	425
1	chr18:9256045-9256047(+)	1	0.021815	426
1	chr18:9953118-9953120(+)	1	0.021815	427
1	chr19:39189378-39189380(-)	1	0.021815	428
1	chr19:43780325-43780327(-)	1	0.021815	429
1	chr19:54655146-54655148(-)	1	0.021815	430
1	chr19:55745919-55745921(+)	1	0.021815	431
1	chr19:6136736-6136738(+)	1	0.021815	432
1	chr19:6632276-6632278(-)	1	0.021815	433
1	chr2:12436686-12436688(-)	1	0.021815	434
1	chr2:14860511-14860513(+)	1	0.021815	435
1	chr2:151780385-151780387(-)	1	0.021815	436
1	chr2:155230310-155230312(-)	1	0.021815	437
1	chr2:169186384-169186386(-)	1	0.021815	438
1	chr2:177659887-177659889(+)	1	0.021815	439
1	chr2:177913726-177913728(-)	1	0.021815	440
1	chr2:201344007-201344009(+)	1	0.021815	441
1	chr2:20988258-20988260(-)	1	0.021815	442
1	chr2:236666782-236666784(+)	1	0.021815	443
1	chr2:41912457-41912459(-)	1	0.021815	444
1	chr2:43172033-43172035(+)	1	0.021815	445
1	chr2:44672941-44672943(-)	1	0.021815	446
1	chr2:47303652-47303654(+)	1	0.021815	447
1	chr2:53204705-53204707(+)	1	0.021815	448
1	chr2:54864988-54864990(+)	1	0.021815	449
1	chr2:96065123-96065125(-)	1	0.021815	450
1	chr20:22654869-22654871(-)	1	0.021815	451
1	chr20:23625196-23625198(+)	1	0.021815	452
1	chr20:34275439-34275441(-)	1	0.021815	453
1	chr20:34659688-34659690(-)	1	0.021815	454
1	chr20:37534666-37534668(-)	1	0.021815	455
1	chr20:42697517-42697519(-)	1	0.021815	456
1	chr20:47503574-47503576(+)	1	0.021815	457
1	chr20:47573785-47573787(+)	1	0.021815	458
1	chr20:57335653-57335655(+)	1	0.021815	459
1	chr21:15905244-15905246(-)	1	0.021815	460
1	chr21:35244126-35244128(-)	1	0.021815	461
1	chr21:46320605-46320607(+)	1	0.021815	462
1	chr21:9003769-9003771(-)	1	0.021815	463
1	chr22:12193503-12193505(-)	1	0.021815	464
1	chr22:16818173-16818175(-)	1	0.021815	465
1	chr22:21713056-21713058(+)	1	0.021815	466
1	chr22:25880777-25880779(+)	1	0.021815	467
1	chr3:115495492-115495494(+)	1	0.021815	468
1	chr3:122784960-122784962(-)	1	0.021815	469
1	chr3:141366292-141366294(-)	1	0.021815	470
1	chr3:142047135-142047137(+)	1	0.021815	471
1	chr3:144449896-144449898(-)	1	0.021815	472
1	chr3:150623026-150623028(-)	1	0.021815	473
1	chr3:155010145-155010147(+)	1	0.021815	474
1	chr3:157114360-157114362(-)	1	0.021815	475
1	chr3:162618882-162618884(+)	1	0.021815	476
1	chr3:166792803-166792805(-)	1	0.021815	477
1	chr3:167168730-167168732(-)	1	0.021815	478
1	chr3:171309231-171309233(+)	1	0.021815	479
1	chr3:179180357-179180359(-)	1	0.021815	480
1	chr3:179977310-179977312(-)	1	0.021815	481
1	chr3:18975074-18975076(-)	1	0.021815	482
1	chr3:195189989-195189991(-)	1	0.021815	483
1	chr3:196081210-196081212(-)	1	0.021815	484
1	chr3:20901702-20901704(-)	1	0.021815	485
1	chr3:25559699-25559701(+)	1	0.021815	486
1	chr3:35064582-35064584(+)	1	0.021815	487
1	chr3:42534368-42534370(-)	1	0.021815	488
1	chr3:43917545-43917547(+)	1	0.021815	489
1	chr3:46355727-46355729(-)	1	0.021815	490
1	chr3:47324521-47324523(-)	1	0.021815	491
1	chr3:47516408-47516410(+)	1	0.021815	492
1	chr3:52746378-52746380(+)	1	0.021815	493
1	chr3:64262448-64262450(+)	1	0.021815	494
1	chr3:64834791-64834793(+)	1	0.021815	495
1	chr3:73148733-73148735(-)	1	0.021815	496
1	chr3:8631063-8631065(-)	1	0.021815	497
1	chr3:99950165-99950167(+)	1	0.021815	498
1	chr4:10190855-10190857(+)	1	0.021815	499
1	chr4:10227509-10227511(-)	1	0.021815	500
1	chr4:113605066-113605068(-)	1	0.021815	501
1	chr4:13399562-13399564(+)	1	0.021815	502
1	chr4:13596160-13596162(-)	1	0.021815	503
1	chr4:138379858-138379860(+)	1	0.021815	504
1	chr4:145765810-145765812(+)	1	0.021815	505
1	chr4:149316930-149316932(+)	1	0.021815	506
1	chr4:151115222-151115224(+)	1	0.021815	507
1	chr4:152369459-152369461(+)	1	0.021815	508
1	chr4:16248153-16248155(-)	1	0.021815	509
1	chr4:20640885-20640887(-)	1	0.021815	510
1	chr4:23192586-23192588(+)	1	0.021815	511
1	chr4:27566380-27566382(+)	1	0.021815	512
1	chr4:37928546-37928548(+)	1	0.021815	513
1	chr4:70538611-70538613(-)	1	0.021815	514
1	chr4:71305534-71305536(+)	1	0.021815	515
1	chr4:72060004-72060006(+)	1	0.021815	516
1	chr4:79678714-79678716(-)	1	0.021815	517
1	chr4:798322-798324(+)	1	0.021815	518
1	chr4:81844241-81844243(-)	1	0.021815	519
1	chr4:88612091-88612093(+)	1	0.021815	520
1	chr4:98606266-98606268(-)	1	0.021815	521
1	chr5:106600069-106600071(+)	1	0.021815	522
1	chr5:116258131-116258133(-)	1	0.021815	523
1	chr5:127112565-127112567(-)	1	0.021815	524
1	chr5:142493374-142493376(+)	1	0.021815	525
1	chr5:149893203-149893205(-)	1	0.021815	526
1	chr5:177692764-177692766(-)	1	0.021815	527
1	chr5:25033832-25033834(-)	1	0.021815	528
1	chr5:37052809-37052811(-)	1	0.021815	529
1	chr5:37792926-37792928(-)	1	0.021815	530
1	chr5:46248125-46248127(-)	1	0.021815	531
1	chr5:46378732-46378734(-)	1	0.021815	532
1	chr5:53988919-53988921(-)	1	0.021815	533
1	chr5:68473581-68473583(-)	1	0.021815	534
1	chr5:8078671-8078673(+)	1	0.021815	535
1	chr5:8526962-8526964(+)	1	0.021815	536
1	chr5:96585428-96585430(-)	1	0.021815	537
1	chr5:98880155-98880157(+)	1	0.021815	538
1	chr6:11190003-11190005(-)	1	0.021815	539
1	chr6:113456098-113456100(+)	1	0.021815	540
1	chr6:121804413-121804415(+)	1	0.021815	541
1	chr6:124200465-124200467(-)	1	0.021815	542
1	chr6:128453959-128453961(-)	1	0.021815	543
1	chr6:131084094-131084096(-)	1	0.021815	544
1	chr6:162394799-162394801(+)	1	0.021815	545
1	chr6:163779967-163779969(-)	1	0.021815	546
1	chr6:20074346-20074348(-)	1	0.021815	547
1	chr6:2246669-2246671(-)	1	0.021815	548
1	chr6:2574157-2574159(-)	1	0.021815	549
1	chr6:27671782-27671784(+)	1	0.021815	550
1	chr6:28694982-28694984(-)	1	0.021815	551
1	chr6:29158381-29158383(+)	1	0.021815	552
1	chr6:37407448-37407450(+)	1	0.021815	553
1	chr6:4336204-4336206(+)	1	0.021815	554
1	chr6:43721645-43721647(-)	1	0.021815	555
1	chr6:4612896-4612898(+)	1	0.021815	556
1	chr6:4636093-4636095(-)	1	0.021815	557
1	chr6:46805074-46805076(-)	1	0.021815	558
1	chr6:47260666-47260668(-)	1	0.021815	559
1	chr6:51340255-51340257(+)	1	0.021815	560
1	chr6:56690254-56690256(-)	1	0.021815	561
1	chr6:58883938-58883940(-)	1	0.021815	562
1	chr6:59115690-59115692(-)	1	0.021815	563
1	chr6:67017136-67017138(+)	1	0.021815	564
1	chr6:71335591-71335593(-)	1	0.021815	565
1	chr6:7328549-7328551(+)	1	0.021815	566
1	chr7:103584972-103584974(+)	1	0.021815	567
1	chr7:118423775-118423777(-)	1	0.021815	568
1	chr7:127179898-127179900(+)	1	0.021815	569
1	chr7:128254837-128254839(+)	1	0.021815	570
1	chr7:134062582-134062584(+)	1	0.021815	571
1	chr7:134877805-134877807(-)	1	0.021815	572
1	chr7:136079156-136079158(-)	1	0.021815	573
1	chr7:139044872-139044874(-)	1	0.021815	574
1	chr7:140530494-140530496(+)	1	0.021815	575
1	chr7:151866093-151866095(+)	1	0.021815	576
1	chr7:24912317-24912319(+)	1	0.021815	577
1	chr7:27055240-27055242(-)	1	0.021815	578
1	chr7:28665121-28665123(-)	1	0.021815	579
1	chr7:51931957-51931959(+)	1	0.021815	580
1	chr7:62539338-62539340(-)	1	0.021815	581
1	chr7:66000087-66000089(-)	1	0.021815	582
1	chr7:68823306-68823308(+)	1	0.021815	583
1	chr7:75151116-75151118(+)	1	0.021815	584
1	chr7:87258584-87258586(+)	1	0.021815	585
1	chr7:93495379-93495381(+)	1	0.021815	586
1	chr7:95964943-95964945(+)	1	0.021815	587
1	chr7:99074358-99074360(+)	1	0.021815	588
1	chr7:99087613-99087615(+)	1	0.021815	589
1	chr8:118224971-118224973(-)	1	0.021815	590
1	chr8:121245459-121245461(+)	1	0.021815	591
1	chr8:124745844-124745846(-)	1	0.021815	592
1	chr8:128944023-128944025(-)	1	0.021815	593
1	chr8:136401071-136401073(+)	1	0.021815	594
1	chr8:137276291-137276293(+)	1	0.021815	595
1	chr8:137797633-137797635(-)	1	0.021815	596
1	chr8:14203622-14203624(+)	1	0.021815	597
1	chr8:143001974-143001976(-)	1	0.021815	598
1	chr8:15709955-15709957(-)	1	0.021815	599
1	chr8:18850138-18850140(+)	1	0.021815	600
1	chr8:26837836-26837838(-)	1	0.021815	601
1	chr8:33223479-33223481(-)	1	0.021815	602
1	chr8:47674964-47674966(-)	1	0.021815	603
1	chr8:50965789-50965791(-)	1	0.021815	604
1	chr8:6031785-6031787(-)	1	0.021815	605
1	chr8:7860797-7860799(+)	1	0.021815	606
1	chr8:87725977-87725979(+)	1	0.021815	607
1	chr9:122323090-122323092(+)	1	0.021815	608
1	chr9:122999034-122999036(-)	1	0.021815	609
1	chr9:125042465-125042467(-)	1	0.021815	610
1	chr9:125103227-125103229(-)	1	0.021815	611
1	chr9:130582490-130582492(-)	1	0.021815	612
1	chr9:86033755-86033757(-)	1	0.021815	613
1	chr9:96339820-96339822(+)	1	0.021815	614
1	chrUn_GL000220v1:30890-30892(-)	1	0.021815	615
1	chrX:107583417-107583419(-)	1	0.021815	616
1	chrX:115147049-115147051(+)	1	0.021815	617
1	chrX:131827354-131827356(-)	1	0.021815	618
1	chrX:21558804-21558806(+)	1	0.021815	619
1	chrX:21710236-21710238(+)	1	0.021815	620
1	chrX:23588977-23588979(+)	1	0.021815	621
1	chrX:48477318-48477320(-)	1	0.021815	622
1	chrX:52872179-52872181(+)	1	0.021815	623
1	chrX:81545676-81545678(+)	1	0.021815	624
1	chrX:90473343-90473345(+)	1	0.021815	625
1	chrX:94106403-94106405(+)	1	0.021815	626

## Sheet: Fig. 4G attB sequences
atth_site	atth_seq
chr10:21130404-21130406(-)	TGTTGGGTAAAGTAGTCTATACATGTCAATGATATGCTGTTGATTGATGCTGGTGTTGAATT
chr11:77367459-77367461(-)	ATATATTTTCTTATCTCTAAGGAAGGTAATGATAGGCTTTCTTTGGATGTTTTTTCCTTCCT
chr1:230490334-230490336(+)	TTTGGGTTCTTCGTGTCCAAAGATGATCATGAAATGCCTTCCATAGAAGTGAGGTTGAGGCA
chr2:14280297-14280299(+)	ATAAAAATCAAAGCATCCATCAAAAGCAATGAATGAAGTTCTATATATGTAGAAGCAGACTA
chr9:116464427-116464429(+)	TCTCTAGGACTCACTTCCATCAATGGTAATGCATAGATATTGATGTTACTAGTGTCCTGGAA
chr5:3553012-3553014(-)	TGTTTGGTGAAGTAGTCTATAGTTGTCAATGAAATCCCGTTGATTGATGTGCTGTTGAGTTT
chr20:38982599-38982601(+)	AGCTACACAAAAAGATCTATTGAGAGCATTGACACGCCCTCTTTATCCCTGTTCCCCTCCCT
chr14:58470642-58470644(-)	AGAGGTGAAAGGACATCAGCACTACTATTTGAAATGCTGTCAATATCTACACTGGGTAATAC
chr12:46942748-46942750(+)	AAAGAGGATAAGTCATCCAATGAATGGTAAGAATTAAGCCTAATGTCAGTAGGTGGCATGCA
chr4:92338934-92338936(+)	TTTACAGGAGGTGTGGCAATTGAAGTTAATGAGTTAATGTTTATAGATGCTTTTTGAGGCCT
chr10:58514255-58514257(+)	GGCTCATTTCCCACATCCAAAGAGAGAAATGAGTTAGTTTGAATGACTGTTATTCTTAAAAT
chr7:134676315-134676317(-)	CTATGAGTGTATATATCTATCAGCATCTTGGATTCACCACTCATAGATGTGTGCCTTTGCAG
chr8:132290108-132290110(-)	TAGGATTTCAGATTTGATATGAAAGGACATGAGATAATTTTCATGGATGAGCTTTTGTGTTG
chr22:22042150-22042152(+)	GAGAGAGAAGAGGTAGATAATGTGGGATTTGAGTGACCTTTGATTCCTGTGGGCATACTTCT
chr8:38431975-38431977(-)	ATTTAATCACCGAGGTCATTTGAGGGAAATGAGATTTGATCAATAGAAGTGTCTGCTCTGTT
chr6:145869661-145869663(-)	GAAAGGACAACTAGATCAATGGAAGGAATAGAAAACCCATAAATAGACCCACATAAATATAG
chrX:107542926-107542928(-)	AGAAAAAGAGAGACTTCAACTGAAAGAATGGACTTGCCATTTACTGAGATGAAGAGGACTAG
chr6:13675169-13675171(-)	TATTGGATAAAGTATACTATAAATGTCAATGAAATCCAGTTGATGGATGATACTTTTCAGTT
chr12:29380504-29380506(-)	TCCGAAGGCAACGTGTCAACTCGTGGTGGAGAATAGCCTTGTTTATCTGTAGTATATAGAGT
chr6:2977341-2977343(+)	TTTAGGGAGACATAAGACATCAATCAATAGATACAAGATGTACATTGGTTCGGTTTGAAAAG
chr2:81787671-81787673(-)	AGGAAACAAGGATCAGACATGGACAGATTTGAGAAGCCTTCTTTAAAAGTCTAGGTCAGGAT
chr7:78085649-78085651(+)	TCTTGAGAAACTTCATCCAAGCAGAAGTGTGAAATGACCCTTATGGATGCACAGAAGAGAGA
chr2:106552198-106552200(+)	CCCTAGGGAAATGCATCCATGGAAAGGAACGAAATTCCTTACATGGTAGGAGAGATTGTCCA
chr16:15296536-15296538(-)	CAAGCAATTGTAGCATCTATCAAAGCATAAGAAAAGCTTGTGAGTGATGAGGTTGGAGACTG
chr1:235391512-235391514(+)	AAAAAAAAAAGCGTAGACAAAGAAAGTAGAGAGAATAGTATAATGGACACCTGTATATGCTT
rare1 (chr1:101301476-101301478(+))	TCAGTGAGTGGGGGATGTGTGTTTTTTGTTTGGAGCCAGGTGGGCTATAGGGATGTGTATTT
rare2 (chr20:23625196-23625198(+))	GGGCTTGTGAACCAGCATCCATTCAATGCATCCAGGTGATTCTTATAGTTGTTGGTTCAGGT
rare3 (chr8:124745844-124745846(-))	GGCCTGTGGGCCACAGTTATTGACCTCTGTAAATATATATGTATATGTGTGTGTGTATATAT

## Sheet: Fig. 4H Effic. vs. Spec.
lsr_id	landing pad/wild-type	UMI/unique reads	percent_top_5	perc_efficiency
Bt24	wild-type	UMI	16.3082	27.875
Dn29	wild-type	UMI	61.9247	4.5
Enc3	wild-type	UMI	15.2915	5
Fm04	wild-type	UMI	11.0429	7.295
Kp03	wild-type	UMI	13.7954	3.82
Nm60	wild-type	UMI	36.8236	3.38
Pa01	wild-type	UMI	24.8062	-0.135
uCb4	wild-type	UMI	24.3455	-0.155
Vp82	wild-type	UMI	14.726	2.52
Phic31	wild-type	uniq_reads	20.04	-0.37
Cp36	wild-type	unique reads	5.34049	31.63
Em12	wild-type	unique reads	12.1761	0.55
Enc9	wild-type	unique reads	5.7161	12.93
Pc01	wild-type	unique reads	9.1515	35.18
Pc64	wild-type	unique reads	9.99818	0.595
Pf80	wild-type	unique reads	60	-0.205
Sp56	wild-type	unique reads	8.2391	-0.1
Vh73	wild-type	unique reads	23.7254	0
Bxb1	landing pad	unique reads	97.6471	2.88209
Kp03	landing pad	unique reads	50.7722	34.2554
Pa01	landing pad	unique reads	97.6974	38.7371
