# Supplementary material for: Systematic discovery of recombinases for efficient integration of large DNA sequences into the human genome
Source: Nat Biotechnol. 2022 Oct 10;41(4):488–99. doi: 10.1038/s41587-022-01494-w (PMC10083194; doi:10.1038/s41587-022-01494-w)
Supplement: Supplementary file 7 — Additional data related to Fig. 5 and Supplementary Fig. 5 [file 41587_2022_1494_MOESM7_ESM.xlsx]

## Sheet: README
Table	Description
Fig. 5B integration sites	A table listing all of the integration sites shown in Fig. 5B.
Fig. 5C sequences	A table of all the sequences that were used to build the motifs displayed in Fig. 5C.
Sup. Fig. 5E sequences	A table of all the naturally occurring attB sequences that were used to build the motif in Sup. Fig. 5E.

## Sheet: Fig. 5B integration sites
cell_line	atth_site	read_count	read_rank	read_percent
K562	chr22:43958465-43958467(-)	57	1	2.00563
K562	chr16:2789124-2789126(+)	45	2	1.58339
K562	chr18:48983365-48983367(-)	43	3	1.51302
K562	chr6:89360038-89360040(-)	40	4	1.40746
K562	chr1:44431530-44431532(+)	26	5	0.914849
K562	chr10:55467363-55467365(-)	25	6	0.879662
K562	chr10:101522397-101522399(+)	24	7	0.844476
K562	chr7:157294532-157294534(-)	24	8	0.844476
K562	chr10:101429887-101429889(+)	20	9	0.70373
K562	chr13:80045640-80045642(+)	18	10	0.633357
K562	chr7:100633689-100633691(-)	18	11	0.633357
K562	chr2:128235985-128235987(-)	16	12	0.562984
K562	chr2:143793802-143793804(+)	16	13	0.562984
K562	chr18:57591201-57591203(-)	15	14	0.527797
K562	chr15:84754728-84754730(+)	14	15	0.492611
K562	chr15:90143790-90143792(-)	13	16	0.457424
K562	chr13:85476493-85476495(-)	12	17	0.422238
K562	chr6:33555426-33555428(+)	12	18	0.422238
K562	chr9:91595187-91595189(+)	12	19	0.422238
K562	chr10:117762740-117762742(+)	11	20	0.387051
K562	chr20:46260177-46260179(+)	11	21	0.387051
K562	chr22:17279999-17280001(-)	11	22	0.387051
K562	chr10:89139495-89139497(-)	10	23	0.351865
K562	chr12:118041739-118041741(-)	10	24	0.351865
K562	chr12:50114244-50114246(-)	10	25	0.351865
K562	chr2:42189988-42189990(+)	10	26	0.351865
K562	chr20:2108527-2108529(+)	10	27	0.351865
K562	chr20:35096467-35096469(+)	10	28	0.351865
K562	chr1:150223713-150223715(+)	9	29	0.316678
K562	chr10:88531329-88531331(-)	9	30	0.316678
K562	chr14:71187182-71187184(+)	9	31	0.316678
K562	chr15:62918782-62918784(+)	9	32	0.316678
K562	chr2:176165157-176165159(-)	9	33	0.316678
K562	chr20:49342786-49342788(+)	9	34	0.316678
K562	chr3:162603629-162603631(+)	9	35	0.316678
K562	chr4:183226741-183226743(-)	9	36	0.316678
K562	chr5:134545400-134545402(-)	9	37	0.316678
K562	chr6:134678320-134678322(-)	9	38	0.316678
K562	chr8:71038773-71038775(+)	9	39	0.316678
K562	chrX:25044028-25044030(-)	9	40	0.316678
K562	chr1:11765473-11765475(-)	8	41	0.281492
K562	chr1:28635270-28635272(-)	8	42	0.281492
K562	chr10:92370135-92370137(+)	8	43	0.281492
K562	chr11:118685870-118685872(-)	8	44	0.281492
K562	chr4:117005067-117005069(+)	8	45	0.281492
K562	chr6:144713945-144713947(+)	8	46	0.281492
K562	chr7:77975508-77975510(-)	8	47	0.281492
K562	chrX:38344303-38344305(+)	8	48	0.281492
K562	chr13:76988701-76988703(+)	7	49	0.246305
K562	chr14:49596773-49596775(-)	7	50	0.246305
K562	chr14:75610439-75610441(-)	7	51	0.246305
K562	chr14:91548639-91548641(-)	7	52	0.246305
K562	chr16:15791664-15791666(-)	7	53	0.246305
K562	chr16:58269571-58269573(+)	7	54	0.246305
K562	chr16:78722688-78722690(-)	7	55	0.246305
K562	chr17:56914526-56914528(+)	7	56	0.246305
K562	chr17:58147176-58147178(+)	7	57	0.246305
K562	chr2:61461010-61461012(+)	7	58	0.246305
K562	chr2:71295532-71295534(+)	7	59	0.246305
K562	chr22:50205586-50205588(+)	7	60	0.246305
K562	chr4:180572231-180572233(-)	7	61	0.246305
K562	chr6:163530431-163530433(-)	7	62	0.246305
K562	chr7:141464188-141464190(-)	7	63	0.246305
K562	chr7:25553438-25553440(+)	7	64	0.246305
K562	chr1:156040402-156040404(-)	6	65	0.211119
K562	chr1:35119413-35119415(+)	6	66	0.211119
K562	chr10:21382453-21382455(+)	6	67	0.211119
K562	chr10:96309486-96309488(-)	6	68	0.211119
K562	chr11:128904921-128904923(+)	6	69	0.211119
K562	chr11:88329491-88329493(+)	6	70	0.211119
K562	chr12:117875323-117875325(-)	6	71	0.211119
K562	chr13:32377610-32377612(+)	6	72	0.211119
K562	chr14:61559711-61559713(+)	6	73	0.211119
K562	chr15:86557258-86557260(-)	6	74	0.211119
K562	chr17:5280208-5280210(-)	6	75	0.211119
K562	chr19:10414103-10414105(-)	6	76	0.211119
K562	chr19:36076587-36076589(+)	6	77	0.211119
K562	chr2:101109533-101109535(-)	6	78	0.211119
K562	chr2:197875745-197875747(+)	6	79	0.211119
K562	chr2:237826313-237826315(-)	6	80	0.211119
K562	chr2:238815232-238815234(+)	6	81	0.211119
K562	chr20:41238981-41238983(-)	6	82	0.211119
K562	chr3:177368972-177368974(-)	6	83	0.211119
K562	chr3:72083030-72083032(+)	6	84	0.211119
K562	chr4:109562510-109562512(-)	6	85	0.211119
K562	chr4:2573534-2573536(+)	6	86	0.211119
K562	chr4:70957299-70957301(-)	6	87	0.211119
K562	chr5:116371495-116371497(-)	6	88	0.211119
K562	chr6:142936138-142936140(-)	6	89	0.211119
K562	chr6:27474323-27474325(+)	6	90	0.211119
K562	chr6:77116808-77116810(-)	6	91	0.211119
K562	chr6:93013656-93013658(+)	6	92	0.211119
K562	chr7:139773303-139773305(+)	6	93	0.211119
K562	chr7:152763343-152763345(+)	6	94	0.211119
K562	chr7:51315281-51315283(+)	6	95	0.211119
K562	chr8:118248621-118248623(+)	6	96	0.211119
K562	chr1:112929008-112929010(-)	5	97	0.175932
K562	chr1:170517392-170517394(+)	5	98	0.175932
K562	chr1:20686551-20686553(+)	5	99	0.175932
K562	chr1:23891649-23891651(+)	5	100	0.175932
K562	chr1:57067033-57067035(+)	5	101	0.175932
K562	chr10:112637678-112637680(+)	5	102	0.175932
K562	chr10:97632202-97632204(+)	5	103	0.175932
K562	chr11:14523148-14523150(-)	5	104	0.175932
K562	chr12:12717426-12717428(-)	5	105	0.175932
K562	chr15:90254519-90254521(+)	5	106	0.175932
K562	chr16:28256386-28256388(-)	5	107	0.175932
K562	chr16:88812130-88812132(+)	5	108	0.175932
K562	chr17:68709253-68709255(+)	5	109	0.175932
K562	chr17:8180853-8180855(+)	5	110	0.175932
K562	chr18:23956637-23956639(-)	5	111	0.175932
K562	chr18:48402287-48402289(+)	5	112	0.175932
K562	chr19:42504867-42504869(+)	5	113	0.175932
K562	chr2:230743333-230743335(+)	5	114	0.175932
K562	chr20:18122153-18122155(-)	5	115	0.175932
K562	chr20:46612057-46612059(-)	5	116	0.175932
K562	chr3:113080397-113080399(-)	5	117	0.175932
K562	chr3:164587221-164587223(-)	5	118	0.175932
K562	chr3:193219702-193219704(-)	5	119	0.175932
K562	chr3:49339873-49339875(-)	5	120	0.175932
K562	chr4:34212218-34212220(-)	5	121	0.175932
K562	chr4:88809861-88809863(-)	5	122	0.175932
K562	chr4:97331539-97331541(+)	5	123	0.175932
K562	chr5:173092611-173092613(+)	5	124	0.175932
K562	chr5:43252840-43252842(+)	5	125	0.175932
K562	chr5:87271440-87271442(-)	5	126	0.175932
K562	chr6:134283914-134283916(+)	5	127	0.175932
K562	chr6:17704750-17704752(+)	5	128	0.175932
K562	chr6:1872533-1872535(-)	5	129	0.175932
K562	chr8:29417749-29417751(+)	5	130	0.175932
K562	chr9:88182210-88182212(+)	5	131	0.175932
K562	chr9:96746810-96746812(+)	5	132	0.175932
K562	chr1:107628224-107628226(+)	4	133	0.140746
K562	chr1:108156467-108156469(+)	4	134	0.140746
K562	chr1:156427333-156427335(-)	4	135	0.140746
K562	chr1:186339990-186339992(+)	4	136	0.140746
K562	chr1:220688228-220688230(+)	4	137	0.140746
K562	chr1:234544605-234544607(-)	4	138	0.140746
K562	chr1:33263405-33263407(+)	4	139	0.140746
K562	chr11:113195487-113195489(-)	4	140	0.140746
K562	chr11:120060260-120060262(+)	4	141	0.140746
K562	chr11:65154591-65154593(+)	4	142	0.140746
K562	chr11:67386683-67386685(+)	4	143	0.140746
K562	chr12:120552416-120552418(+)	4	144	0.140746
K562	chr12:34022240-34022242(+)	4	145	0.140746
K562	chr12:79593693-79593695(-)	4	146	0.140746
K562	chr13:67159067-67159069(-)	4	147	0.140746
K562	chr13:70690455-70690457(-)	4	148	0.140746
K562	chr13:87777600-87777602(-)	4	149	0.140746
K562	chr13:99459604-99459606(-)	4	150	0.140746
K562	chr14:101634122-101634124(+)	4	151	0.140746
K562	chr15:67946642-67946644(+)	4	152	0.140746
K562	chr16:22659928-22659930(+)	4	153	0.140746
K562	chr16:79069548-79069550(-)	4	154	0.140746
K562	chr16:90067583-90067585(-)	4	155	0.140746
K562	chr17:29549997-29549999(+)	4	156	0.140746
K562	chr17:3219702-3219704(-)	4	157	0.140746
K562	chr17:38734547-38734549(+)	4	158	0.140746
K562	chr17:40286428-40286430(-)	4	159	0.140746
K562	chr17:40527761-40527763(+)	4	160	0.140746
K562	chr17:48191682-48191684(-)	4	161	0.140746
K562	chr18:75305598-75305600(+)	4	162	0.140746
K562	chr18:76476267-76476269(+)	4	163	0.140746
K562	chr19:50987430-50987432(+)	4	164	0.140746
K562	chr19:6207306-6207308(-)	4	165	0.140746
K562	chr2:104949110-104949112(+)	4	166	0.140746
K562	chr2:220812528-220812530(-)	4	167	0.140746
K562	chr2:43642986-43642988(-)	4	168	0.140746
K562	chr2:66165941-66165943(-)	4	169	0.140746
K562	chr2:85152421-85152423(-)	4	170	0.140746
K562	chr20:14052988-14052990(+)	4	171	0.140746
K562	chr22:29841721-29841723(+)	4	172	0.140746
K562	chr22:35762492-35762494(-)	4	173	0.140746
K562	chr3:155843029-155843031(-)	4	174	0.140746
K562	chr3:172273380-172273382(+)	4	175	0.140746
K562	chr3:177314166-177314168(+)	4	176	0.140746
K562	chr3:36995105-36995107(-)	4	177	0.140746
K562	chr3:3772677-3772679(+)	4	178	0.140746
K562	chr4:38268988-38268990(-)	4	179	0.140746
K562	chr4:776715-776717(+)	4	180	0.140746
K562	chr5:10380949-10380951(-)	4	181	0.140746
K562	chr5:171951554-171951556(+)	4	182	0.140746
K562	chr5:181173606-181173608(+)	4	183	0.140746
K562	chr5:44365375-44365377(+)	4	184	0.140746
K562	chr5:53577471-53577473(+)	4	185	0.140746
K562	chr5:6014407-6014409(-)	4	186	0.140746
K562	chr6:107493614-107493616(-)	4	187	0.140746
K562	chr6:114011880-114011882(+)	4	188	0.140746
K562	chr6:14120065-14120067(+)	4	189	0.140746
K562	chr6:151120348-151120350(-)	4	190	0.140746
K562	chr6:154638227-154638229(+)	4	191	0.140746
K562	chr6:159748640-159748642(-)	4	192	0.140746
K562	chr6:18585331-18585333(+)	4	193	0.140746
K562	chr6:20119570-20119572(-)	4	194	0.140746
K562	chr6:31152303-31152305(-)	4	195	0.140746
K562	chr6:71479200-71479202(-)	4	196	0.140746
K562	chr7:112129405-112129407(+)	4	197	0.140746
K562	chr7:45529926-45529928(-)	4	198	0.140746
K562	chr8:107781642-107781644(-)	4	199	0.140746
K562	chr8:143050167-143050169(+)	4	200	0.140746
K562	chr8:63215302-63215304(-)	4	201	0.140746
K562	chr8:71562544-71562546(-)	4	202	0.140746
K562	chr9:125942248-125942250(-)	4	203	0.140746
K562	chr9:128941070-128941072(-)	4	204	0.140746
K562	chr9:133053605-133053607(+)	4	205	0.140746
K562	chr9:17908452-17908454(-)	4	206	0.140746
K562	chr9:2159783-2159785(-)	4	207	0.140746
K562	chr9:69099446-69099448(+)	4	208	0.140746
K562	chrX:112820433-112820435(-)	4	209	0.140746
K562	chrX:18820377-18820379(-)	4	210	0.140746
K562	chrX:91235943-91235945(+)	4	211	0.140746
K562	chr1:116842342-116842344(-)	3	212	0.105559
K562	chr1:231326536-231326538(-)	3	213	0.105559
K562	chr1:235919788-235919790(+)	3	214	0.105559
K562	chr1:242547430-242547432(+)	3	215	0.105559
K562	chr1:244240525-244240527(-)	3	216	0.105559
K562	chr1:28241584-28241586(-)	3	217	0.105559
K562	chr1:31133943-31133945(-)	3	218	0.105559
K562	chr1:40141977-40141979(+)	3	219	0.105559
K562	chr1:53157165-53157167(+)	3	220	0.105559
K562	chr10:121541448-121541450(-)	3	221	0.105559
K562	chr10:17856197-17856199(+)	3	222	0.105559
K562	chr10:29254850-29254852(-)	3	223	0.105559
K562	chr10:36556605-36556607(+)	3	224	0.105559
K562	chr10:37674103-37674105(-)	3	225	0.105559
K562	chr11:121564545-121564547(+)	3	226	0.105559
K562	chr11:66756328-66756330(-)	3	227	0.105559
K562	chr11:86945243-86945245(-)	3	228	0.105559
K562	chr11:9550434-9550436(+)	3	229	0.105559
K562	chr12:23337672-23337674(+)	3	230	0.105559
K562	chr12:27015875-27015877(+)	3	231	0.105559
K562	chr12:32897408-32897410(+)	3	232	0.105559
K562	chr12:43155677-43155679(+)	3	233	0.105559
K562	chr12:47634784-47634786(+)	3	234	0.105559
K562	chr12:89349804-89349806(+)	3	235	0.105559
K562	chr12:974352-974354(+)	3	236	0.105559
K562	chr13:23584649-23584651(+)	3	237	0.105559
K562	chr13:30245036-30245038(-)	3	238	0.105559
K562	chr13:33258501-33258503(-)	3	239	0.105559
K562	chr13:57890556-57890558(-)	3	240	0.105559
K562	chr13:72828242-72828244(+)	3	241	0.105559
K562	chr13:91568579-91568581(+)	3	242	0.105559
K562	chr14:21112385-21112387(+)	3	243	0.105559
K562	chr14:34478336-34478338(+)	3	244	0.105559
K562	chr14:53154245-53154247(-)	3	245	0.105559
K562	chr14:60904971-60904973(-)	3	246	0.105559
K562	chr14:73868307-73868309(+)	3	247	0.105559
K562	chr14:77363699-77363701(-)	3	248	0.105559
K562	chr14:94002578-94002580(+)	3	249	0.105559
K562	chr15:40601847-40601849(+)	3	250	0.105559
K562	chr15:52685406-52685408(-)	3	251	0.105559
K562	chr15:56916698-56916700(+)	3	252	0.105559
K562	chr15:69251045-69251047(+)	3	253	0.105559
K562	chr15:85708675-85708677(+)	3	254	0.105559
K562	chr16:28218860-28218862(+)	3	255	0.105559
K562	chr16:71190365-71190367(+)	3	256	0.105559
K562	chr16:8871141-8871143(+)	3	257	0.105559
K562	chr17:19279807-19279809(+)	3	258	0.105559
K562	chr17:42197405-42197407(+)	3	259	0.105559
K562	chr17:42255107-42255109(+)	3	260	0.105559
K562	chr17:43741857-43741859(+)	3	261	0.105559
K562	chr17:52218596-52218598(+)	3	262	0.105559
K562	chr17:59369827-59369829(-)	3	263	0.105559
K562	chr17:64989161-64989163(-)	3	264	0.105559
K562	chr18:2658617-2658619(+)	3	265	0.105559
K562	chr18:54958815-54958817(+)	3	266	0.105559
K562	chr18:78828266-78828268(+)	3	267	0.105559
K562	chr19:1677357-1677359(+)	3	268	0.105559
K562	chr19:1724288-1724290(+)	3	269	0.105559
K562	chr19:34187271-34187273(-)	3	270	0.105559
K562	chr19:48884896-48884898(-)	3	271	0.105559
K562	chr2:168526157-168526159(-)	3	272	0.105559
K562	chr2:55521191-55521193(-)	3	273	0.105559
K562	chr2:56830444-56830446(+)	3	274	0.105559
K562	chr2:71331592-71331594(-)	3	275	0.105559
K562	chr2:75673474-75673476(+)	3	276	0.105559
K562	chr20:53966646-53966648(+)	3	277	0.105559
K562	chr21:18295786-18295788(-)	3	278	0.105559
K562	chr22_KI270733v1_random:164321-164323(-)	3	279	0.105559
K562	chr22:10749999-10750001(-)	3	280	0.105559
K562	chr22:28823303-28823305(+)	3	281	0.105559
K562	chr3:150057629-150057631(+)	3	282	0.105559
K562	chr3:170123267-170123269(-)	3	283	0.105559
K562	chr3:36370359-36370361(-)	3	284	0.105559
K562	chr3:61779506-61779508(+)	3	285	0.105559
K562	chr3:93906303-93906305(-)	3	286	0.105559
K562	chr3:95166752-95166754(-)	3	287	0.105559
K562	chr4:101578639-101578641(+)	3	288	0.105559
K562	chr4:108534166-108534168(+)	3	289	0.105559
K562	chr4:110663753-110663755(+)	3	290	0.105559
K562	chr4:139580156-139580158(-)	3	291	0.105559
K562	chr4:162886169-162886171(-)	3	292	0.105559
K562	chr4:182143997-182143999(+)	3	293	0.105559
K562	chr4:3123709-3123711(-)	3	294	0.105559
K562	chr4:39693682-39693684(-)	3	295	0.105559
K562	chr4:40215333-40215335(-)	3	296	0.105559
K562	chr4:42880499-42880501(+)	3	297	0.105559
K562	chr4:44927784-44927786(+)	3	298	0.105559
K562	chr4:78228519-78228521(-)	3	299	0.105559
K562	chr5:10551021-10551023(+)	3	300	0.105559
K562	chr5:121939628-121939630(+)	3	301	0.105559
K562	chr5:125349474-125349476(-)	3	302	0.105559
K562	chr5:141989289-141989291(+)	3	303	0.105559
K562	chr5:142809614-142809616(-)	3	304	0.105559
K562	chr5:146406773-146406775(+)	3	305	0.105559
K562	chr5:42876620-42876622(+)	3	306	0.105559
K562	chr5:51409214-51409216(+)	3	307	0.105559
K562	chr5:84382695-84382697(-)	3	308	0.105559
K562	chr6:11230146-11230148(+)	3	309	0.105559
K562	chr6:116310582-116310584(-)	3	310	0.105559
K562	chr6:131853645-131853647(-)	3	311	0.105559
K562	chr6:13817462-13817464(-)	3	312	0.105559
K562	chr6:154997979-154997981(-)	3	313	0.105559
K562	chr6:21686796-21686798(+)	3	314	0.105559
K562	chr6:28923152-28923154(-)	3	315	0.105559
K562	chr6:32518980-32518982(-)	3	316	0.105559
K562	chr6:40704328-40704330(+)	3	317	0.105559
K562	chr6:46452955-46452957(-)	3	318	0.105559
K562	chr6:47118191-47118193(-)	3	319	0.105559
K562	chr6:83066624-83066626(-)	3	320	0.105559
K562	chr7:100148153-100148155(-)	3	321	0.105559
K562	chr7:129299372-129299374(-)	3	322	0.105559
K562	chr7:15800077-15800079(+)	3	323	0.105559
K562	chr7:626710-626712(+)	3	324	0.105559
K562	chr7:66573376-66573378(+)	3	325	0.105559
K562	chr8:116262750-116262752(+)	3	326	0.105559
K562	chr9:107645034-107645036(-)	3	327	0.105559
K562	chr9:133759924-133759926(+)	3	328	0.105559
K562	chr9:674409-674411(+)	3	329	0.105559
K562	chr9:7362525-7362527(-)	3	330	0.105559
K562	chr9:92700657-92700659(-)	3	331	0.105559
K562	chrX:105168734-105168736(-)	3	332	0.105559
K562	chrX:13074301-13074303(-)	3	333	0.105559
K562	chrX:133794100-133794102(-)	3	334	0.105559
K562	chrX:150422869-150422871(-)	3	335	0.105559
K562	chrX:40167221-40167223(-)	3	336	0.105559
K562	chrX:74838882-74838884(+)	3	337	0.105559
K562	chrX:98890757-98890759(+)	3	338	0.105559
K562	chr1:10034872-10034874(-)	2	339	0.070373
K562	chr1:110917613-110917615(-)	2	340	0.070373
K562	chr1:116379981-116379983(-)	2	341	0.070373
K562	chr1:11797284-11797286(+)	2	342	0.070373
K562	chr1:145847216-145847218(+)	2	343	0.070373
K562	chr1:15801784-15801786(-)	2	344	0.070373
K562	chr1:183024824-183024826(-)	2	345	0.070373
K562	chr1:184470388-184470390(-)	2	346	0.070373
K562	chr1:200015588-200015590(+)	2	347	0.070373
K562	chr1:204186424-204186426(-)	2	348	0.070373
K562	chr1:205859590-205859592(-)	2	349	0.070373
K562	chr1:213055323-213055325(-)	2	350	0.070373
K562	chr1:222340788-222340790(+)	2	351	0.070373
K562	chr1:229219927-229219929(+)	2	352	0.070373
K562	chr1:232622879-232622881(+)	2	353	0.070373
K562	chr1:232628675-232628677(-)	2	354	0.070373
K562	chr1:233142807-233142809(+)	2	355	0.070373
K562	chr1:239934100-239934102(+)	2	356	0.070373
K562	chr1:25804681-25804683(+)	2	357	0.070373
K562	chr1:3399172-3399174(-)	2	358	0.070373
K562	chr1:43923610-43923612(-)	2	359	0.070373
K562	chr1:44358293-44358295(+)	2	360	0.070373
K562	chr1:45797292-45797294(+)	2	361	0.070373
K562	chr1:53949114-53949116(+)	2	362	0.070373
K562	chr1:61130371-61130373(-)	2	363	0.070373
K562	chr1:84808097-84808099(+)	2	364	0.070373
K562	chr1:87327334-87327336(-)	2	365	0.070373
K562	chr1:92791772-92791774(-)	2	366	0.070373
K562	chr1:94660266-94660268(-)	2	367	0.070373
K562	chr10:110371845-110371847(+)	2	368	0.070373
K562	chr10:112953760-112953762(+)	2	369	0.070373
K562	chr10:114582071-114582073(+)	2	370	0.070373
K562	chr10:58023776-58023778(-)	2	371	0.070373
K562	chr10:67290216-67290218(+)	2	372	0.070373
K562	chr10:97540150-97540152(-)	2	373	0.070373
K562	chr11:101419596-101419598(+)	2	374	0.070373
K562	chr11:122677767-122677769(+)	2	375	0.070373
K562	chr11:36132250-36132252(-)	2	376	0.070373
K562	chr11:76694713-76694715(+)	2	377	0.070373
K562	chr11:93661093-93661095(-)	2	378	0.070373
K562	chr12:125270050-125270052(-)	2	379	0.070373
K562	chr12:15534071-15534073(+)	2	380	0.070373
K562	chr12:22377964-22377966(-)	2	381	0.070373
K562	chr12:279405-279407(-)	2	382	0.070373
K562	chr12:31966607-31966609(-)	2	383	0.070373
K562	chr12:33314499-33314501(+)	2	384	0.070373
K562	chr12:47267577-47267579(+)	2	385	0.070373
K562	chr12:56223572-56223574(+)	2	386	0.070373
K562	chr12:66750371-66750373(-)	2	387	0.070373
K562	chr12:6726785-6726787(-)	2	388	0.070373
K562	chr12:94407800-94407802(-)	2	389	0.070373
K562	chr13:106416777-106416779(-)	2	390	0.070373
K562	chr13:46134317-46134319(+)	2	391	0.070373
K562	chr13:52684897-52684899(-)	2	392	0.070373
K562	chr13:63674871-63674873(+)	2	393	0.070373
K562	chr13:68486140-68486142(+)	2	394	0.070373
K562	chr13:80682206-80682208(+)	2	395	0.070373
K562	chr13:95674775-95674777(-)	2	396	0.070373
K562	chr14:31946808-31946810(+)	2	397	0.070373
K562	chr14:58549991-58549993(-)	2	398	0.070373
K562	chr14:71952885-71952887(+)	2	399	0.070373
K562	chr14:83446847-83446849(-)	2	400	0.070373
K562	chr14:96282085-96282087(+)	2	401	0.070373
K562	chr15:52017237-52017239(-)	2	402	0.070373
K562	chr15:58443778-58443780(+)	2	403	0.070373
K562	chr15:67678599-67678601(-)	2	404	0.070373
K562	chr15:68130691-68130693(-)	2	405	0.070373
K562	chr15:93068846-93068848(+)	2	406	0.070373
K562	chr15:95306371-95306373(-)	2	407	0.070373
K562	chr16:14085133-14085135(+)	2	408	0.070373
K562	chr16:15909831-15909833(+)	2	409	0.070373
K562	chr16:295086-295088(-)	2	410	0.070373
K562	chr16:61547303-61547305(-)	2	411	0.070373
K562	chr16:70292145-70292147(-)	2	412	0.070373
K562	chr16:77235264-77235266(+)	2	413	0.070373
K562	chr16:89478325-89478327(-)	2	414	0.070373
K562	chr17:16308784-16308786(-)	2	415	0.070373
K562	chr17:34988224-34988226(-)	2	416	0.070373
K562	chr17:42038617-42038619(+)	2	417	0.070373
K562	chr17:4583534-4583536(-)	2	418	0.070373
K562	chr18:11982350-11982352(-)	2	419	0.070373
K562	chr18:22058106-22058108(+)	2	420	0.070373
K562	chr18:26521439-26521441(+)	2	421	0.070373
K562	chr18:3711189-3711191(+)	2	422	0.070373
K562	chr18:48963093-48963095(-)	2	423	0.070373
K562	chr18:55587459-55587461(-)	2	424	0.070373
K562	chr18:63313802-63313804(-)	2	425	0.070373
K562	chr18:8220352-8220354(-)	2	426	0.070373
K562	chr19:11008998-11009000(+)	2	427	0.070373
K562	chr19:13688397-13688399(+)	2	428	0.070373
K562	chr19:23949558-23949560(+)	2	429	0.070373
K562	chr19:2530837-2530839(-)	2	430	0.070373
K562	chr19:2978434-2978436(+)	2	431	0.070373
K562	chr2:102837227-102837229(-)	2	432	0.070373
K562	chr2:153306305-153306307(+)	2	433	0.070373
K562	chr2:165243633-165243635(-)	2	434	0.070373
K562	chr2:174252657-174252659(-)	2	435	0.070373
K562	chr2:187544664-187544666(+)	2	436	0.070373
K562	chr2:207674833-207674835(+)	2	437	0.070373
K562	chr2:235367952-235367954(+)	2	438	0.070373
K562	chr2:39168723-39168725(+)	2	439	0.070373
K562	chr2:48887979-48887981(+)	2	440	0.070373
K562	chr2:74621313-74621315(+)	2	441	0.070373
K562	chr20:14364193-14364195(-)	2	442	0.070373
K562	chr20:3208206-3208208(+)	2	443	0.070373
K562	chr20:34372336-34372338(+)	2	444	0.070373
K562	chr20:38126831-38126833(-)	2	445	0.070373
K562	chr20:38560095-38560097(+)	2	446	0.070373
K562	chr20:43797840-43797842(-)	2	447	0.070373
K562	chr20:57483096-57483098(-)	2	448	0.070373
K562	chr20:655191-655193(-)	2	449	0.070373
K562	chr21:23161293-23161295(-)	2	450	0.070373
K562	chr21:39499752-39499754(+)	2	451	0.070373
K562	chr22:11596309-11596311(+)	2	452	0.070373
K562	chr22:23759833-23759835(-)	2	453	0.070373
K562	chr22:28299260-28299262(+)	2	454	0.070373
K562	chr22:29068747-29068749(+)	2	455	0.070373
K562	chr22:40152116-40152118(+)	2	456	0.070373
K562	chr22:50136191-50136193(-)	2	457	0.070373
K562	chr3:101695738-101695740(+)	2	458	0.070373
K562	chr3:113109416-113109418(+)	2	459	0.070373
K562	chr3:125399611-125399613(+)	2	460	0.070373
K562	chr3:148076375-148076377(-)	2	461	0.070373
K562	chr3:150196200-150196202(+)	2	462	0.070373
K562	chr3:153640148-153640150(-)	2	463	0.070373
K562	chr3:16614949-16614951(-)	2	464	0.070373
K562	chr3:177742181-177742183(+)	2	465	0.070373
K562	chr3:53826710-53826712(-)	2	466	0.070373
K562	chr3:62118073-62118075(+)	2	467	0.070373
K562	chr3:66741169-66741171(+)	2	468	0.070373
K562	chr3:79421400-79421402(-)	2	469	0.070373
K562	chr3:80017562-80017564(+)	2	470	0.070373
K562	chr3:95331608-95331610(+)	2	471	0.070373
K562	chr4:136058726-136058728(+)	2	472	0.070373
K562	chr4:161584023-161584025(+)	2	473	0.070373
K562	chr4:17526789-17526791(+)	2	474	0.070373
K562	chr4:176090281-176090283(-)	2	475	0.070373
K562	chr4:188976779-188976781(+)	2	476	0.070373
K562	chr4:30880912-30880914(+)	2	477	0.070373
K562	chr4:41796224-41796226(-)	2	478	0.070373
K562	chr4:54519582-54519584(+)	2	479	0.070373
K562	chr4:80071875-80071877(-)	2	480	0.070373
K562	chr4:95182431-95182433(+)	2	481	0.070373
K562	chr5:124745098-124745100(+)	2	482	0.070373
K562	chr5:124855823-124855825(-)	2	483	0.070373
K562	chr5:124922607-124922609(-)	2	484	0.070373
K562	chr5:124962213-124962215(+)	2	485	0.070373
K562	chr5:141771341-141771343(-)	2	486	0.070373
K562	chr5:14902063-14902065(+)	2	487	0.070373
K562	chr5:15008649-15008651(+)	2	488	0.070373
K562	chr5:155177394-155177396(-)	2	489	0.070373
K562	chr5:157162666-157162668(-)	2	490	0.070373
K562	chr5:157761367-157761369(-)	2	491	0.070373
K562	chr5:171322329-171322331(-)	2	492	0.070373
K562	chr5:173884605-173884607(-)	2	493	0.070373
K562	chr5:32355715-32355717(+)	2	494	0.070373
K562	chr5:42849458-42849460(+)	2	495	0.070373
K562	chr5:58712521-58712523(-)	2	496	0.070373
K562	chr5:79510216-79510218(+)	2	497	0.070373
K562	chr6:108840998-108841000(-)	2	498	0.070373
K562	chr6:109187309-109187311(+)	2	499	0.070373
K562	chr6:11237929-11237931(-)	2	500	0.070373
HEK293FT	chr16:2789124-2789126(+)	69	1	1.89717
HEK293FT	chr22:43958465-43958467(-)	33	2	0.907341
HEK293FT	chr10:117762740-117762742(+)	27	3	0.74237
HEK293FT	chr7:157294532-157294534(-)	27	4	0.74237
HEK293FT	chr13:20558930-20558932(-)	25	5	0.68738
HEK293FT	chr6:151120348-151120350(-)	25	6	0.68738
HEK293FT	chr10:101429887-101429889(+)	24	7	0.659885
HEK293FT	chr1:20686551-20686553(+)	22	8	0.604894
HEK293FT	chr19:50987430-50987432(+)	22	9	0.604894
HEK293FT	chr4:183226741-183226743(-)	22	10	0.604894
HEK293FT	chrX:154696328-154696330(-)	22	11	0.604894
HEK293FT	chr10:96309486-96309488(-)	19	12	0.522409
HEK293FT	chr14:58549991-58549993(-)	19	13	0.522409
HEK293FT	chr18:48983365-48983367(-)	18	14	0.494913
HEK293FT	chr2:42189988-42189990(+)	18	15	0.494913
HEK293FT	chr20:46260177-46260179(+)	18	16	0.494913
HEK293FT	chr21:32583029-32583031(-)	17	17	0.467418
HEK293FT	chr6:93013660-93013662(+)	17	18	0.467418
HEK293FT	chr10:89139495-89139497(-)	16	19	0.439923
HEK293FT	chr1:44358293-44358295(+)	15	20	0.412428
HEK293FT	chr17:56914526-56914528(+)	15	21	0.412428
HEK293FT	chr17:73353107-73353109(-)	15	22	0.412428
HEK293FT	chr15:90143790-90143792(-)	14	23	0.384933
HEK293FT	chr2:46119298-46119300(-)	14	24	0.384933
HEK293FT	chr21:31796312-31796314(+)	14	25	0.384933
HEK293FT	chr3:194558879-194558881(+)	14	26	0.384933
HEK293FT	chr4:182143998-182144000(+)	13	27	0.357437
HEK293FT	chr7:77975508-77975510(-)	13	28	0.357437
HEK293FT	chr9:2159783-2159785(-)	13	29	0.357437
HEK293FT	chr1:156040402-156040404(-)	12	30	0.329942
HEK293FT	chr13:33345869-33345871(-)	12	31	0.329942
HEK293FT	chr2:238815232-238815234(+)	12	32	0.329942
HEK293FT	chr10:97632202-97632204(+)	11	33	0.302447
HEK293FT	chr20:2108527-2108529(+)	11	34	0.302447
HEK293FT	chr5:43514473-43514475(-)	11	35	0.302447
HEK293FT	chr5:68142065-68142067(-)	11	36	0.302447
HEK293FT	chr6:33555426-33555428(+)	11	37	0.302447
HEK293FT	chr15:70688471-70688473(+)	10	38	0.274952
HEK293FT	chr15:86557258-86557260(-)	10	39	0.274952
HEK293FT	chr18:55587459-55587461(-)	10	40	0.274952
HEK293FT	chr2:187544664-187544666(+)	10	41	0.274952
HEK293FT	chr22:35762492-35762494(-)	10	42	0.274952
HEK293FT	chr3:155843029-155843031(-)	10	43	0.274952
HEK293FT	chr4:101578639-101578641(+)	10	44	0.274952
HEK293FT	chr4:180572231-180572233(-)	10	45	0.274952
HEK293FT	chr5:79510216-79510218(+)	10	46	0.274952
HEK293FT	chr14:61559711-61559713(+)	9	47	0.247457
HEK293FT	chr16:70292145-70292147(-)	9	48	0.247457
HEK293FT	chr19:1345173-1345175(+)	9	49	0.247457
HEK293FT	chr2:43642986-43642988(-)	9	50	0.247457
HEK293FT	chr21:36910570-36910572(+)	9	51	0.247457
HEK293FT	chr4:30984938-30984940(-)	9	52	0.247457
HEK293FT	chr5:36980014-36980016(+)	9	53	0.247457
HEK293FT	chr7:51315281-51315283(+)	9	54	0.247457
HEK293FT	chr1:107628224-107628226(+)	8	55	0.219962
HEK293FT	chr10:55467362-55467364(-)	8	56	0.219962
HEK293FT	chr14:56838505-56838507(+)	8	57	0.219962
HEK293FT	chr15:98843677-98843679(-)	8	58	0.219962
HEK293FT	chr16:8871141-8871143(+)	8	59	0.219962
HEK293FT	chr22:31375220-31375222(-)	8	60	0.219962
HEK293FT	chr3:177368972-177368974(-)	8	61	0.219962
HEK293FT	chr4:70957299-70957301(-)	8	62	0.219962
HEK293FT	chr5:124922607-124922609(-)	8	63	0.219962
HEK293FT	chr8:118215458-118215460(-)	8	64	0.219962
HEK293FT	chr9:91595192-91595194(+)	8	65	0.219962
HEK293FT	chr9:96746814-96746816(+)	8	66	0.219962
HEK293FT	chr1:33263405-33263407(+)	7	67	0.192466
HEK293FT	chr1:44431530-44431532(+)	7	68	0.192466
HEK293FT	chr10:72387760-72387762(-)	7	69	0.192466
HEK293FT	chr11:15961091-15961093(-)	7	70	0.192466
HEK293FT	chr11:46568789-46568791(+)	7	71	0.192466
HEK293FT	chr12:120552416-120552418(+)	7	72	0.192466
HEK293FT	chr16:59262013-59262015(-)	7	73	0.192466
HEK293FT	chr18:59911545-59911547(+)	7	74	0.192466
HEK293FT	chr19:36076587-36076589(+)	7	75	0.192466
HEK293FT	chr5:10380949-10380951(-)	7	76	0.192466
HEK293FT	chr5:10551021-10551023(+)	7	77	0.192466
HEK293FT	chr5:142809614-142809616(-)	7	78	0.192466
HEK293FT	chr5:84382691-84382693(+)	7	79	0.192466
HEK293FT	chrX:114811284-114811286(+)	7	80	0.192466
HEK293FT	chr10:101522397-101522399(+)	6	81	0.164971
HEK293FT	chr10:74238845-74238847(-)	6	82	0.164971
HEK293FT	chr11:123080317-123080319(+)	6	83	0.164971
HEK293FT	chr14:58847909-58847911(+)	6	84	0.164971
HEK293FT	chr14:68089395-68089397(-)	6	85	0.164971
HEK293FT	chr15:62918782-62918784(+)	6	86	0.164971
HEK293FT	chr15:84754728-84754730(+)	6	87	0.164971
HEK293FT	chr16:89478325-89478327(-)	6	88	0.164971
HEK293FT	chr17:3219702-3219704(-)	6	89	0.164971
HEK293FT	chr17:64989161-64989163(-)	6	90	0.164971
HEK293FT	chr4:79832492-79832494(+)	6	91	0.164971
HEK293FT	chr6:118190460-118190462(-)	6	92	0.164971
HEK293FT	chr6:1872533-1872535(-)	6	93	0.164971
HEK293FT	chr6:27474323-27474325(+)	6	94	0.164971
HEK293FT	chr6:34669905-34669907(+)	6	95	0.164971
HEK293FT	chr7:100148153-100148155(-)	6	96	0.164971
HEK293FT	chr8:71038776-71038778(+)	6	97	0.164971
HEK293FT	chr1:99002947-99002949(+)	5	98	0.137476
HEK293FT	chr10:110940919-110940921(-)	5	99	0.137476
HEK293FT	chr10:45235794-45235796(-)	5	100	0.137476
HEK293FT	chr10:88531331-88531333(-)	5	101	0.137476
HEK293FT	chr10:92589243-92589245(+)	5	102	0.137476
HEK293FT	chr11:59735134-59735136(-)	5	103	0.137476
HEK293FT	chr11:86945243-86945245(-)	5	104	0.137476
HEK293FT	chr12:10786282-10786284(-)	5	105	0.137476
HEK293FT	chr12:305959-305961(+)	5	106	0.137476
HEK293FT	chr12:32897408-32897410(+)	5	107	0.137476
HEK293FT	chr12:38316551-38316553(+)	5	108	0.137476
HEK293FT	chr12:56028568-56028570(-)	5	109	0.137476
HEK293FT	chr12:79593693-79593695(-)	5	110	0.137476
HEK293FT	chr16:9840840-9840842(+)	5	111	0.137476
HEK293FT	chr17:61219851-61219853(-)	5	112	0.137476
HEK293FT	chr19:34187271-34187273(-)	5	113	0.137476
HEK293FT	chr2:176165157-176165159(-)	5	114	0.137476
HEK293FT	chr2:206219516-206219518(+)	5	115	0.137476
HEK293FT	chr20:25586022-25586024(-)	5	116	0.137476
HEK293FT	chr20:53966646-53966648(+)	5	117	0.137476
HEK293FT	chr20:552709-552711(+)	5	118	0.137476
HEK293FT	chr20:655191-655193(-)	5	119	0.137476
HEK293FT	chr21:44950256-44950258(-)	5	120	0.137476
HEK293FT	chr3:61779506-61779508(+)	5	121	0.137476
HEK293FT	chr4:41796224-41796226(-)	5	122	0.137476
HEK293FT	chr4:8213909-8213911(+)	5	123	0.137476
HEK293FT	chr4:98329818-98329820(-)	5	124	0.137476
HEK293FT	chr5:42878891-42878893(-)	5	125	0.137476
HEK293FT	chr6:127731606-127731608(-)	5	126	0.137476
HEK293FT	chr6:30721325-30721327(+)	5	127	0.137476
HEK293FT	chr8:37054443-37054445(-)	5	128	0.137476
HEK293FT	chr8:66481936-66481938(+)	5	129	0.137476
HEK293FT	chr9:124643788-124643790(+)	5	130	0.137476
HEK293FT	chr9:131678110-131678112(+)	5	131	0.137476
HEK293FT	chrX:24044664-24044666(-)	5	132	0.137476
HEK293FT	chrX:414250-414252(+)	5	133	0.137476
HEK293FT	chr1:145744687-145744689(+)	4	134	0.109981
HEK293FT	chr1:145847216-145847218(+)	4	135	0.109981
HEK293FT	chr1:175278857-175278859(-)	4	136	0.109981
HEK293FT	chr1:203141564-203141566(+)	4	137	0.109981
HEK293FT	chr1:220688228-220688230(+)	4	138	0.109981
HEK293FT	chr1:23891648-23891650(+)	4	139	0.109981
HEK293FT	chr1:57067033-57067035(+)	4	140	0.109981
HEK293FT	chr1:92770813-92770815(+)	4	141	0.109981
HEK293FT	chr10:112953760-112953762(+)	4	142	0.109981
HEK293FT	chr11:114746905-114746907(+)	4	143	0.109981
HEK293FT	chr11:128904921-128904923(+)	4	144	0.109981
HEK293FT	chr11:30494821-30494823(+)	4	145	0.109981
HEK293FT	chr12:111937269-111937271(+)	4	146	0.109981
HEK293FT	chr12:12717426-12717428(-)	4	147	0.109981
HEK293FT	chr13:67159067-67159069(-)	4	148	0.109981
HEK293FT	chr13:79810843-79810845(+)	4	149	0.109981
HEK293FT	chr14:75610439-75610441(-)	4	150	0.109981
HEK293FT	chr15:65557928-65557930(-)	4	151	0.109981
HEK293FT	chr15:67360755-67360757(-)	4	152	0.109981
HEK293FT	chr16:14085133-14085135(+)	4	153	0.109981
HEK293FT	chr17:12508480-12508482(-)	4	154	0.109981
HEK293FT	chr17:3136570-3136572(+)	4	155	0.109981
HEK293FT	chr18:76477712-76477714(-)	4	156	0.109981
HEK293FT	chr2:207164790-207164792(+)	4	157	0.109981
HEK293FT	chr2:56830444-56830446(+)	4	158	0.109981
HEK293FT	chr20:18122153-18122155(-)	4	159	0.109981
HEK293FT	chr20:46841481-46841483(-)	4	160	0.109981
HEK293FT	chr22:40363754-40363756(+)	4	161	0.109981
HEK293FT	chr3:153640148-153640150(-)	4	162	0.109981
HEK293FT	chr3:31980525-31980527(-)	4	163	0.109981
HEK293FT	chr4:148266067-148266069(+)	4	164	0.109981
HEK293FT	chr4:23994360-23994362(+)	4	165	0.109981
HEK293FT	chr5:140176484-140176486(+)	4	166	0.109981
HEK293FT	chr5:14902058-14902060(+)	4	167	0.109981
HEK293FT	chr5:27086064-27086066(+)	4	168	0.109981
HEK293FT	chr6:155746120-155746122(+)	4	169	0.109981
HEK293FT	chr7:101332615-101332617(-)	4	170	0.109981
HEK293FT	chr9:133053605-133053607(+)	4	171	0.109981
HEK293FT	chrUn_KI270438v1:109817-109819(+)	4	172	0.109981
HEK293FT	chr1:161299276-161299278(-)	3	173	0.0824856
HEK293FT	chr1:169035264-169035266(+)	3	174	0.0824856
HEK293FT	chr1:182200407-182200409(+)	3	175	0.0824856
HEK293FT	chr1:226270858-226270860(+)	3	176	0.0824856
HEK293FT	chr1:235919788-235919790(+)	3	177	0.0824856
HEK293FT	chr1:25858553-25858555(-)	3	178	0.0824856
HEK293FT	chr1:26674068-26674070(+)	3	179	0.0824856
HEK293FT	chr1:26998238-26998240(+)	3	180	0.0824856
HEK293FT	chr1:28506032-28506034(-)	3	181	0.0824856
HEK293FT	chr1:28747541-28747543(+)	3	182	0.0824856
HEK293FT	chr1:31715888-31715890(-)	3	183	0.0824856
HEK293FT	chr1:53424657-53424659(-)	3	184	0.0824856
HEK293FT	chr10:103359027-103359029(-)	3	185	0.0824856
HEK293FT	chr10:106892884-106892886(-)	3	186	0.0824856
HEK293FT	chr10:17856197-17856199(+)	3	187	0.0824856
HEK293FT	chr10:76987873-76987875(+)	3	188	0.0824856
HEK293FT	chr11:108672666-108672668(+)	3	189	0.0824856
HEK293FT	chr11:118685872-118685874(-)	3	190	0.0824856
HEK293FT	chr11:123346134-123346136(+)	3	191	0.0824856
HEK293FT	chr11:14523148-14523150(-)	3	192	0.0824856
HEK293FT	chr11:16120652-16120654(+)	3	193	0.0824856
HEK293FT	chr11:27236738-27236740(+)	3	194	0.0824856
HEK293FT	chr11:36320225-36320227(+)	3	195	0.0824856
HEK293FT	chr12:1091990-1091992(-)	3	196	0.0824856
HEK293FT	chr12:124917747-124917749(+)	3	197	0.0824856
HEK293FT	chr12:25379559-25379561(+)	3	198	0.0824856
HEK293FT	chr12:39953899-39953901(+)	3	199	0.0824856
HEK293FT	chr12:44011222-44011224(-)	3	200	0.0824856
HEK293FT	chr12:50114244-50114246(-)	3	201	0.0824856
HEK293FT	chr12:85582228-85582230(-)	3	202	0.0824856
HEK293FT	chr12:8643172-8643174(+)	3	203	0.0824856
HEK293FT	chr12:92455132-92455134(+)	3	204	0.0824856
HEK293FT	chr12:94407800-94407802(-)	3	205	0.0824856
HEK293FT	chr13:106416777-106416779(-)	3	206	0.0824856
HEK293FT	chr13:68180548-68180550(-)	3	207	0.0824856
HEK293FT	chr13:70049712-70049714(-)	3	208	0.0824856
HEK293FT	chr13:79768899-79768901(+)	3	209	0.0824856
HEK293FT	chr13:85476519-85476521(-)	3	210	0.0824856
HEK293FT	chr14:68188232-68188234(+)	3	211	0.0824856
HEK293FT	chr14:89631586-89631588(+)	3	212	0.0824856
HEK293FT	chr14:93202598-93202600(-)	3	213	0.0824856
HEK293FT	chr15:30865076-30865078(-)	3	214	0.0824856
HEK293FT	chr15:66848963-66848965(-)	3	215	0.0824856
HEK293FT	chr15:68130691-68130693(-)	3	216	0.0824856
HEK293FT	chr15:84873738-84873740(+)	3	217	0.0824856
HEK293FT	chr16:1922469-1922471(+)	3	218	0.0824856
HEK293FT	chr16:2320076-2320078(+)	3	219	0.0824856
HEK293FT	chr16:63036932-63036934(-)	3	220	0.0824856
HEK293FT	chr16:73055060-73055062(+)	3	221	0.0824856
HEK293FT	chr16:81774737-81774739(+)	3	222	0.0824856
HEK293FT	chr16:88812130-88812132(+)	3	223	0.0824856
HEK293FT	chr17:42255107-42255109(+)	3	224	0.0824856
HEK293FT	chr17:50850806-50850808(+)	3	225	0.0824856
HEK293FT	chr17:62908675-62908677(+)	3	226	0.0824856
HEK293FT	chr17:72252217-72252219(+)	3	227	0.0824856
HEK293FT	chr17:76794664-76794666(+)	3	228	0.0824856
HEK293FT	chr18:32509941-32509943(+)	3	229	0.0824856
HEK293FT	chr18:48539719-48539721(+)	3	230	0.0824856
HEK293FT	chr18:50557920-50557922(+)	3	231	0.0824856
HEK293FT	chr18:56841568-56841570(+)	3	232	0.0824856
HEK293FT	chr18:8557599-8557601(-)	3	233	0.0824856
HEK293FT	chr19:10414103-10414105(-)	3	234	0.0824856
HEK293FT	chr19:10533655-10533657(-)	3	235	0.0824856
HEK293FT	chr2:123928371-123928373(-)	3	236	0.0824856
HEK293FT	chr2:141522779-141522781(-)	3	237	0.0824856
HEK293FT	chr2:33335199-33335201(-)	3	238	0.0824856
HEK293FT	chr20:11057217-11057219(-)	3	239	0.0824856
HEK293FT	chr20:35096468-35096470(+)	3	240	0.0824856
HEK293FT	chr20:41238981-41238983(-)	3	241	0.0824856
HEK293FT	chr20:45810544-45810546(+)	3	242	0.0824856
HEK293FT	chr20:4660096-4660098(-)	3	243	0.0824856
HEK293FT	chr3:118761992-118761994(+)	3	244	0.0824856
HEK293FT	chr3:11966597-11966599(-)	3	245	0.0824856
HEK293FT	chr3:128249296-128249298(+)	3	246	0.0824856
HEK293FT	chr3:133961362-133961364(+)	3	247	0.0824856
HEK293FT	chr3:51044597-51044599(+)	3	248	0.0824856
HEK293FT	chr3:55615933-55615935(-)	3	249	0.0824856
HEK293FT	chr4:128177409-128177411(+)	3	250	0.0824856
HEK293FT	chr4:161420083-161420085(-)	3	251	0.0824856
HEK293FT	chr4:161584023-161584025(+)	3	252	0.0824856
HEK293FT	chr4:186765464-186765466(+)	3	253	0.0824856
HEK293FT	chr4:33758504-33758506(+)	3	254	0.0824856
HEK293FT	chr4:37359407-37359409(-)	3	255	0.0824856
HEK293FT	chr4:39555228-39555230(+)	3	256	0.0824856
HEK293FT	chr4:87236054-87236056(+)	3	257	0.0824856
HEK293FT	chr4:97331542-97331544(+)	3	258	0.0824856
HEK293FT	chr5:105932830-105932832(+)	3	259	0.0824856
HEK293FT	chr5:10759454-10759456(-)	3	260	0.0824856
HEK293FT	chr5:116371495-116371497(-)	3	261	0.0824856
HEK293FT	chr5:143999925-143999927(-)	3	262	0.0824856
HEK293FT	chr5:157761367-157761369(-)	3	263	0.0824856
HEK293FT	chr5:40711815-40711817(-)	3	264	0.0824856
HEK293FT	chr5:43252840-43252842(+)	3	265	0.0824856
HEK293FT	chr6:136426231-136426233(+)	3	266	0.0824856
HEK293FT	chr6:163530431-163530433(-)	3	267	0.0824856
HEK293FT	chr6:16836138-16836140(-)	3	268	0.0824856
HEK293FT	chr6:28923152-28923154(-)	3	269	0.0824856
HEK293FT	chr6:38182971-38182973(+)	3	270	0.0824856
HEK293FT	chr6:41416152-41416154(+)	3	271	0.0824856
HEK293FT	chr6:56569909-56569911(+)	3	272	0.0824856
HEK293FT	chr6:64647731-64647733(-)	3	273	0.0824856
HEK293FT	chr7:105757524-105757526(-)	3	274	0.0824856
HEK293FT	chr7:108457126-108457128(-)	3	275	0.0824856
HEK293FT	chr7:116217834-116217836(-)	3	276	0.0824856
HEK293FT	chr7:117887393-117887395(-)	3	277	0.0824856
HEK293FT	chr7:24652580-24652582(+)	3	278	0.0824856
HEK293FT	chr7:25553438-25553440(+)	3	279	0.0824856
HEK293FT	chr7:36644873-36644875(+)	3	280	0.0824856
HEK293FT	chr7:66122402-66122404(-)	3	281	0.0824856
HEK293FT	chr7:66946600-66946602(-)	3	282	0.0824856
HEK293FT	chr8:107781642-107781644(-)	3	283	0.0824856
HEK293FT	chr8:118047568-118047570(+)	3	284	0.0824856
HEK293FT	chr8:26974373-26974375(-)	3	285	0.0824856
HEK293FT	chr8:71562534-71562536(-)	3	286	0.0824856
HEK293FT	chr8:71793205-71793207(+)	3	287	0.0824856
HEK293FT	chr9:125953496-125953498(+)	3	288	0.0824856
HEK293FT	chr9:133759924-133759926(+)	3	289	0.0824856
HEK293FT	chr9:86140634-86140636(-)	3	290	0.0824856
HEK293FT	chrX:18670214-18670216(-)	3	291	0.0824856
HEK293FT	chrX:38324075-38324077(+)	3	292	0.0824856
HEK293FT	chrX:56613083-56613085(+)	3	293	0.0824856
HEK293FT	chr1:109099996-109099998(-)	2	294	0.0549904
HEK293FT	chr1:110917614-110917616(-)	2	295	0.0549904
HEK293FT	chr1:154723576-154723578(-)	2	296	0.0549904
HEK293FT	chr1:155512451-155512453(-)	2	297	0.0549904
HEK293FT	chr1:167203929-167203931(-)	2	298	0.0549904
HEK293FT	chr1:170517392-170517394(+)	2	299	0.0549904
HEK293FT	chr1:205859590-205859592(-)	2	300	0.0549904
HEK293FT	chr1:20612967-20612969(-)	2	301	0.0549904
HEK293FT	chr1:20784463-20784465(-)	2	302	0.0549904
HEK293FT	chr1:214525943-214525945(+)	2	303	0.0549904
HEK293FT	chr1:218626813-218626815(+)	2	304	0.0549904
HEK293FT	chr1:227609724-227609726(-)	2	305	0.0549904
HEK293FT	chr1:231836241-231836243(-)	2	306	0.0549904
HEK293FT	chr1:232628675-232628677(-)	2	307	0.0549904
HEK293FT	chr1:232682160-232682162(+)	2	308	0.0549904
HEK293FT	chr1:241090021-241090023(-)	2	309	0.0549904
HEK293FT	chr1:28241584-28241586(-)	2	310	0.0549904
HEK293FT	chr1:28545706-28545708(+)	2	311	0.0549904
HEK293FT	chr1:41104949-41104951(-)	2	312	0.0549904
HEK293FT	chr1:41769107-41769109(+)	2	313	0.0549904
HEK293FT	chr1:45336677-45336679(-)	2	314	0.0549904
HEK293FT	chr1:45685084-45685086(+)	2	315	0.0549904
HEK293FT	chr1:53157163-53157165(+)	2	316	0.0549904
HEK293FT	chr1:66624015-66624017(+)	2	317	0.0549904
HEK293FT	chr1:91563898-91563900(-)	2	318	0.0549904
HEK293FT	chr10:104167169-104167171(+)	2	319	0.0549904
HEK293FT	chr10:107019559-107019561(-)	2	320	0.0549904
HEK293FT	chr10:110076994-110076996(-)	2	321	0.0549904
HEK293FT	chr10:112637678-112637680(-)	2	322	0.0549904
HEK293FT	chr10:113632184-113632186(-)	2	323	0.0549904
HEK293FT	chr10:115976874-115976876(-)	2	324	0.0549904
HEK293FT	chr10:121583016-121583018(-)	2	325	0.0549904
HEK293FT	chr10:125372689-125372691(+)	2	326	0.0549904
HEK293FT	chr10:126166010-126166012(-)	2	327	0.0549904
HEK293FT	chr10:15098915-15098917(-)	2	328	0.0549904
HEK293FT	chr10:15842950-15842952(-)	2	329	0.0549904
HEK293FT	chr10:16684810-16684812(+)	2	330	0.0549904
HEK293FT	chr10:20893197-20893199(-)	2	331	0.0549904
HEK293FT	chr10:22180008-22180010(-)	2	332	0.0549904
HEK293FT	chr10:22374795-22374797(-)	2	333	0.0549904
HEK293FT	chr10:66989017-66989019(-)	2	334	0.0549904
HEK293FT	chr10:71958526-71958528(-)	2	335	0.0549904
HEK293FT	chr10:83339905-83339907(-)	2	336	0.0549904
HEK293FT	chr10:86518805-86518807(+)	2	337	0.0549904
HEK293FT	chr10:92370135-92370137(+)	2	338	0.0549904
HEK293FT	chr10:94172851-94172853(+)	2	339	0.0549904
HEK293FT	chr11:108697471-108697473(-)	2	340	0.0549904
HEK293FT	chr11:110479927-110479929(-)	2	341	0.0549904
HEK293FT	chr11:113536715-113536717(+)	2	342	0.0549904
HEK293FT	chr11:121564545-121564547(+)	2	343	0.0549904
HEK293FT	chr11:130519642-130519644(-)	2	344	0.0549904
HEK293FT	chr11:27428733-27428735(-)	2	345	0.0549904
HEK293FT	chr11:36132250-36132252(-)	2	346	0.0549904
HEK293FT	chr11:46882952-46882954(+)	2	347	0.0549904
HEK293FT	chr11:60715188-60715190(-)	2	348	0.0549904
HEK293FT	chr11:62369226-62369228(-)	2	349	0.0549904
HEK293FT	chr11:66788721-66788723(+)	2	350	0.0549904
HEK293FT	chr11:77416977-77416979(-)	2	351	0.0549904
HEK293FT	chr11:798981-798983(-)	2	352	0.0549904
HEK293FT	chr11:86035450-86035452(+)	2	353	0.0549904
HEK293FT	chr11:97565496-97565498(+)	2	354	0.0549904
HEK293FT	chr12:110282533-110282535(+)	2	355	0.0549904
HEK293FT	chr12:110784712-110784714(+)	2	356	0.0549904
HEK293FT	chr12:110899678-110899680(-)	2	357	0.0549904
HEK293FT	chr12:116919964-116919966(+)	2	358	0.0549904
HEK293FT	chr12:119590388-119590390(-)	2	359	0.0549904
HEK293FT	chr12:119815255-119815257(+)	2	360	0.0549904
HEK293FT	chr12:121301858-121301860(+)	2	361	0.0549904
HEK293FT	chr12:12521116-12521118(-)	2	362	0.0549904
HEK293FT	chr12:12711316-12711318(+)	2	363	0.0549904
HEK293FT	chr12:15919816-15919818(-)	2	364	0.0549904
HEK293FT	chr12:5210568-5210570(-)	2	365	0.0549904
HEK293FT	chr12:53012573-53012575(+)	2	366	0.0549904
HEK293FT	chr12:64120999-64121001(-)	2	367	0.0549904
HEK293FT	chr12:89405980-89405982(-)	2	368	0.0549904
HEK293FT	chr13:21546088-21546090(-)	2	369	0.0549904
HEK293FT	chr13:23584652-23584654(+)	2	370	0.0549904
HEK293FT	chr13:28111708-28111710(+)	2	371	0.0549904
HEK293FT	chr13:28718482-28718484(-)	2	372	0.0549904
HEK293FT	chr13:30245036-30245038(-)	2	373	0.0549904
HEK293FT	chr13:33258501-33258503(-)	2	374	0.0549904
HEK293FT	chr13:48405892-48405894(-)	2	375	0.0549904
HEK293FT	chr13:67114830-67114832(-)	2	376	0.0549904
HEK293FT	chr13:73743042-73743044(-)	2	377	0.0549904
HEK293FT	chr13:80045635-80045637(+)	2	378	0.0549904
HEK293FT	chr13:82582978-82582980(-)	2	379	0.0549904
HEK293FT	chr13:94158955-94158957(-)	2	380	0.0549904
HEK293FT	chr14:103492249-103492251(-)	2	381	0.0549904
HEK293FT	chr14:103925035-103925037(+)	2	382	0.0549904
HEK293FT	chr14:21401537-21401539(+)	2	383	0.0549904
HEK293FT	chr14:49185161-49185163(-)	2	384	0.0549904
HEK293FT	chr14:65422218-65422220(-)	2	385	0.0549904
HEK293FT	chr14:77751709-77751711(+)	2	386	0.0549904
HEK293FT	chr14:96282084-96282086(-)	2	387	0.0549904
HEK293FT	chr14:99091281-99091283(+)	2	388	0.0549904
HEK293FT	chr15:29253437-29253439(-)	2	389	0.0549904
HEK293FT	chr15:29612246-29612248(+)	2	390	0.0549904
HEK293FT	chr15:33164469-33164471(-)	2	391	0.0549904
HEK293FT	chr15:57233466-57233468(+)	2	392	0.0549904
HEK293FT	chr15:65601339-65601341(-)	2	393	0.0549904
HEK293FT	chr15:73074471-73074473(-)	2	394	0.0549904
HEK293FT	chr15:75907023-75907025(+)	2	395	0.0549904
HEK293FT	chr15:76008934-76008936(+)	2	396	0.0549904
HEK293FT	chr15:90254520-90254522(+)	2	397	0.0549904
HEK293FT	chr15:91056931-91056933(+)	2	398	0.0549904
HEK293FT	chr15:96278746-96278748(-)	2	399	0.0549904
HEK293FT	chr16:19302334-19302336(+)	2	400	0.0549904
HEK293FT	chr16:23326103-23326105(+)	2	401	0.0549904
HEK293FT	chr16:31243860-31243862(-)	2	402	0.0549904
HEK293FT	chr16:46801677-46801679(+)	2	403	0.0549904
HEK293FT	chr16:57671324-57671326(+)	2	404	0.0549904
HEK293FT	chr16:805098-805100(+)	2	405	0.0549904
HEK293FT	chr17:1686512-1686514(-)	2	406	0.0549904
HEK293FT	chr17:2719294-2719296(+)	2	407	0.0549904
HEK293FT	chr17:31874569-31874571(+)	2	408	0.0549904
HEK293FT	chr17:33390338-33390340(-)	2	409	0.0549904
HEK293FT	chr17:40527761-40527763(+)	2	410	0.0549904
HEK293FT	chr17:44871652-44871654(-)	2	411	0.0549904
HEK293FT	chr17:50862936-50862938(-)	2	412	0.0549904
HEK293FT	chr17:57958068-57958070(+)	2	413	0.0549904
HEK293FT	chr17:58045503-58045505(+)	2	414	0.0549904
HEK293FT	chr17:62207568-62207570(-)	2	415	0.0549904
HEK293FT	chr17:64604970-64604972(-)	2	416	0.0549904
HEK293FT	chr17:66210585-66210587(+)	2	417	0.0549904
HEK293FT	chr17:75319436-75319438(-)	2	418	0.0549904
HEK293FT	chr18:2658617-2658619(+)	2	419	0.0549904
HEK293FT	chr18:2922277-2922279(+)	2	420	0.0549904
HEK293FT	chr18:49017629-49017631(-)	2	421	0.0549904
HEK293FT	chr18:54958815-54958817(+)	2	422	0.0549904
HEK293FT	chr18:57591200-57591202(-)	2	423	0.0549904
HEK293FT	chr18:64766198-64766200(-)	2	424	0.0549904
HEK293FT	chr18:71370635-71370637(+)	2	425	0.0549904
HEK293FT	chr19:11008998-11009000(+)	2	426	0.0549904
HEK293FT	chr19:15585385-15585387(-)	2	427	0.0549904
HEK293FT	chr19:21766437-21766439(-)	2	428	0.0549904
HEK293FT	chr19:34209833-34209835(-)	2	429	0.0549904
HEK293FT	chr19:34499541-34499543(+)	2	430	0.0549904
HEK293FT	chr19:45017250-45017252(+)	2	431	0.0549904
HEK293FT	chr19:8331971-8331973(+)	2	432	0.0549904
HEK293FT	chr19:8413001-8413003(-)	2	433	0.0549904
HEK293FT	chr2:109205252-109205254(-)	2	434	0.0549904
HEK293FT	chr2:113803858-113803860(+)	2	435	0.0549904
HEK293FT	chr2:144759039-144759041(-)	2	436	0.0549904
HEK293FT	chr2:152453595-152453597(-)	2	437	0.0549904
HEK293FT	chr2:152471347-152471349(-)	2	438	0.0549904
HEK293FT	chr2:171871998-171872000(+)	2	439	0.0549904
HEK293FT	chr2:176233599-176233601(+)	2	440	0.0549904
HEK293FT	chr2:182433367-182433369(-)	2	441	0.0549904
HEK293FT	chr2:189477305-189477307(-)	2	442	0.0549904
HEK293FT	chr2:196178632-196178634(-)	2	443	0.0549904
HEK293FT	chr2:202279062-202279064(-)	2	444	0.0549904
HEK293FT	chr2:203544075-203544077(-)	2	445	0.0549904
HEK293FT	chr2:215642297-215642299(-)	2	446	0.0549904
HEK293FT	chr2:21977267-21977269(+)	2	447	0.0549904
HEK293FT	chr2:220812528-220812530(-)	2	448	0.0549904
HEK293FT	chr2:231330847-231330849(-)	2	449	0.0549904
HEK293FT	chr2:28897307-28897309(-)	2	450	0.0549904
HEK293FT	chr2:31232740-31232742(+)	2	451	0.0549904
HEK293FT	chr2:43901310-43901312(+)	2	452	0.0549904
HEK293FT	chr2:45034566-45034568(+)	2	453	0.0549904
HEK293FT	chr2:45771319-45771321(-)	2	454	0.0549904
HEK293FT	chr2:56217628-56217630(-)	2	455	0.0549904
HEK293FT	chr2:62991951-62991953(+)	2	456	0.0549904
HEK293FT	chr2:63676590-63676592(-)	2	457	0.0549904
HEK293FT	chr20:32399231-32399233(+)	2	458	0.0549904
HEK293FT	chr20:4205997-4205999(-)	2	459	0.0549904
HEK293FT	chr20:51195517-51195519(-)	2	460	0.0549904
HEK293FT	chr20:51876634-51876636(-)	2	461	0.0549904
HEK293FT	chr20:53590496-53590498(+)	2	462	0.0549904
HEK293FT	chr21:26590470-26590472(-)	2	463	0.0549904
HEK293FT	chr21:37906765-37906767(+)	2	464	0.0549904
HEK293FT	chr21:39499752-39499754(+)	2	465	0.0549904
HEK293FT	chr22:12218660-12218662(+)	2	466	0.0549904
HEK293FT	chr22:17897452-17897454(-)	2	467	0.0549904
HEK293FT	chr22:44018893-44018895(+)	2	468	0.0549904
HEK293FT	chr22:50136191-50136193(-)	2	469	0.0549904
HEK293FT	chr3:113109417-113109419(+)	2	470	0.0549904
HEK293FT	chr3:116550540-116550542(-)	2	471	0.0549904
HEK293FT	chr3:134324046-134324048(+)	2	472	0.0549904
HEK293FT	chr3:134649218-134649220(-)	2	473	0.0549904
HEK293FT	chr3:147910860-147910862(-)	2	474	0.0549904
HEK293FT	chr3:162603629-162603631(+)	2	475	0.0549904
HEK293FT	chr3:17151424-17151426(-)	2	476	0.0549904
HEK293FT	chr3:171944658-171944660(+)	2	477	0.0549904
HEK293FT	chr3:195243377-195243379(-)	2	478	0.0549904
HEK293FT	chr3:32192749-32192751(+)	2	479	0.0549904
HEK293FT	chr3:49262187-49262189(+)	2	480	0.0549904
HEK293FT	chr3:67217612-67217614(-)	2	481	0.0549904
HEK293FT	chr3:74864778-74864780(+)	2	482	0.0549904
HEK293FT	chr3:90234898-90234900(-)	2	483	0.0549904
HEK293FT	chr4:102487388-102487390(+)	2	484	0.0549904
HEK293FT	chr4:110663753-110663755(+)	2	485	0.0549904
HEK293FT	chr4:121050338-121050340(+)	2	486	0.0549904
HEK293FT	chr4:138688476-138688478(-)	2	487	0.0549904
HEK293FT	chr4:158522574-158522576(+)	2	488	0.0549904
HEK293FT	chr4:161798465-161798467(-)	2	489	0.0549904
HEK293FT	chr4:170868368-170868370(+)	2	490	0.0549904
HEK293FT	chr4:187291082-187291084(+)	2	491	0.0549904
HEK293FT	chr4:20687824-20687826(-)	2	492	0.0549904
HEK293FT	chr4:2138920-2138922(+)	2	493	0.0549904
HEK293FT	chr4:22500229-22500231(+)	2	494	0.0549904
HEK293FT	chr4:38403473-38403475(-)	2	495	0.0549904
HEK293FT	chr4:38406845-38406847(+)	2	496	0.0549904
HEK293FT	chr4:83514258-83514260(-)	2	497	0.0549904
HEK293FT	chr4:84538771-84538773(-)	2	498	0.0549904
HEK293FT	chr4:86152726-86152728(+)	2	499	0.0549904
HEK293FT	chr4:88089187-88089189(-)	2	500	0.0549904

## Sheet: Fig. 5C sequences
cell_line	atth_site	atth_seq
K562	chr22:43958465-43958467(-)	AAAAAAAAAAAAAAAAGAGCTCCATAAAGGCAGATACTTTTTTCCCTGTATC
K562	chr16:2789124-2789126(+)	CTGCCATAAACAAAAACCACAGCCGAAGGGGCTTTCTTTTTTTTTTTCTGAG
K562	chr18:48983365-48983367(-)	AAAAAAAAAAAAAAAAAGGCCAGTAAATGGTGAGCTCTTTTTACAAACAGCT
K562	chr6:89360038-89360040(-)	AAAAAAAAAAAAAAAAAAAAAAAGAATCCATGAGTTTGCCCTTTTGTGCTAT
K562	chr1:44431530-44431532(+)	AAAAAAAAAAAAAAAGAAGTGGTCAAATGCTTGCTGCTTTCTTCAAGTGAGC
K562	chr10:55467363-55467365(-)	AAAAAAAAAAAAAAAAAGTCAGGCCAAGATCAGGCTTTTCTTTTCCTCCTGT
K562	chr10:101522397-101522399(+)	AAAACAAAAAAAAAAAAACTCTAGAAATAAAGACTCCTTTTTTTTTTTTTTT
K562	chr7:157294532-157294534(-)	AAAAAAAAAAAAAAAAAGGCAGCCAAATGAAAGATTTTTTTTTTTTTTTAAT
K562	chr10:101429887-101429889(+)	TTCTAAAAAAAAAAAAAACTCTCTTAACTGTGGTGTTTTGTTTTCTAATTTA
K562	chr13:80045640-80045642(+)	AAAAAAAAAAAAAAAACACCCAAACATTGGAACTCTTTTTCAGAGTGTATGA
K562	chr7:100633689-100633691(-)	AAAAAAAAAAAAAAAAAAGCGTCCGCGGGGAGCGCTCTTTTCCTAAACTCAG
K562	chr2:128235985-128235987(-)	TCAAAAAAAAAAAAAAAAAACTGAGCCAAGCCAGGTTATTTCTTTGCTCAAG
K562	chr2:143793802-143793804(+)	TCTGGGCAAAAAAAAAAAAAAAAAAAAAAAAAACGCCGAGCTAAATTAGAGT
K562	chr18:57591201-57591203(-)	GCTAAAAAAAAAAAAAAAAAAAATCACAATGGGCACTTTTTTTTTTTTAGAT
K562	chr15:84754728-84754730(+)	TAAAAAAAAAAAAAAAAAGAGAGGTAATGGTGGCTCCCTTTCTCTCATCAAC
K562	chr15:90143790-90143792(-)	AAAAGAAAGAAAAAAGAAAGCATAGAAAGAGGGCTTTTTTTTTTTTTTTTTC
K562	chr13:85476493-85476495(-)	AAGAGAGTCACCATTTGTGTTTTTTTTTTTTTTTTTTTTTTTTTTTTTTTGA
K562	chr6:33555426-33555428(+)	AAAAAAAAAAAAAAGAAAGTGGGAGAAGGGAGGCGTTTTTTGTTTTTGTTTT
K562	chr9:91595187-91595189(+)	CCATCTCAAAAAAAAAAAAAAAAATCCTCTAAGCTTGGTGCTTTTTGGTTTA
K562	chr10:117762740-117762742(+)	ATTCTGAGATAATAAGAGCTCCCTGAATGGCAGCGTCTTTTTTTGGCTGGCA
K562	chr20:46260177-46260179(+)	ATTATTCTTAAAAAAGAGATGCCTTAAGGAGGACCTTTTTGTTTTCTGCATG
K562	chr22:17279999-17280001(-)	CTCAAAAAAAAAAAAAAAAAAGGAAGTGGGGGTTTTTGTTTGTTTGTTTGTT
K562	chr10:89139495-89139497(-)	TATTATGAATGAAAAACAGCCAACAAATGGGCACTTTTTGTTTTTTTAACAC
K562	chr12:118041739-118041741(-)	AAAAAAAAAAAAAAAAAAGTGACATAAGAGAGGGGAATTTATTGCAATGCCA
K562	chr12:50114244-50114246(-)	CCCTCAAAAAAAAAAAAATTCCAGAAACACCTGTTTTTTTTTTTTTTTTTTT
K562	chr2:42189988-42189990(+)	GCAAAGAGGAAAAAAAAAGTCATCAAAATTGGGCTCTTTTTTTTTTTAGGTG
K562	chr20:2108527-2108529(+)	GTCTCCAAAAAAAAAGAAAGAAACTAATGGCTCCTCTTTGTTTTTAGTTGTA
K562	chr20:35096467-35096469(+)	GCACTAGAAAAAAAATGAAGCTCCCAAACTGGCTAATTTTTTTTCCACCGTA
K562	chr1:150223713-150223715(+)	AAAAAAAAAAAAACCTAAACTAAATCTGTAGTCTTTTTTTTCTCTTTCCTTT
K562	chr10:88531329-88531331(-)	AGATGAGTTTAAAAAACATTCCCTTATAGTTGCCTTTTTTTTTTTTTCAGTA
K562	chr14:71187182-71187184(+)	CAAAAAAAAAAAAAAAAAAAAAAAGCTGGAAAAGGCAAGCAAATGGATTCTC
K562	chr15:62918782-62918784(+)	AAAAAAAAAAAAAAAAACAGCCACAAAAGACTACTTTTTTTTTTTTTCTGAG
K562	chr2:176165157-176165159(-)	AGGAATGAAAAGAAAAACACTTCCCAAGGCCCGGCACTTTTCAGCAGTGGAA
K562	chr20:49342786-49342788(+)	AAATTAAAAAAAAAAAAAAGGCTTAAAAGGAGGCTAATTTTTTTCCTTTAGG
K562	chr3:162603629-162603631(+)	AATGGAAAAAAAAAAAGAGAGAGAAAAGAGTTGCTTTTTTTTTTTTTTTTTT
K562	chr4:183226741-183226743(-)	AATGGTTGGATAAAAAAAGTCCCCTAATGTTGGCTTTTTGGTGCTTTCTCTC
K562	chr5:134545400-134545402(-)	ACTTAAAAAAAAAAAAACCCCACTCAACGTCTCTTTCTTTTATTTTCATGAG
K562	chr6:134678320-134678322(-)	AAAAAAAAAAAAAAAAGCTGGGCATAATGGTGGGTACTTGTAATTCCAGCTA
K562	chr8:71038773-71038775(+)	TCAAAAAAAAAAAAAAAAAAAGTGAATGAACAGATGTCCCTTTTTTGGATGC
K562	chrX:25044028-25044030(-)	TCTCAAAAAAAAAAAAAAACCTTCAATGGCTTCTCCTTTATGTGAGTCCTTA
K562	chr1:11765473-11765475(-)	AAAGGGAAAAAAAAAGAAAAGAATCAAGGGGGACTCCTTGATTTCTGGCTTG
K562	chr1:28635270-28635272(-)	AAAAAAAAAAAAAAAAAAAAAGGAGGGAGGATAGATGTGGTTTTTTTTATTT
K562	chr10:92370135-92370137(+)	CTCAAAAAAAAAAAAAAAGTGGGCAAAAGGTTTTTCTTTTTTTTTGAGATGG
K562	chr11:118685870-118685872(-)	TTAAAAAAAAAAAAAAAGAACTAAATGGGGGTTTCTTGTTTCTGGCTTAGGG
K562	chr4:117005067-117005069(+)	AAAAAAAAAAAAAAAAAAAAAAAAAAGGAATCTAATGGGTGATATTTTTGTT
K562	chr6:144713945-144713947(+)	AAAAAAAAAAAAAAAAAAGTACAGGGAAGGATACTATTTTATTACTATGAAA
K562	chr7:77975508-77975510(-)	GGACTGAAAAAAAAAAACCCTACCAAACCACGTCTTTTTTTTTTTTTTTTTT
K562	chrX:38344303-38344305(+)	GTGGAGAGAAAAAAAGGAGCCAGCTAATGGGTGATTTCCTTTACTATAATAA
K562	chr13:76988701-76988703(+)	CTGTGTGTAGACAGTAAGAAAAAAAAAGCCATGCTATGTGTGACATTTTTTT
K562	chr14:49596773-49596775(-)	GTCTCAAAAAAAAAAAAAAAAAGCCTCAATCTCAGTCCTTTATTTGGTGTTA
K562	chr14:75610439-75610441(-)	TAAAGAAAAAAAAAGGAACACTGACAAAGGCCGTGTTTTATTTTTTTAGCTA
K562	chr14:91548639-91548641(-)	AACAAACAAAAAAAAGAGTGTATAGAACAGAGGTTCTTTTTTTTTTTTTTTT
K562	chr16:15791664-15791666(-)	AAAAAAAAAAAAAAAAAAATCATACAAGGTAAGTGTTTTTATTATACCCATT
K562	chr16:58269571-58269573(+)	TTGCCTATTCTGGACATTTCATTTAAAAGAGATTATACAATAGGTGGTCTTT
K562	chr16:78722688-78722690(-)	AAAAAAAAAAAAAAAAACAGAGACAAACTACAGTTCCTTTAAATCATGCTCC
K562	chr17:56914526-56914528(+)	TTAAAAAAATAAAAAGGAACTGTTAAACCACAGTGCTTTTTTTCTTCTTCTT
K562	chr17:58147176-58147178(+)	AAAAAAAAAAAAAAAAAACAGAAGCAAAGGGAACACTTTTTAACACATTCTA
K562	chr2:61461010-61461012(+)	AAAAAAAAGAAAAAAAAAACAGGTAAAGGTGAGCTTTTTGTTGTTGTTGTTA
K562	chr2:71295532-71295534(+)	ACTCAAAAAAAAAAAAAAGTGTCTGAAGTGAGTATCGTTGTTTTATTCCTGA
K562	chr22:50205586-50205588(+)	CTTTAAAAAACAAAAAAAGTGGCTTAAGATGGTAAATTTATTTTATGTGTAT
K562	chr4:180572231-180572233(-)	GGTTAAAAGGATAAAGAGGTTGGAGAAGGGGAGGTTTTTTTTTTTTCTCTTC
K562	chr6:163530431-163530433(-)	TAGAGAAATCAATAAAACACACCCCAAAAGGTCCTCTTTTAGTCATTAAGGA
K562	chr7:141464188-141464190(-)	GCAGACAGTAAACAGAAAGGGGTCCCCAAAGGTCCCCTCCTTTCATCTCAGT
K562	chr7:25553438-25553440(+)	TAGTGAAAAAAAAAAAAAGGCTAAGAAAGGGTAAGTTTTTTGCCCAAGATCA
K562	chr1:156040402-156040404(-)	GATAAGAAGCAACAAGGAGCACTGGAAAGGGCTTTCTTTTTTTTTTTTTGAG
K562	chr1:35119413-35119415(+)	GTCACAGAAAAAAAAAAAAGTCAGAAATAGTTGTGTCATTTTTGTTAATCTC
K562	chr10:21382453-21382455(+)	ATACTTTTTTGAAAAATCACTCACTAAATAGTTTACTTTTTTTTTTTTTTTT
K562	chr10:96309486-96309488(-)	ACTAAAAGTAAAAAATGAGCAGGCAAATGCTAACTTTTTTTTTTTTTTAAAG
K562	chr11:128904921-128904923(+)	AAGTTGATAGAACAAATAGCTGCAAAATGGTGCGGTTTTTAAATGAAATACC
K562	chr11:88329491-88329493(+)	AAAAAAAAAAAAAAAAAGCCTATTCAACAGGAGGTCATTTTTTGGAGCTTAG
K562	chr12:117875323-117875325(-)	AAAAAAAAAAAAAAAAATAGCACCTAAGGGGTGAGGATTTGGAGCTCTGTCA
K562	chr13:32377610-32377612(+)	GTCTCAAAAAAAAAAAAAAAAAGCTATTAAATGGGCGTAAAATGTTGTTTTA
K562	chr14:61559711-61559713(+)	CAGGGAGAAAAACAAAACACCCCTGAATTGCAGCTTTTTTGCTTTTAGCTGT
K562	chr15:86557258-86557260(-)	ATGCCTCTAAAAAAATGAGCCCCCAAAGGATGCATCATTTCATTTTGGCTTT
K562	chr17:5280208-5280210(-)	TTCTCACTGAAAAAAAGGGAGGCTAAAGGGCAGCTTTGTTTTATTTTAAGGG
K562	chr19:10414103-10414105(-)	CTCAAAAAAAAAAAAAGATAGCTTAAAGGTCACCTCCATTTTTCAGCCAGAC
K562	chr19:36076587-36076589(+)	AAAAAAAAAGAAAAAAGAGAAAGAGAAGGCCAGGGTTTTTTTTTAGTACAAA
K562	chr2:101109533-101109535(-)	CAGCTTCCTTATAAAAGGACGGACTAAGTAGGGCTGCACGCTGTTGTGGGAG
K562	chr2:197875745-197875747(+)	TTAGGCTTAAAAAAAAAAACCGTAGAACTGCTACCATTTGTTTTGTCTCTAT
K562	chr2:237826313-237826315(-)	ACCTGAAACCAAAAAGGATCCACTGAATAGAGATTCAAATTACTAGCAAATC
K562	chr2:238815232-238815234(+)	AATGGGGTGAACAAAAGTACTACCCAACAGTGGATCTTTTTTTTTTTTTTTT
K562	chr20:41238981-41238983(-)	AAAAAAAAAAAAAAAAGAGAGAGAAAATAGGCCCTTGTTTTCATCATAGAGC
K562	chr3:177368972-177368974(-)	AAAAAAAAAAAAAAAAGTGGAGCCTAATGCTCTACCCTTTTGTTTTTAAAAA
K562	chr3:72083030-72083032(+)	TCCTTGTATGGTAAAGAGAGAGAACTCTCTCTCTCTCTCTCTCTCTCTGTTT
K562	chr4:109562510-109562512(-)	TGATATCTTAGAATGAAAAATGTCCCGATAGCCAGGTAATTTGATTAGCAGA
K562	chr4:2573534-2573536(+)	CTTCAAAAAAAAAAAAAAAAGGTCCGTGTGTGGATGTGTGTTTTTATTGCCA
K562	chr4:70957299-70957301(-)	CAGACTGGAAAAAAAGAGGCTGGAGAAGTGGGAACTTTTTTTTTTCTGTTTT
K562	chr5:116371495-116371497(-)	CTTCCCAGTAAAAAAAAAGGCCATAAATTGGCACTTTCTTTTCTCTCTCCAC
K562	chr6:142936138-142936140(-)	TTATGGGCAAGAAAAAAATGGTTTACAAATGACACATCCTTTTTTTTTCTTC
K562	chr6:27474323-27474325(+)	CTTGGCAGAAAAAAAGAATCCAACAAATCGGTAGGTTTTTATATTTAAGACA
K562	chr6:77116808-77116810(-)	CATATTCACACAAAAAACCCCCCAAAACAGTAGATTTTTTTTTTGGAGTTTG
K562	chr6:93013656-93013658(+)	AGTGAATCATTTAAAAAAAGGACACAATGAACAGCAGGGTTTTTTTTTTTTT
K562	chr7:139773303-139773305(+)	AGGAAAAATAAAGATCTGCCTATACTGTAGGTTTTTCTTTTCTTTTTTCCCC
K562	chr7:152763343-152763345(+)	AAAAAAAAAAAAAAAAAAAAAAAAAGTCATTTGTGGGGGAATATTTTATGTA
K562	chr7:51315281-51315283(+)	TGCAAAAAAAAAAAAAGAGAGAGAGAAAGAAAACTTCTTTTTAACATTCCTC
K562	chr8:118248621-118248623(+)	CACTATTTAAAAAAAATGATTACTGAATAGATGACTTTTTTTTTTATACATC
K562	chr1:112929008-112929010(-)	TATTAGGTAACTTTAAAAAAAAAAAAAAGTCTTATTCAGTGAGATGTTTTGA
K562	chr1:170517392-170517394(+)	ATCAAAAAAAAAAAAAAGGTAAGCTAATGACCACAATTTTTTTTTAAATGTG
K562	chr1:20686551-20686553(+)	GAAAGCAGAGAACAAAGAGAGGAGAAAATAGGACTTTTTTTTTCTTTGAGAT
K562	chr1:23891649-23891651(+)	AAAAAAAAAAAAAAGCCCAAATCTTACCTCTTTTTATAACTACTTTGATAGC
K562	chr1:57067033-57067035(+)	CCCTTAAAAAAAAAATGAGGCGCCTAATAGCAGCCCCTTAAAAGCCCAGCCT
K562	chr10:112637678-112637680(+)	CATCTCAAAAAAAAAACAGCTGTATAAAAGACTCTCTTTTTCTTTAGCATTT
K562	chr10:97632202-97632204(+)	AGGAACCTAGAACAAAAAGTCAAATAATACTCCCCTTTTTTTTTTTTTTTTT
K562	chr11:14523148-14523150(-)	TTCATTCTTAACAAAAAGGTCAACCAAATGCCCCTTCTTTTGGTCTACAAGT
K562	chr12:12717426-12717428(-)	GGGAGGGGGAGAAAAACACCCCGAAAAGACGAGCCCCCTTTTTTTAGTGGCC
K562	chr15:90254519-90254521(+)	AAAAAAAAAAAAAAAAGGACGCTCCAAAGGAGGGGCATTTGTAAAATGAGGA
K562	chr16:28256386-28256388(-)	AAAAAAAAAGAAAAAATTAGTCCCCCTAGAAGGGTGCCTTTTTCTAATTGAT
K562	chr16:88812130-88812132(+)	TTCGAACCGGACAAAAGTGCGAGTCAAGGCGCCCTTCCTTGTCTCGGGCTAC
K562	chr17:68709253-68709255(+)	TATTAACTATGAAGAAGAGAGAGTTAATAGTGGTGCTTTTTTTTTTTTTTTT
K562	chr17:8180853-8180855(+)	CTGTCTCAAAAAAAAAAAAAAAAAAAAAAAAAGACTGACGAACTCTCCATGC
K562	chr18:23956637-23956639(-)	ATATTTACAATCTGCAAATAGCCACACTGAGGGTGTTCTTTTTCCTCAGCTG
K562	chr18:48402287-48402289(+)	GTAAAAAAAAAAAAAAAGGTTACTTAATGGGGACTGATTCTTTCCTTGTCAT
K562	chr19:42504867-42504869(+)	AAAAAAAAAAAAAAAAAAAAAAAAGTTTACAAAGCCTGGATCCCTCTCCAGA
K562	chr2:230743333-230743335(+)	GTAACTCATTAAAAATAAGACCCCCAAAGACGAGTCTTTTTGCTGAAATAGT
K562	chr20:18122153-18122155(-)	TCAAAAAAAAAAAAAAAGTTGCCAAAAGTGGGTATCCTTGTTTTATTGCTGA
K562	chr20:46612057-46612059(-)	ACAGAAAGAAAAAAAAGAAAGAGAAAATGTCAGGGATTTTTTTTTGGGTGAC
K562	chr3:113080397-113080399(-)	AAAAAAAAAAAAAAAAGAAAAAAGAAAAAGAAAAAAAGACTAAGATCCTCTC
K562	chr3:164587221-164587223(-)	TTGAAAAAAAAAAAAAAAGCACACAAAACTCCACTTCCTTTGTAGAAATGTA
K562	chr3:193219702-193219704(-)	TTTTGATAATTTTACAAAGAAGCTCAATTGTGTTCTCACTTTTTTTTTTAGC
K562	chr3:49339873-49339875(-)	TCTATGCAGAACCAGGGGCCGAGAAAAAGGGGCCTCCTTTTTCTCGGCTAGA
K562	chr4:34212218-34212220(-)	AAAGTAAAAAAAAAAAAAAAGATAGAATGGGATCTTTTTTTTTTTTTGCAAA
K562	chr4:88809861-88809863(-)	TTCCAGGAAAAAAAAAAAAAGCCCACCGGGACTTTTTTTTTTTTAATGTTCT
K562	chr4:97331539-97331541(+)	ATCCATAAAAAAAAAAAAACTGTTGAATGAAAACGTTTTATTTCTAACTGCT
K562	chr5:173092611-173092613(+)	GTTATTATTTAAAAAAAAACTATCAAAGAGAGCCCTTTTGTTATAATGATGA
K562	chr5:43252840-43252842(+)	GTCACAAACAAAAGAAGTGGCAGCGAATGTGGGTGTTTTTTTCTGTTGCTGC
K562	chr5:87271440-87271442(-)	AAAAAAAAAAAAAAAGAAGTCTACTAAAAACAGTTTTTTTTAACTACAATAT
K562	chr6:134283914-134283916(+)	AAAAAAAAAAAAAAAAAGCCTGACCAATCTTTCACTCTTTTAAGTGCCAAAA
K562	chr6:17704750-17704752(+)	AAGACAAAAAAAAAAAAATTCCTCAAATCTTTACTTTTTTTTTTTTTCTTCG
K562	chr6:1872533-1872535(-)	TGGACGTTGTCACAAGTAGCTGGCAAATGTGGGCTATTTTATCCATAGGACT
K562	chr8:29417749-29417751(+)	GTAATTTATAAACAAAAAGGGGTTTAATGGACTCACATTTCCACATAGCTGG
K562	chr9:88182210-88182212(+)	TCTCAAAAAAAAAAAAAAAAAAAAAAAAAAAAGCACCTTGAATCAAGTTTCT
K562	chr9:96746810-96746812(+)	CTCAAAAAAAAAAAAAAAAAAAGTCAGGAAAGGTTTACTTTTTTTTTTTTTT
K562	chr1:107628224-107628226(+)	GGTCTCCTGTGAAAAAGATCCCCCTAATCAGCCCTTCATTTTTCTATTCAGC
K562	chr1:108156467-108156469(+)	CTGTTCCTAAAGAAAAACACACACCAATCCCCTCTCCTTTTTCTTTAAAGCA
K562	chr1:156427333-156427335(-)	TCTAGACAGACAAAAATATATCCCTAACCTCAGCTCCTTCATTCTATCCTGA
K562	chr1:186339990-186339992(+)	AGGAAAAAAAAATAAAATGTCATTAAATGTTCATTATTTTTTCATATTTGTG
K562	chr1:220688228-220688230(+)	TTTGTACAAAAAAAAAAGGGACTACAAGGGTCTCTGTTTGTTTATAAAGTAA
K562	chr1:234544605-234544607(-)	TTCACCAAAAGAAAAACAGCTTAATAAATGTGGCCCTTTTCTGCTTTCATCT
K562	chr1:33263405-33263407(+)	CAGGCACTATATAAAAGATCACACAAATGATGATTTTTTTTTTTTTTTGAGA
K562	chr11:113195487-113195489(-)	AAAAAAAAAAAAAAAAAAATCTACTAAGGGGTGTGTTTGTGTGTGTGTGTGT
K562	chr11:120060260-120060262(+)	CTGATATGAAAAGAAAGAGGGGGAGAAGTCTCTTCTCTTATTTTCAGCAGGG
K562	chr11:65154591-65154593(+)	GCCTGGAAAAAAAAAAAAATCTTTAAAGGGCACCTATTTTTCTTTTCTTTTT
K562	chr11:67386683-67386685(+)	CCAAAAAAAAAAAAAAAAAAAAAAAAGCTCCTGAAAGAGCATCTCATTGAAT
K562	chr12:120552416-120552418(+)	TCCGTCTCAAAAAAAAAAGCTGTGTAAAAGGAGGGTTTTTTTTGGGTTTCTG
K562	chr12:34022240-34022242(+)	GTGAGCAGGAAAAAAGATCCAAGCTAAGAAGCGGCTTTTTTTTTTTTTTTTT
K562	chr12:79593693-79593695(-)	CAAAAAAAAAAAAAAAAAACCCTAAAATTGGTACTCTTTATTATTATTATTA
K562	chr13:67159067-67159069(-)	TTTCTTTACTCAAAATGAGAGCCATAATAGCATCTCCTTTTATGGTTCTTTT
K562	chr13:70690455-70690457(-)	AAAACAATAGTAAAAAAAATCAACAAAACTAGACTTTTTTTTTTTTTTTTTT
K562	chr13:87777600-87777602(-)	GAAGAAAAAAAAAAAAAGGCTTATGAATGTGAGGACTTTAAGATCAAAGGCA
K562	chr13:99459604-99459606(-)	CTTTTAGTCAGATAAGAGAAGCTCTAAGAAGGCTTTTTTTTTTTTTTTCTCT
K562	chr14:101634122-101634124(+)	CTGCCTGGAAGATAATAAGTACCCAAATGTTAGCTGTTTTTATTTTTCGCTC
K562	chr15:67946642-67946644(+)	AAATGCACCAGGGAGGAAGCCTGGTAATGGGGGCTCATTTATGCTAGGGCGT
K562	chr16:22659928-22659930(+)	AAAAAAAAAAAAAAAAAAGACGGAAGGATGCCAGGGGTCTTTGCAAGCTGGC
K562	chr16:79069548-79069550(-)	TTAAAAAAAAAAAAAAACCTACCAATAAAGATTCTTTTTTATGTGACCCTTT
K562	chr16:90067583-90067585(-)	TCAAAAAAAAAAAAAAAAAAAGGGCTTTTCTTATATGACCTTTTTACGTCGA
K562	chr17:29549997-29549999(+)	CAAGGTGGGAAAACATTTCAAAAAAAAAAAGTCCTCTTAAGGCCAGTAATTT
K562	chr17:3219702-3219704(-)	CACTGGAACACTAAAAACACACCCAAAATGGAACTTTTTTTTTTTTTCTTAA
K562	chr17:38734547-38734549(+)	ACAGGAAAAAAAAAAAAAGAGGCAGAACTATCTATTCTTTGCACAAAGTTTC
K562	chr17:40286428-40286430(-)	CCATGAATGGAGAAAGTTACCACACAATGGAAGCTTTTTTTTTTTTTATTTT
K562	chr17:40527761-40527763(+)	TCGGGAAGACAACAAAGAGGCTTCCAAAGGGCTGGCCTTTTGGATTAAAAAA
K562	chr17:48191682-48191684(-)	CACTTAAAAACAGAAAAAGAGGCTCTTCTGATCTACCTTTTTATAACTAAGC
K562	chr18:75305598-75305600(+)	GTCAGCCAGGAAAAAAAAAAATACAGGAATGGTGACTTCTTTAGGAGAGGAG
K562	chr18:76476267-76476269(+)	TTATAGTATGAAAAGAAAGGTGCTAAATGTTCACACCATTTTGTGAAAAATC
K562	chr19:50987430-50987432(+)	TTCTCATTTTCAAAAAGAGGCACTGAAAGGGGACTTTTTTCTTCTGCTAGAT
K562	chr19:6207306-6207308(-)	TCCGTCTGAAAAAAAAAAAAAGTCTGGTAGTGGTAGTTTCCCTTTATAATTC
K562	chr2:104949110-104949112(+)	TCTTCATACTAAAAGAAAGACCTCCAAGGGTGGCACCAGTACATCACAGAGT
K562	chr2:220812528-220812530(-)	AAAAAAAAAAAAAAAAAACTCAGGAAAACTCCTCTTCTTTTTTCTTTTTTTT
K562	chr2:43642986-43642988(-)	TACTAGAAAATAAAAAGTAGGCCTGAAAGGGGCATCTTTACGTCTTGAACTA
K562	chr2:66165941-66165943(-)	AGAACGAAAAAGAAGAGAGAGGAGGAATTCTCTCTCTTTCTTTTTAAGCAGG
K562	chr2:85152421-85152423(-)	AAAAAAAAAAAGAGAGAGAGAGAATGGTATATCCTTTTAGAGCAAATAAATG
K562	chr20:14052988-14052990(+)	TAAAGTAAGTGAAATGAAACCATATAATAGTAGAGTTTTTTTTTTTCTTTTC
K562	chr22:29841721-29841723(+)	TGGAAGGGACAGAAAAAGGTGCCAGAAACTGTGTGTTTTTGTTTTATTTTGT
K562	chr22:35762492-35762494(-)	AAAAAAAAAAAAAAAAGAGGAGGCCAATTCTGGCCTTTTTCTTTTCATTCGT
K562	chr3:155843029-155843031(-)	CTTGAATATAATAAAGAGGTACCTAAATGTTGACTTTTTTTTTTTTTTTTTT
K562	chr3:172273380-172273382(+)	CTGTGTCATAGAAAAAAAGTCCCCTAAAGCCACCTTCTTCATTGGCTCTGTT
K562	chr3:177314166-177314168(+)	AAATTGTTATAATAAAGAGTAGGCTAATGTTCTGCTTTTCTGCTTTTCTCCC
K562	chr3:36995105-36995107(-)	CTCTATTAAAAATACAAAAAACTGCAGGGCGCGGTGGCTCACGCCTGTAATC
K562	chr3:3772677-3772679(+)	AGTTCAGGGGAAAAAAAAACCTCTGAATAGGGTGGTTTTTTTTCTCTCTCTT
K562	chr4:38268988-38268990(-)	TACTGCAAGAGAAAGGAAGCACTCGAAAGGTAGATTCTTTGTTTGAGTTTAT
K562	chr4:776715-776717(+)	CATCTCAAAAAAAAAAAAATTCAGGAATACGTGTCCATTTTTAAAAATGTTT
K562	chr5:10380949-10380951(-)	AACATTGAGAAATAAACAACTGACAAATAGCACCTTTTTTTTTTTTTTTTGA
K562	chr5:171951554-171951556(+)	CAATCTCAAAAAAAGAGAGAGAGAAAAAAAGTGGCTATTTTTTTTTGAAAAT
K562	chr5:181173606-181173608(+)	ATTATGATGAGAAATAAAATACCGCCCTGTGTGGTGGCTCATTGTGATGGCA
K562	chr5:44365375-44365377(+)	AAAAAAAAAAAAAAAAGAGAGAGGTAAAAAGCTCCTTTTTGTTATTGCTTCT
K562	chr5:53577471-53577473(+)	AGGACCTTATAACTAAAGAGTCTCTATAGTCTGCTATTTTTTTTTTTTTTGG
K562	chr5:6014407-6014409(-)	CACTGTACTTCAGCCTGGGTGATAGAGTGAGACTCTGTTTCAAAAAAAAAAA
K562	chr6:107493614-107493616(-)	CCCGAAGGGGGAAAAAAAATCACATACACACCAGTCCTTTTTCTTTCAGCTC
K562	chr6:114011880-114011882(+)	AGGCTGAGTCCGAAAAGAGTCAGCAAAGGGTGGTGGGATTATCATTAGTTCT
K562	chr6:14120065-14120067(+)	GCTCTGTCAAGAAAAAAAGGGACAGCAGTCTCTAGGCGTTCTTTTTTTCCTG
K562	chr6:151120348-151120350(-)	CCCAGTAGGAAACAAAGTGCAGCAGAAACGGCGGCTCTTTTTGCTGGACTTA
K562	chr6:154638227-154638229(+)	CGTCTCAAAAAAAAAAAAAGAAAAGAAACTTGGTCTTTTTTTTTTTTCTCTC
K562	chr6:159748640-159748642(-)	TCAAGTGTCTACATGTTCTAGAAGGGGAATTTTTCGGAGGTGGCCACTTCTT
K562	chr6:18585331-18585333(+)	GAAGTCAGTGGAAGAATGAGTCACCACACAGCAGTGTCTTTTACACTCGCCT
K562	chr6:20119570-20119572(-)	TCTCTGCCAAATATAAATGAGACAGACGTAGGGCAGGTTGTTTTTCTTTAGA
K562	chr6:31152303-31152305(-)	TTTTTCAAGTAATAAGCAACCGTTGAAAGGTTGTTTTTTTTTTTTTTTTGAG
K562	chr6:71479200-71479202(-)	GTTTAAAAGGGCTCCTCTTTTTGTTCTGTGAACATATCATAGTTGAGTTGAG
K562	chr7:112129405-112129407(+)	GGGTACACCTATAAAGGGGCAGCATAAGGGAAGATCTTTTGTTTGATGGAAC
K562	chr7:45529926-45529928(-)	TAGTTTCTATAAAACCTAAAAAAAAAACAGACTACAGAGGAACTTTTTTTTT
K562	chr8:107781642-107781644(-)	AAACATGAATTAAAAATACCCAGAGAAAGAGGGCCTCTTATTTAAATCTTCT
K562	chr8:143050167-143050169(+)	TCGCCATTCTAGTAGAAGAAGCCCAAAACCTGACTTTTTTTTTTTTTTTTTT
HEK293FT	chr16:2789124-2789126(+)	CTGCCATAAACAAAAACCACAGCCGAAGGGGCTTTCTTTTTTTTTTTCTGAG
HEK293FT	chr22:43958465-43958467(-)	AAAAAAAAAAAAAAAAGAGCTCCATAAAGGCAGATACTTTTTTCCCTGTATC
HEK293FT	chr10:117762740-117762742(+)	ATTCTGAGATAATAAGAGCTCCCTGAATGGCAGCGTCTTTTTTTGGCTGGCA
HEK293FT	chr7:157294532-157294534(-)	AAAAAAAAAAAAAAAAAGGCAGCCAAATGAAAGATTTTTTTTTTTTTTTAAT
HEK293FT	chr13:20558930-20558932(-)	GGGCTGCCATAACAAAACACCACACAATGGTGGTCTTTTTTTTTTTTTGAGA
HEK293FT	chr6:151120348-151120350(-)	CCCAGTAGGAAACAAAGTGCAGCAGAAACGGCGGCTCTTTTTGCTGGACTTA
HEK293FT	chr10:101429887-101429889(+)	TTCTAAAAAAAAAAAAAACTCTCTTAACTGTGGTGTTTTGTTTTCTAATTTA
HEK293FT	chr1:20686551-20686553(+)	GAAAGCAGAGAACAAAGAGAGGAGAAAATAGGACTTTTTTTTTCTTTGAGAT
HEK293FT	chr19:50987430-50987432(+)	TTCTCATTTTCAAAAAGAGGCACTGAAAGGGGACTTTTTTCTTCTGCTAGAT
HEK293FT	chr4:183226741-183226743(-)	AATGGTTGGATAAAAAAAGTCCCCTAATGTTGGCTTTTTGGTGCTTTCTCTC
HEK293FT	chrX:154696328-154696330(-)	ATTGAATAGAAACAAGAAGGCCCCAAAGGAGTATTTTTTTTTTTTTTTTTTT
HEK293FT	chr10:96309486-96309488(-)	ACTAAAAGTAAAAAATGAGCAGGCAAATGCTAACTTTTTTTTTTTTTTAAAG
HEK293FT	chr14:58549991-58549993(-)	CAAAAAAAAAAAAAAGAAACCGTCGAATGGACACTAATTTTTTTTAAAAGAA
HEK293FT	chr18:48983365-48983367(-)	AAAAAAAAAAAAAAAAAGGCCAGTAAATGGTGAGCTCTTTTTACAAACAGCT
HEK293FT	chr2:42189988-42189990(+)	GCAAAGAGGAAAAAAAAAGTCATCAAAATTGGGCTCTTTTTTTTTTTAGGTG
HEK293FT	chr20:46260177-46260179(+)	ATTATTCTTAAAAAAGAGATGCCTTAAGGAGGACCTTTTTGTTTTCTGCATG
HEK293FT	chr21:32583029-32583031(-)	TCTCAAAAAAAAAAAAAAAAAAAAAAAAAAAAGGAAAAGAATGCCAGCCTCT
HEK293FT	chr6:93013660-93013662(+)	AATCATTTAAAAAAAGGACACAATGAACAGCAGGGTTTTTTTTTTTTTTTTT
HEK293FT	chr10:89139495-89139497(-)	TATTATGAATGAAAAACAGCCAACAAATGGGCACTTTTTGTTTTTTTAACAC
HEK293FT	chr1:44358293-44358295(+)	GAGAGCAAGAACAAAAGAGAGGACCAAGTTAAGCCTTTTTTTTTTTTTTTCT
HEK293FT	chr17:56914526-56914528(+)	TTAAAAAAATAAAAAGGAACTGTTAAACCACAGTGCTTTTTTTCTTCTTCTT
HEK293FT	chr17:73353107-73353109(-)	TAAAAAGAATAAAAGAGATGCTCCAAAAGGTGTCTTTTTTTTTTGAGACTGA
HEK293FT	chr15:90143790-90143792(-)	AAAAGAAAGAAAAAAGAAAGCATAGAAAGAGGGCTTTTTTTTTTTTTTTTTC
HEK293FT	chr2:46119298-46119300(-)	TAGGAAAGGGAAAAAAAAACACCCTAATAACCCCCCCTTTTTTTTTCTCTTT
HEK293FT	chr21:31796312-31796314(+)	AGGACATGAATAAAAAGCACCGAGAAATGGGTGGGTTTTTTTCTCTTAAAAT
HEK293FT	chr3:194558879-194558881(+)	GGGCTCTTTTTAAAAATAGGGCCCTAAGGTGTGATTTTTTTTTCTTTTTGAG
HEK293FT	chr4:182143998-182144000(+)	TCCCATTTGACAGAAAAAGGCAGTAAACGGGGAATCTCTTTTTTTGAATAAA
HEK293FT	chr7:77975508-77975510(-)	GGACTGAAAAAAAAAAACCCTACCAAACCACGTCTTTTTTTTTTTTTTTTTT
HEK293FT	chr9:2159783-2159785(-)	ATCAGGAAAAAAAAGAGAGCTGGGGAAAGGCTGTGTTTTCATATACAAGTAA
HEK293FT	chr1:156040402-156040404(-)	GATAAGAAGCAACAAGGAGCACTGGAAAGGGCTTTCTTTTTTTTTTTTTGAG
HEK293FT	chr13:33345869-33345871(-)	AAATCTTCCTAACAAGGAAGCCCCAAAGCAAGACCTTTTTTTTTCTGCTTGA
HEK293FT	chr2:238815232-238815234(+)	AATGGGGTGAACAAAAGTACTACCCAACAGTGGATCTTTTTTTTTTTTTTTT
HEK293FT	chr10:97632202-97632204(+)	AGGAACCTAGAACAAAAAGTCAAATAATACTCCCCTTTTTTTTTTTTTTTTT
HEK293FT	chr20:2108527-2108529(+)	GTCTCCAAAAAAAAAGAAAGAAACTAATGGCTCCTCTTTGTTTTTAGTTGTA
HEK293FT	chr5:43514473-43514475(-)	AAGCTATTAAAAAAAAGACCTGACCAAAGATAGACTATTTTTCCCAAATTGG
HEK293FT	chr5:68142065-68142067(-)	AAAAAAAAAAAAAAAAAGACTAGCTAATGGGCTCTCTTTTATTGTTTTTCTT
HEK293FT	chr6:33555426-33555428(+)	AAAAAAAAAAAAAAGAAAGTGGGAGAAGGGAGGCGTTTTTTGTTTTTGTTTT
HEK293FT	chr15:70688471-70688473(+)	ATTATAAGCACAAAAAGTACTGACAAAGTGAGCATTCTTTTTTTTATTGGTG
HEK293FT	chr15:86557258-86557260(-)	ATGCCTCTAAAAAAATGAGCCCCCAAAGGATGCATCATTTCATTTTGGCTTT
HEK293FT	chr18:55587459-55587461(-)	TCCTGTTGCATAAAATGATGCGCTGAAGAGCGGCTTTTTTTTTTTCTTTCCC
HEK293FT	chr2:187544664-187544666(+)	GGAAAAAAAAAAAAAAAGACTCGCTAAAGGGAAATTTCTTTTTGGATTTGGC
HEK293FT	chr22:35762492-35762494(-)	AAAAAAAAAAAAAAAAGAGGAGGCCAATTCTGGCCTTTTTCTTTTCATTCGT
HEK293FT	chr3:155843029-155843031(-)	CTTGAATATAATAAAGAGGTACCTAAATGTTGACTTTTTTTTTTTTTTTTTT
HEK293FT	chr4:101578639-101578641(+)	AGTAGAAAAAAAAAAAGAGTGGTGAAAGTGGGCATCTTTGTTTTGTTCCACT
HEK293FT	chr4:180572231-180572233(-)	GGTTAAAAGGATAAAGAGGTTGGAGAAGGGGAGGTTTTTTTTTTTTCTCTTC
HEK293FT	chr5:79510216-79510218(+)	CAAAAAAAAAAAAATAGCACCACAAAATGCTCGCTCCTTTTTCTCCTCAGTC
HEK293FT	chr14:61559711-61559713(+)	CAGGGAGAAAAACAAAACACCCCTGAATTGCAGCTTTTTTGCTTTTAGCTGT
HEK293FT	chr16:70292145-70292147(-)	AAAGGAAAAAAAAAGAGAGAGAGACAAGGGTCTTGCTTTGTTGCCCAGGCTG
HEK293FT	chr19:1345173-1345175(+)	AAAGAAGAGAGAAAACAAATCCTCAAATGGCAGCGCTTTTTTTTTTTTTGAA
HEK293FT	chr2:43642986-43642988(-)	TACTAGAAAATAAAAAGTAGGCCTGAAAGGGGCATCTTTACGTCTTGAACTA
HEK293FT	chr21:36910570-36910572(+)	GAAAAAAAAAAAAATGGCGCTCCTGAAATAGGACTATTTTTTTTTCCTGACT
HEK293FT	chr4:30984938-30984940(-)	AAGATGAAATATAAAACAGTGCACAAATGTCCCCTTCTTTTTTTTTAATGGT
HEK293FT	chr5:36980014-36980016(+)	TTGATAGTAACAAAAACAGAGGAGGAATGGTGACCTTTTTTTTATGTATCAT
HEK293FT	chr7:51315281-51315283(+)	TGCAAAAAAAAAAAAAGAGAGAGAGAAAGAAAACTTCTTTTTAACATTCCTC
HEK293FT	chr1:107628224-107628226(+)	GGTCTCCTGTGAAAAAGATCCCCCTAATCAGCCCTTCATTTTTCTATTCAGC
HEK293FT	chr10:55467362-55467364(-)	AAAAAAAAAAAAAAAAGTCAGGCCAAGATCAGGCTTTTCTTTTCCTCCTGTT
HEK293FT	chr14:56838505-56838507(+)	GTTGGGAAACAAAAAAACACTAGTTAATTGGGAGCCCTTTTTTCTTTTTCTT
HEK293FT	chr15:98843677-98843679(-)	CTCAGTGGAAACAAAAGAAAGCTCAAATGGGTGAGTTTTTCTTCTTTCAGGG
HEK293FT	chr16:8871141-8871143(+)	ATATGCTAAGAGAAAGAAGCCACACAAAGGCCGCACTTTGTGTGATTCCATC
HEK293FT	chr22:31375220-31375222(-)	AACTATGTGAAAAAAGAAAGGCCAAAACGTCCTCTTTTTTTCTTTAGAGAAG
HEK293FT	chr3:177368972-177368974(-)	AAAAAAAAAAAAAAAAGTGGAGCCTAATGCTCTACCCTTTTGTTTTTAAAAA
HEK293FT	chr4:70957299-70957301(-)	CAGACTGGAAAAAAAGAGGCTGGAGAAGTGGGAACTTTTTTTTTTCTGTTTT
HEK293FT	chr5:124922607-124922609(-)	GCTAAGTAATGAAAAGGTGCGATGAAAGAGGCCCCCCTTTTTTATTACAACC
HEK293FT	chr8:118215458-118215460(-)	AAGTGTAATAAAAAAAAAAAGCACTCAATGACAACTATTTTTCTTGCAATGT
HEK293FT	chr9:91595192-91595194(+)	TCAAAAAAAAAAAAAAAAATCCTCTAAGCTTGGTGCTTTTTGGTTTATTGAT
HEK293FT	chr9:96746814-96746816(+)	AAAAAAAAAAAAAAAAAAGTCAGGAAAGGTTTACTTTTTTTTTTTTTTTTTT
HEK293FT	chr1:33263405-33263407(+)	CAGGCACTATATAAAAGATCACACAAATGATGATTTTTTTTTTTTTTTGAGA
HEK293FT	chr1:44431530-44431532(+)	AAAAAAAAAAAAAAAGAAGTGGTCAAATGCTTGCTGCTTTCTTCAAGTGAGC
HEK293FT	chr10:72387760-72387762(-)	CCTTAAAAAAAAAAAAGCACCAGATAAGGCTCTTTGTTCTCTGAGGAAGTGG
HEK293FT	chr11:15961091-15961093(-)	AGCTGAGAGAAAAAGAGAGAGGGCCAAGTGGTGTCCTCTTTTACGGCCTGAC
HEK293FT	chr11:46568789-46568791(+)	TCCATCTCAAAAAAAAAAAAAGGAACCCTCAACCCTACCTTTTTTTTTTTTT
HEK293FT	chr12:120552416-120552418(+)	TCCGTCTCAAAAAAAAAAGCTGTGTAAAAGGAGGGTTTTTTTTGGGTTTCTG
HEK293FT	chr16:59262013-59262015(-)	ACTAATAAAAAAAAAAACACTGAGCAAAGGGCCCACTTTTATAATGAAGGCT
HEK293FT	chr18:59911545-59911547(+)	CAAAATAAGAAAAAAAAAGTCAGGTAATATCAGTTACTTTTTATTTCAAGTA
HEK293FT	chr19:36076587-36076589(+)	AAAAAAAAAGAAAAAAGAGAAAGAGAAGGCCAGGGTTTTTTTTTAGTACAAA
HEK293FT	chr5:10380949-10380951(-)	AACATTGAGAAATAAACAACTGACAAATAGCACCTTTTTTTTTTTTTTTTGA
HEK293FT	chr5:10551021-10551023(+)	ATGTCCCCCAGAAAAAGCCCATCCGAAGGCCAGGGTTTTTGTTTGAGACAGA
HEK293FT	chr5:142809614-142809616(-)	CAACTGTATAAATAATGGGACTCCAAAGGAGGACTATTTTTCTCTTTTCACA
HEK293FT	chr5:84382691-84382693(+)	AATGAGAGAAAGGAAAAACAGCAGCCGTGGAAGCACTCTCTTTTTTATATCG
HEK293FT	chrX:114811284-114811286(+)	AGGTTTGAAGTAAAGAAAGGGCCCAAAGGCCAGTCTTTTTTTTTTTTTCATG
HEK293FT	chr10:101522397-101522399(+)	AAAACAAAAAAAAAAAAACTCTAGAAATAAAGACTCCTTTTTTTTTTTTTTT
HEK293FT	chr10:74238845-74238847(-)	AAAAAAAAAAAAAAAAGCACTAGCTAAAGTGGCAGTTTTCAATGTATACTAT
HEK293FT	chr11:123080317-123080319(+)	GATCACACTCAAAAAGAGGAGAATGAAGGTGTACTTTTTTTTTTTTTTTTTT
HEK293FT	chr14:58847909-58847911(+)	ATCTCTTAAAAAAAAAAGGCTGAAGAAGGGAGATATCTTTTTCTAAATAGAT
HEK293FT	chr14:68089395-68089397(-)	TAAAACACAGGAAAAGGCGAAAAAGGACTCCGAGCTGGGTCCGTTCCTTTTA
HEK293FT	chr15:62918782-62918784(+)	AAAAAAAAAAAAAAAAACAGCCACAAAAGACTACTTTTTTTTTTTTTCTGAG
HEK293FT	chr15:84754728-84754730(+)	TAAAAAAAAAAAAAAAAAGAGAGGTAATGGTGGCTCCCTTTCTCTCATCAAC
HEK293FT	chr16:89478325-89478327(-)	GGACGTTAAAAAAAAAACCAACCCCAATGTGGCTTTCCTTCTTTCTCACTAG
HEK293FT	chr17:3219702-3219704(-)	CACTGGAACACTAAAAACACACCCAAAATGGAACTTTTTTTTTTTTTCTTAA
HEK293FT	chr17:64989161-64989163(-)	TTCTTAGCAAAAAAAGAACCTGTTAAATGTCAGGGCTTTGTGTTTTTGCCTT
HEK293FT	chr4:79832492-79832494(+)	TATACACAACTGAAAAAACAGAACTAAGTGGCACTTCTTTTTTGATACCAGT
HEK293FT	chr6:118190460-118190462(-)	CTCTCACCTAAGTAAGAACCTGACCAAAGGGGGATTTTTTTTTTTTAAGCAA
HEK293FT	chr6:1872533-1872535(-)	TGGACGTTGTCACAAGTAGCTGGCAAATGTGGGCTATTTTATCCATAGGACT
HEK293FT	chr6:27474323-27474325(+)	CTTGGCAGAAAAAAAGAATCCAACAAATCGGTAGGTTTTTATATTTAAGACA
HEK293FT	chr6:34669905-34669907(+)	ATTTCCACTTAAAAAAATGTGGAGAAAAGGCAACTCTTTTTTTTTTTTGAGA
HEK293FT	chr7:100148153-100148155(-)	AAGAAAAGGAAAAAAAAGGTACTCAAATGCTACTTTTTTTTTTTTTTGAGTC
HEK293FT	chr8:71038776-71038778(+)	AAAAAAAAAAAAAAAAAAGTGAATGAACAGATGTCCCTTTTTTGGATGCTGA
HEK293FT	chr1:99002947-99002949(+)	CTCCAGAAAGTAAAAAGGGCCCCCAAAAATCGACCTTTTTTTTTTTCTCTGC
HEK293FT	chr10:110940919-110940921(-)	AAAAAAAAAAAAAAAAAAAAAAAAAAAAAAAAAAAACCCACCACAAATACCA
HEK293FT	chr10:45235794-45235796(-)	GTTATGTTTAGACAATGAGTCACTTAATGTAGACTTTTTTTTTTTTTTTTGA
HEK293FT	chr10:88531331-88531333(-)	AAAGATGAGTTTAAAAAACATTCCCTTATAGTTGCCTTTTTTTTTTTTTCAG
HEK293FT	chr10:92589243-92589245(+)	TGACTCAAAAAAAAAAAAAGAAAGAAAAGGGGATTTTTTTTTTTTTTGAGAC
HEK293FT	chr11:59735134-59735136(-)	AAGAAAAAGAAAAAAAGCAGAAGAGAATGGAGACTATTTTCTTTTATCTTAT
HEK293FT	chr11:86945243-86945245(-)	TTTGGCCTCTTAAAAAAGGGAAGGGAAAGGGGGCTTTTTTTTTCTTCAGATT
HEK293FT	chr12:10786282-10786284(-)	AACACACACACAAAAAAAGATACAAAATGGGAGCACTTTTTTTTTTTTTTTG
HEK293FT	chr12:305959-305961(+)	AGAAAGCAGAGCAAAAGACTCTAGCAATGGAAGTGTTTTTTTTTTTTTTTTT
HEK293FT	chr12:32897408-32897410(+)	TAACGTGTGAAATAAAAGACTTTCTAAAGAGAGTGTTTTTTTTCTTAGTACA
HEK293FT	chr12:38316551-38316553(+)	AATGAGCAGGAAAAAAGATCCAAGCTAAGAAGCGGCTTTTTTTTTTTTCCAA
HEK293FT	chr12:56028568-56028570(-)	AACAAAAAACAAACAAAAGTCAGGGAAGGGTGACTTTTTTTTTTTTTTTTTT
HEK293FT	chr12:79593693-79593695(-)	CAAAAAAAAAAAAAAAAAACCCTAAAATTGGTACTCTTTATTATTATTATTA
HEK293FT	chr16:9840840-9840842(+)	AAAAAAAAAAAAAAAAAAGAGAGAGAGAGAACAACAGTACTTTACTTTTCCT
HEK293FT	chr17:61219851-61219853(-)	ACAGGATGGGAAAAAAACGTCCTTAAAAGACCTTTCCTTTTTTATGTTACAC
HEK293FT	chr19:34187271-34187273(-)	AAAAGAAAAAAAAAAAAATTTCCCAAAGCCTGAACTTTTTTTTTTTTTTTGA
HEK293FT	chr2:176165157-176165159(-)	AGGAATGAAAAGAAAAACACTTCCCAAGGCCCGGCACTTTTCAGCAGTGGAA
HEK293FT	chr2:206219516-206219518(+)	TAAACAGTGAAACAAAAAGTGCTTCAAGGTGTACTATTTTTTTTTCCTTTGG
HEK293FT	chr20:25586022-25586024(-)	TAAAAGAAGAAAAAAGAAGTGCTCCAATGTGCATTTCCTTTGAGCATCAGGT
HEK293FT	chr20:53966646-53966648(+)	ATTGAAATAAAAAAAATTCCAACCCAAGGGCACCTCTTTTTTTGTTAAAAAG
HEK293FT	chr20:552709-552711(+)	GAAGGAAAAAAGGAAGGAAGGAAGGAAGGAGGGCTCTTTTTTTTTTTTTCTT
HEK293FT	chr20:655191-655193(-)	GATGATGGCACAAAAGGATAGACAGAACCAGGGTCTTTTTTTTCTGAGAGAG
HEK293FT	chr21:44950256-44950258(-)	CTTCACAACTGTAAAAAAAGGTCTTAAAAAAGGGATTTTTTTTTTTTGAGAT
HEK293FT	chr3:61779506-61779508(+)	GGAGATAGGGCTAAAATATCTCCCTAAGGTGAGCCTTTTTTTGCAGTCCTCC
HEK293FT	chr4:41796224-41796226(-)	CAGTTGTAAAACAAAAGGGGTAGCCAAGGGTGACTTTTTTGTTTTCTCTGAT
HEK293FT	chr4:8213909-8213911(+)	CTGGAAAAAAAAAAAAAAAGAAAGAAACGGGGCCTTATTTTTTGTCTCTGAA
HEK293FT	chr4:98329818-98329820(-)	CAATCAGATTAACAGAAAAGGCCCTAATGGGCACTTTTTTTTTTTTTTTTTT
HEK293FT	chr5:42878891-42878893(-)	ACTCACCTTTTTAAAAAAACACCCCAAAGGGAGTTCTTTTTGCATTTTGGGC
HEK293FT	chr6:127731606-127731608(-)	AAATCACATGAACAATACGGTGACAAATTAGAACCTTTTTTTTTTTTTCTGA
HEK293FT	chr6:30721325-30721327(+)	GCGAAGGAATAAAAATTCCGAGGCCAAGGGGGATTTTTTTTTTTTGCGCGCG
HEK293FT	chr8:37054443-37054445(-)	TCAAAGAAGAAAAAAAAGGCAAAGCAAAGAGGGTTATTTTTTTTCCCCAATC
HEK293FT	chr8:66481936-66481938(+)	AGATAACATTCAAAGATAACTGGAAAATGGTAGCTTCTTTTTTTTTTTTTTT
HEK293FT	chr9:124643788-124643790(+)	AAAAAAAAAAAAGAGAGAGAGAGAGAAAGGGTACTCTTTTCATTTTTTTAAA
HEK293FT	chr9:131678110-131678112(+)	AAAGTTACAAAGCAATTCCTCCCCTAATGGTAGGTATTTATTTAGAAAACAC
HEK293FT	chrX:24044664-24044666(-)	ATCTCAAAAAAAAAAAAAGGGTCCGAATTTCCCTGTATTTTTTTTTTAAAGA
HEK293FT	chrX:414250-414252(+)	ATGTCAAAAATAAAAGGAGCAGGGGAAATGGCACCTTTTATTTTTTATTTTA
HEK293FT	chr1:145744687-145744689(+)	TTCTAGCCAAGAAAAAGACCCATTAAAGAGTGGTGTTTTTGTTCTGATCATT
HEK293FT	chr1:145847216-145847218(+)	CTTAAAAAAAAAAAAAAAGTGACGGAAAGTTCTCACTTTTGCTGTTTTCTTT
HEK293FT	chr1:175278857-175278859(-)	GCAGGTGAAAAAAAATACTAGAGTAAAAAGGAGGTTTTTTTTTTTTTTCCTT
HEK293FT	chr1:203141564-203141566(+)	CGGTCTGTTTGAAAAAAGCTCCTCTAACCTGGATTTTTTTTTTTTTTTTTTT
HEK293FT	chr1:220688228-220688230(+)	TTTGTACAAAAAAAAAAGGGACTACAAGGGTCTCTGTTTGTTTATAAAGTAA
HEK293FT	chr1:23891648-23891650(+)	AAAAAAAAAAAAAAAGCCCAAATCTTACCTCTTTTTATAACTACTTTGATAG
HEK293FT	chr1:57067033-57067035(+)	CCCTTAAAAAAAAAATGAGGCGCCTAATAGCAGCCCCTTAAAAGCCCAGCCT
HEK293FT	chr1:92770813-92770815(+)	CAAAAAAAAGAAAAAGAAACCTCCAAAAGTCTGGGTTTTTTTGTTTGTTTGT
HEK293FT	chr10:112953760-112953762(+)	TCCCGGTGAGAAAAGGAAGGCTCCCAATGATCGGTCCCTTTTGTGGGCATTA
HEK293FT	chr11:114746905-114746907(+)	ACCAAAAAAAAAAAAAAAACCCCACAAAGAACACCTTCCTTTTACATGGCCC
HEK293FT	chr11:128904921-128904923(+)	AAGTTGATAGAACAAATAGCTGCAAAATGGTGCGGTTTTTAAATGAAATACC
HEK293FT	chr11:30494821-30494823(+)	GAAAATATTGGAAAAAGGATTGCCTCTATGTTGGATATTTTTTGTCATTAAT
HEK293FT	chr12:111937269-111937271(+)	TGGGAGGGAAAAAAAGTATCACCCTAATATCCACTCTTTTTCATGCCCTTCC
HEK293FT	chr12:12717426-12717428(-)	GGGAGGGGGAGAAAAACACCCCGAAAAGACGAGCCCCCTTTTTTTAGTGGCC
HEK293FT	chr13:67159067-67159069(-)	TTTCTTTACTCAAAATGAGAGCCATAATAGCATCTCCTTTTATGGTTCTTTT
HEK293FT	chr13:79810843-79810845(+)	AAAAAAAAAAAAAAAAAGACACGGAAATCCTCTTTCTTTTTATTGTTGTCCA
HEK293FT	chr14:75610439-75610441(-)	TAAAGAAAAAAAAAGGAACACTGACAAAGGCCGTGTTTTATTTTTTTAGCTA
HEK293FT	chr15:65557928-65557930(-)	AAAAAAAAAAAAAAAACAGTCCCATAATGATGGCGCTTTCTCAAAAAGATAC
HEK293FT	chr15:67360755-67360757(-)	TCTGCAGGAATAAAATGTGACCCCAAAGGCGGGCTCTTTTTCCTTGAAAGCA
HEK293FT	chr16:14085133-14085135(+)	TCTCTTAAAGAAAAAAAAGCCAATTAAAAGTCACCTTTTTTCTTCAGATAGA
HEK293FT	chr17:12508480-12508482(-)	GATGACAGGAAGAAAGGAAGGGTTGAATATCAGCTCTTTTTTTTTTTTTTTT
HEK293FT	chr17:3136570-3136572(+)	CACAGGAACACTAAAAACACACCCAAAATGGAACTATTTTTTTCTTAAATTA
HEK293FT	chr18:76477712-76477714(-)	ATTGGGAATTACAGTGAGATAAAAAGGAACCCTTTACAGTGGGTCATTTTGT
HEK293FT	chr2:207164790-207164792(+)	ACAAAAAAGAGAAACAAGGACACGCATAGAGGGTGTTCTCTTTCTGGAGGGA
HEK293FT	chr2:56830444-56830446(+)	GATGTCAAAGATAAAAACACTGTCTAATGGGTGCTCTTTTTCTGGCTAGTCT
HEK293FT	chr20:18122153-18122155(-)	TCAAAAAAAAAAAAAAAGTTGCCAAAAGTGGGTATCCTTGTTTTATTGCTGA
HEK293FT	chr20:46841481-46841483(-)	GCATTAAAAAAAAAAGGGTGGGGGAAATGGTAGGACTTTTTTGCTTAGTTTG
HEK293FT	chr22:40363754-40363756(+)	CCATCTCAAAAAAAAAAAAAAAACCTCTTCCTATGTGGCAACTTTTTTTAAG
HEK293FT	chr3:153640148-153640150(-)	AAAACAAACAAAAAAAAGGTCTGCAAAGGGTCCTTCCTTTATACTCAAAGGA
HEK293FT	chr3:31980525-31980527(-)	AAGAATGACTGGGAAAGGGAGGCAGAAGGGGCGTGCTTTGTGCCGGGGTGAA
HEK293FT	chr4:148266067-148266069(+)	GATCCATTAAATAAAATAGCTCCAGAAGGCCGCTTTTTTTTTTTTTTTTGAG
HEK293FT	chr4:23994360-23994362(+)	GTGTATCAGTAAGAAGGAACTACAGAAAGGGGCTGTTTTGTTTCCTGGGGTG
HEK293FT	chr5:140176484-140176486(+)	TTCCTTTTTATGAAAGGACCCACCCAAGGGCAGCTCATTTTCGAGTATCTCA
HEK293FT	chr5:14902058-14902060(+)	TTCTCATGCCATATAAAAGTGCCTCTCAGGGTGGAGGTTTTTTTTTTTTTGA
HEK293FT	chr5:27086064-27086066(+)	AAAAAAAAAAAAAAAAAAGTGAAGTTAAGGGCCTTCTTTATGATAATGAATA
HEK293FT	chr6:155746120-155746122(+)	AAAGAGGAAGAAAAAAGCGTCTTCAAATGCAGACTTCTTTTTTCTTTCTTAT
HEK293FT	chr7:101332615-101332617(-)	AAAAAAAAAAAAAAAGGAATTCCACAAAGCGGGTGTTTTTTTGGTTTGTTTT
HEK293FT	chr9:133053605-133053607(+)	CCCCCAAAAAACAAAAACCCACAGGAAAGGGTGCTCCTTTTCCCTCCATCTG
HEK293FT	chrUn_KI270438v1:109817-109819(+)	GCATCGAATGGAATGGACTCGAATGGAATGTGCTCGAATGGAATGGAATCGA
HEK293FT	chr1:161299276-161299278(-)	AGTTGACTACATTAAAAAAAAAAAAAAGAAACTCAATCTCTCTCTTTTTTTT
HEK293FT	chr1:169035264-169035266(+)	TCCCCATGAAAACAAAAAGTGGCCTAATGGGAGTGAGGTTTATTTTAAAGTC
HEK293FT	chr1:182200407-182200409(+)	CTCAACTCCTCAAAAAAAGTCCCTAAATAGTGAGGTCTTGTTCAGGGGGTGT
HEK293FT	chr1:226270858-226270860(+)	AAAAAAAAAAAAAAAAAGGTTTGTGTATGTATGTACTTTTTTCCTATTCTCT
HEK293FT	chr1:235919788-235919790(+)	ATATTTCATATAAAAGGAATCACGGAACATGTGTTCTTTTTGTGTCGGGCTT
HEK293FT	chr1:25858553-25858555(-)	CTGTAAAGAAACAAAAGTGCGACATAATAATCATTCATGTTTATTGAGCATT
HEK293FT	chr1:26674068-26674070(+)	AGGAGGACCTAAAAAGAATAGAACCAATGGAGAACTTTTTTTTGGGACAGAG
HEK293FT	chr1:26998238-26998240(+)	TCTACTGAAAAAAAAAGGGGGGAGCAAAGGAAGCTCCTTTGGTTGGGCTGAG
HEK293FT	chr1:28506032-28506034(-)	ATCTGTCTCCAAAAAGGAGAGAGAAAACGCGAAGCATCCTTTTTAAACCTTA
HEK293FT	chr1:28747541-28747543(+)	CTTGTCTAAAAAAAAAAAAAAACCATTCCATAAAGACTTTTTTTTTTTTTTT
HEK293FT	chr1:31715888-31715890(-)	CCAGTGGGACCTCCAAGGAGAAAAAGGAGCCCAGGCGCGGTGGAACCCTTTC
HEK293FT	chr1:53424657-53424659(-)	CTGAGTCTGAAAAAGAGAGTCAGCAAAGGGTGGTGGATTATCATTAGTTCTT
HEK293FT	chr10:103359027-103359029(-)	CTTTCTTAAACAAAAGGTGGCATACTATAGATCCTCTTTTTTTTTTTTGAGA
HEK293FT	chr10:106892884-106892886(-)	AAAAAAAAAAAAAAAAGGGCTTTCCAAATGCCTCTTTTTTTTCTGTGATTTT
HEK293FT	chr10:17856197-17856199(+)	AAAAAAAAAAAAAAAAAGGTCCCCAAACTGATAATCCTTTATTTTTTTCTCT
HEK293FT	chr10:76987873-76987875(+)	CCTCTTAAAAAACAAGGAACCATCAAAAGGTCTCTCTCTTTAAAATGGGATA
HEK293FT	chr11:108672666-108672668(+)	TGTAATTTAAATAAATGAACCATACAAATGCAGCTTTTTCCTTTTGCGAATC
HEK293FT	chr11:118685872-118685874(-)	AATTAAAAAAAAAAAAAAAGAACTAAATGGGGGTTTCTTGTTTCTGGCTTAG
HEK293FT	chr11:123346134-123346136(+)	TAGTGCCTCTATCAAAGAGGCCCCGAAGAGCTGCCTTTTGTTTCTTCTACCA
HEK293FT	chr11:14523148-14523150(-)	TTCATTCTTAACAAAAAGGTCAACCAAATGCCCCTTCTTTTGGTCTACAAGT
HEK293FT	chr11:16120652-16120654(+)	AAGCAAAAGAAAAAAATAGCTCCAGAAAGTGAGTTCTCTTTTCTAATTTTGA
HEK293FT	chr11:27236738-27236740(+)	CGCCCGGCCCAAAAAAAGACTATTAAATCACACCTCTTTTTTCCAAATGCAT
HEK293FT	chr11:36320225-36320227(+)	GTTCTTCAAGAACAAAAAGAAGGTGATGAACTGGGAATCTTTTTTTTTTTTT
HEK293FT	chr12:1091990-1091992(-)	CAAAAAAAAAAAAAAAGAATTGATTAAATGCCACTTTTTTTTAAAAGATGGA
HEK293FT	chr12:124917747-124917749(+)	GGAAGTAAAAAAAAAAAACCTGGGGAATGTGTTCTTCTTCCTGTTTCTGCTT
HEK293FT	chr12:25379559-25379561(+)	TACCTTTCTGAAAAAAGACAGCTCTAACCCTGTCACTTTTTTCTTAGAAAAA
HEK293FT	chr12:39953899-39953901(+)	CAGCAGGGATGAAAAAGAGTCCCACAAGGGCAGCCACTTTTGTGGATGATAG
HEK293FT	chr12:44011222-44011224(-)	GAAGTCTTAGAATGTATCCCCTACAGATAGGAGGGACTATTGTAATAAAGGG

## Sheet: Sup. Fig. 5E sequences
attb_id	attb_seq
162	CACTCCGCGTAAAAAAGGCGTCCCCGATGGGGGCGCTTTTTTTATAGTGCGG
583	AAGGAAAAGAAAAAAGAGCAGGCCAATATCCGGGCGCTTTTCTACGGCATGG
1453	CAGGAAACTAAAAAGGGCTGAACAAAAAGTTCAGCCCTTTTTTATGCTATTT
2765	CAAATAGACTGTTTTTAAAACATCTGATATATGAGTTTTTAACACATTCTAA
2970	TCCGTCAAAAAAGGGAGCGCTTCCAAAGCGCTCCCCTTTCTATTTTTTCGGC
5208	CACGACATAAAAAAGAGCACTGCCAAATGGCAGTCTCTTTTTTATACCGACA
5634	TTATATATAAAAAAGAGCCCTGTTAAGAGCTCATTTCTTTTTTAACTTTTCA
5813	GAAAGAACAAAAAAAGGGTCAGTATGCAGATTCCTTATGCTTCCATTTATAA
6606	TAGTTCTATCTTCGGTTTCGTTTCCTAGGCTACTTTTGATTGTTTTTTAGCG
11961	GAGATAAAACAAAAAAGGACGTCCTGACGGACGTCCTTTTGTTTGGCCTATT
13311	GAAGAAGTGAAAAAGCAGCTGGCGGATGGTCAGCTGCTTTTCTAAACGGTAA
13421	CTATGTAAAAAAAGAGGATCTATAGAATGCTGGATCCCCTTGATTTCAGTGT
14226	TACATTGGTAAAAAAAGGACGGCCAACGGCCGTCCTTTTTTCCATTCAGCTT
15986	AAATAATAAAAAAAGACCCTATGTAAAAATAGAGGTCTTTTATTTTATAAAG
18346	ATAGCCCATCAAAAAAATTCAGCCAGTAAGCGTCGTTTTTTGTCAGTTTATC
18589	CAACAATCAAAAAACACCCTCTCCAAATGGAGGGGGTGTTTTTTTGATCAAT
18725	AAGGGAAAGAAAAAGAGCGGCTCCAAAGAGCCGCTCTTTCTATGCAAAATTT
19065	ATCAAAGCACAAAAAAGCTCCTGCGAAAAGCAGGAGCTTTTTTATTGTTTCT
20056	CGGGAAACGTAAAAAGACTCCCCCAAAGGGAAGAGCCTTTCACACAATATGT
21309	TTAATTATAAAAAGGAGCTCTTTTTAGAGCTTCTTTTTTGTTTTAAGAGTAT
24248	CCCTCCGCAAAAAAGAGAGCCGTCTAAAGCGGCTCTCTTTTTTGCGCTGTCG
26007	ACTGCTGAAACAAAAAGATCTGGGGATTTCCGGGCGCGCTTTGCGTCTGGCC
26193	GCCACAACATAAAAACGGCCCCTTTTGGGCCGTTTTTTTTCCTTTATCTATC
26745	GATTCTCTAAAAAGGAGAGCGGTTTTATTCCGCTCTCCTTTTATTATGCTGA
26798	TGTCAGGGTATACAAACACCCAAAAAAGGGGGTGCTTTTTTGCAATACAGAA
27396	CAGCATAAAAAAAGAAGCCGCTTCCGCGGCTTCTTTTTTGTTCCAATCCTTA
27862	ATTATAAATAAAAGAAGTCTTACAAATCTGTAAGGCTTTTTCTTTTGGATTG
29347	CTTTTAGGCACAAAAAAACCACGCACAAAGCGTGGTTTTTTGTTTTCTCAAA
29950	GATGAATCAGATCCTCCGGCATAAAGCAGGCAGGATCTTTTTTCTGTTTGGC
33447	AGAATAAGTCAAAGAACCTCCCTCTAAAGGGAGGTTCTTTTATTTTGAGGTC
34353	CCGTCAACCAAAAGCCCGCGCCTTTAGTGGCGCGGGCTTTTGGTCGTAAAAG
36569	TAGATTATAAGAAAAACGCCCTGCCAAAGCAGAGCGCCTTCATCCTTTCCAT
38145	ATGTAAGCTAAAAGGGACTGTATCAAGCAGTTCCCTTTTTTGTTTGGTTCCG
