# Supplementary material for: Systematic discovery of recombinases for efficient integration of large DNA sequences into the human genome
Source: Nat Biotechnol. 2022 Oct 10;41(4):488–99. doi: 10.1038/s41587-022-01494-w (PMC10083194; doi:10.1038/s41587-022-01494-w)
Supplement: Supplementary file 8 — Primer sequences used in this study [file 41587_2022_1494_MOESM8_ESM.xlsx]

## Sheet: Sheet1
Name	Sequence	Assay
Tn5_adaptor_top	GTAGGCACGCCGCTCTCTACCGGCGACCACCGAGATCTACACTAGATCGCNNNNNNNNNNTCGTCGGCAGCGTCAGATGTGTATAAGAGACAG	Integration Site Mapping, wildtype cells
Tn5_adaptor_bottom	[Phos]CTGTCTCTTATACA[ddC]	Integration Site Mapping, wildtype cells
P5_outer	GTAGGCACGCCGCTCTCTACCG	Integration Site Mapping, wildtype cells
pseudosite_donor_outer	GGCTCGATCGAGGTTGCAT	Integration Site Mapping, wildtype cells
P5_inner	AATGATACGGCGACCACCGAGATCTACAC	Integration Site Mapping, wildtype cells
Pseudosite_i7_1	CAAGCAGAAGACGGCATACGAGATATTGAAGTGTGACTGGAGTTCAGACGTGTGCTCTTCCGATCTtTCGATCGAGGTTGCATTCGG	Integration Site Mapping, wildtype cells
Pseudosite_i7_2	CAAGCAGAAGACGGCATACGAGATAAGAAGGTGTGACTGGAGTTCAGACGTGTGCTCTTCCGATCTtTCGATCGAGGTTGCATTCGG	Integration Site Mapping, wildtype cells
Pseudosite_i7_3	CAAGCAGAAGACGGCATACGAGATCTGTTTCCGTGACTGGAGTTCAGACGTGTGCTCTTCCGATCTTCGATCGAGGTTGCATTCGG	Integration Site Mapping, wildtype cells
Pseudosite_i7_4	CAAGCAGAAGACGGCATACGAGATTTGCATTCGTGACTGGAGTTCAGACGTGTGCTCTTCCGATCTtTCGATCGAGGTTGCATTCGG	Integration Site Mapping, wildtype cells
Pseudosite_i7_5	CAAGCAGAAGACGGCATACGAGATTTCGTTATGTGACTGGAGTTCAGACGTGTGCTCTTCCGATCTatTCGATCGAGGTTGCATTCGG	Integration Site Mapping, wildtype cells
Pseudosite_i7_6	CAAGCAGAAGACGGCATACGAGATTCGGTCATGTGACTGGAGTTCAGACGTGTGCTCTTCCGATCTgatTCGATCGAGGTTGCATTCGG	Integration Site Mapping, wildtype cells
Pseudosite_i7_7	CAAGCAGAAGACGGCATACGAGATAATGTATGGTGACTGGAGTTCAGACGTGTGCTCTTCCGATCTcgatTCGATCGAGGTTGCATTCGG	Integration Site Mapping, wildtype cells
Pseudosite_i7_8	CAAGCAGAAGACGGCATACGAGATAATAAGGAGTGACTGGAGTTCAGACGTGTGCTCTTCCGATCTTCGATCGAGGTTGCATTCGG	Integration Site Mapping, wildtype cells
Pseudosite_i7_9	CAAGCAGAAGACGGCATACGAGATAAACGTGAGTGACTGGAGTTCAGACGTGTGCTCTTCCGATCTtTCGATCGAGGTTGCATTCGG	Integration Site Mapping, wildtype cells
Pseudosite_i7_10	CAAGCAGAAGACGGCATACGAGATTCTGATTTGTGACTGGAGTTCAGACGTGTGCTCTTCCGATCTatTCGATCGAGGTTGCATTCGG	Integration Site Mapping, wildtype cells
Pseudosite_i7_11	CAAGCAGAAGACGGCATACGAGATCCTTTGTCGTGACTGGAGTTCAGACGTGTGCTCTTCCGATCTgatTCGATCGAGGTTGCATTCGG	Integration Site Mapping, wildtype cells
Pseudosite_i7_12	CAAGCAGAAGACGGCATACGAGATGCCAAAGCGTGACTGGAGTTCAGACGTGTGCTCTTCCGATCTcgatTCGATCGAGGTTGCATTCGG	Integration Site Mapping, wildtype cells
Pseudosite_i7_13	CAAGCAGAAGACGGCATACGAGATAAAGCCCGGTGACTGGAGTTCAGACGTGTGCTCTTCCGATCTTCGATCGAGGTTGCATTCGG	Integration Site Mapping, wildtype cells
Pseudosite_i7_14	CAAGCAGAAGACGGCATACGAGATTTCTAGGAGTGACTGGAGTTCAGACGTGTGCTCTTCCGATCTtTCGATCGAGGTTGCATTCGG	Integration Site Mapping, wildtype cells
Pseudosite_i7_15	CAAGCAGAAGACGGCATACGAGATGGTAAATCGTGACTGGAGTTCAGACGTGTGCTCTTCCGATCTatTCGATCGAGGTTGCATTCGG	Integration Site Mapping, wildtype cells
Pseudosite_i7_16	CAAGCAGAAGACGGCATACGAGATCATTTCTAGTGACTGGAGTTCAGACGTGTGCTCTTCCGATCTgatTCGATCGAGGTTGCATTCGG	Integration Site Mapping, wildtype cells
Pseudosite_i7_17	CAAGCAGAAGACGGCATACGAGATAGGTATATGTGACTGGAGTTCAGACGTGTGCTCTTCCGATCTcgatTCGATCGAGGTTGCATTCGG	Integration Site Mapping, wildtype cells
Pseudosite_i7_18	CAAGCAGAAGACGGCATACGAGATACCCTCAAGTGACTGGAGTTCAGACGTGTGCTCTTCCGATCTTCGATCGAGGTTGCATTCGG	Integration Site Mapping, wildtype cells
Pseudosite_i7_19	CAAGCAGAAGACGGCATACGAGATCAGACTCGGTGACTGGAGTTCAGACGTGTGCTCTTCCGATCTaTCGATCGAGGTTGCATTCGG	Integration Site Mapping, wildtype cells
Pseudosite_i7_20	CAAGCAGAAGACGGCATACGAGATAATCGAAGGTGACTGGAGTTCAGACGTGTGCTCTTCCGATCTcaTCGATCGAGGTTGCATTCGG	Integration Site Mapping, wildtype cells
Pseudosite_i7_21	CAAGCAGAAGACGGCATACGAGATAAGGCGCTGTGACTGGAGTTCAGACGTGTGCTCTTCCGATCTgcaTCGATCGAGGTTGCATTCGG	Integration Site Mapping, wildtype cells
Pseudosite_i7_22	CAAGCAGAAGACGGCATACGAGATTACGCGAGGTGACTGGAGTTCAGACGTGTGCTCTTCCGATCTtcgaTCGATCGAGGTTGCATTCGG	Integration Site Mapping, wildtype cells
Pseudosite_i7_23	CAAGCAGAAGACGGCATACGAGATGTATACGTGTGACTGGAGTTCAGACGTGTGCTCTTCCGATCTTCGATCGAGGTTGCATTCGG	Integration Site Mapping, wildtype cells
LP_donor_outer	GAGCTGATACCGCTCGCC	Integration Site Mapping, Landing pad samples
LP_i7_1	CAAGCAGAAGACGGCATACGAGATGAGTGTACGTGACTGGAGTTCAGACGTGTGCTCTTCCGATCTCAGCGAGTCAGTGAGCGAG	Integration Site Mapping, Landing pad samples
LP_i7_2	CAAGCAGAAGACGGCATACGAGATTAAACCGAGTGACTGGAGTTCAGACGTGTGCTCTTCCGATCTCAGCGAGTCAGTGAGCGAG	Integration Site Mapping, Landing pad samples
LP_i7_3	CAAGCAGAAGACGGCATACGAGATTGCTGACGGTGACTGGAGTTCAGACGTGTGCTCTTCCGATCTtCAGCGAGTCAGTGAGCGAG	Integration Site Mapping, Landing pad samples
LP_i7_4	CAAGCAGAAGACGGCATACGAGATACTCGGAAGTGACTGGAGTTCAGACGTGTGCTCTTCCGATCTatCAGCGAGTCAGTGAGCGAG	Integration Site Mapping, Landing pad samples
LP_i7_5	CAAGCAGAAGACGGCATACGAGATATGGTCTGGTGACTGGAGTTCAGACGTGTGCTCTTCCGATCTgatCAGCGAGTCAGTGAGCGAG	Integration Site Mapping, Landing pad samples
LP_i7_6	CAAGCAGAAGACGGCATACGAGATGCATCACTGTGACTGGAGTTCAGACGTGTGCTCTTCCGATCTcgatCAGCGAGTCAGTGAGCGAG	Integration Site Mapping, Landing pad samples
LP_i7_7	CAAGCAGAAGACGGCATACGAGATAAACTGTGGTGACTGGAGTTCAGACGTGTGCTCTTCCGATCTCAGCGAGTCAGTGAGCGAG	Integration Site Mapping, Landing pad samples
LP_i7_8	CAAGCAGAAGACGGCATACGAGATATCTTGGCGTGACTGGAGTTCAGACGTGTGCTCTTCCGATCTtCAGCGAGTCAGTGAGCGAG	Integration Site Mapping, Landing pad samples
LP_i7_9	CAAGCAGAAGACGGCATACGAGATGCCAACATGTGACTGGAGTTCAGACGTGTGCTCTTCCGATCTatCAGCGAGTCAGTGAGCGAG	Integration Site Mapping, Landing pad samples
LP_i7_10	CAAGCAGAAGACGGCATACGAGATTGTTATCAGTGACTGGAGTTCAGACGTGTGCTCTTCCGATCTgatCAGCGAGTCAGTGAGCGAG	Integration Site Mapping, Landing pad samples
LP_i7_11	CAAGCAGAAGACGGCATACGAGATTACCGCTCGTGACTGGAGTTCAGACGTGTGCTCTTCCGATCTcgatCAGCGAGTCAGTGAGCGAG	Integration Site Mapping, Landing pad samples
LP_i7_12	CAAGCAGAAGACGGCATACGAGATAGGTTCCCGTGACTGGAGTTCAGACGTGTGCTCTTCCGATCTCAGCGAGTCAGTGAGCGAG	Integration Site Mapping, Landing pad samples
Linear_donor_jxn_F	ACACTCTTTCCCTACACGACGCTCTTCCGATCTCCACTCCCACTGTCCTTTCC	Linear donor junction sequencing
Linear_donor_jxn_R	GACTGGAGTTCAGACGTGTGCTCTTCCGATCTGTGAGCAAAAGGCCAGCAAA	Linear donor junction sequencing
Flap2_i5_1	AATGATACGGCGACCACCGAGATCTACACTAATCTTAACACTCTTTCCCTACACGACGCTCTTCCGATCT	Linear donor junction sequencing
Flap2_i5_2	AATGATACGGCGACCACCGAGATCTACACAGGCGAAGACACTCTTTCCCTACACGACGCTCTTCCGATCT	Linear donor junction sequencing
Flap2_i5_3	AATGATACGGCGACCACCGAGATCTACACGGCTCTGAACACTCTTTCCCTACACGACGCTCTTCCGATCT	Linear donor junction sequencing
Flap2_i5_4	AATGATACGGCGACCACCGAGATCTACACCCTATCCTACACTCTTTCCCTACACGACGCTCTTCCGATCT	Linear donor junction sequencing
Flap2_i5_5	AATGATACGGCGACCACCGAGATCTACACATAGAGGCACACTCTTTCCCTACACGACGCTCTTCCGATCT	Linear donor junction sequencing
Flap2_i5_6	AATGATACGGCGACCACCGAGATCTACACTATAGCCTACACTCTTTCCCTACACGACGCTCTTCCGATCT	Linear donor junction sequencing
Flap2_i7_1	CAAGCAGAAGACGGCATACGAGATCTATCGCTGTGACTGGAGTTCAGACGTGTGCTCTTCCGATCT	Linear donor junction sequencing
cTF334	CAGCAACGCGGCCTTT	Forward primer for linear donor attP-mCh-pA used to make barcoded amplicon library gJT209
JT-1046	gactccacattcgggactCCtccATACGTGATCGCCGNNNNNNgtccccagcatgcctgc	Reverse primer for linear donor attP-mCh-pA (e.g. pC497) to make barcoded amplicon library gJT209
JT-1067	cagctgtctctcaggagatgtg	Cross-junction Reverse primer for PCR1 amplification off gDNA in Bxb1 pJT301 landing pad
JT-1068	cccttttgtctccggatgctg	Cross-junction Reverse primer for PCR1 amplification off gDNA in Kp03 pJT306 landing pad
cTF347	cgcattgtctgagtaggtgtca	Cross-junction Forward primer for PCR1 amplification of barcodes off gDNA
cTF348	CACGACGCTCTTCCGATCT cgcattgtctgagtaggtgtca	Barcode PCR2
cTF351	GACGTGTGCTCTTCCGATCT CCtccATACGTGATCGCCG	Barcode PCR2
cTF98	CATCACTCTACATCCTTCCACCC	PRA PCR1 amplifies enhancer elements off the genome
cTF109	GGTGAGTAGTAGGGTAGAAGATGG	PRA PCR1 amplifies enhancer elements off the genome
oBD55	CACGACGCTCTTCCGATCT CATCACTCTACATCCTTCCACCC	PRA PCR2
oBD68	GACGTGTGCTCTTCCGATCT GGTGAGTAGTAGGGTAGAAGATGG	PRA PCR2
oBD19	AATGATACGGCGACCACCGAGATCTACAC ACTG TTTCCCTACACGACGCTCTTCCGATCT	PRA or Barcode PCR3
oBD20	AATGATACGGCGACCACCGAGATCTACAC TGAC TTTCCCTACACGACGCTCTTCCGATCT	PRA or Barcode PCR3
oBD21	AATGATACGGCGACCACCGAGATCTACAC CAGT TTTCCCTACACGACGCTCTTCCGATCT	PRA or Barcode PCR3
oBD22	AATGATACGGCGACCACCGAGATCTACAC GTCA TTTCCCTACACGACGCTCTTCCGATCT	PRA or Barcode PCR3
oBD23	CAAGCAGAAGACGGCATACGAGAT CCTGGTAG GTGACTGGAGTTCAGACGTGTGCTCTTCCGATCT	PRA or Barcode PCR3
oBD24	CAAGCAGAAGACGGCATACGAGAT CAGTTGGT GTGACTGGAGTTCAGACGTGTGCTCTTCCGATCT	PRA or Barcode PCR3
oBD25	CAAGCAGAAGACGGCATACGAGAT TCGTGTGC GTGACTGGAGTTCAGACGTGTGCTCTTCCGATCT	PRA or Barcode PCR3
oBD26	CAAGCAGAAGACGGCATACGAGAT ACTTCTTC GTGACTGGAGTTCAGACGTGTGCTCTTCCGATCT	PRA or Barcode PCR3
